# Supplementary material for: TagBiFC technique allows long-term single-molecule tracking of protein-protein interactions in living cells
Source: Commun Biol. 2021 Mar 19;4:378. doi: 10.1038/s42003-021-01896-7 (PMC7979928; doi:10.1038/s42003-021-01896-7)
Supplement: Supplementary file 3 — Supplementary Data 1 [file 42003_2021_1896_MOESM3_ESM.xlsx]

## Sheet: Figure 1c
FSC-A	"FSC-H"	"FSC-W"	"SSC-A"	"SSC-H"	"SSC-W"	RFP （y）	"Time"	"Event #"	Split site （x）
47831.3	33312	94100.4	44210.7	33522	86432.6	103.68	0.17	0	19
81167.8	47076	112996	96490.4	60850	103921	173.44	0.172	1	19
46693	29793	102711	58544.3	40387	94999.9	64.64	0.173	2	19
70894	42130	110280	67839.1	47876	92862.9	161.28	0.174	3	19
52767.9	38252	90405.6	49159.1	38238	84253.6	113.28	0.176	4	19
57894.7	38146	99464.9	54096.8	39412	89954.5	115.84	0.178	5	19
67731	44056	100754	60721	43418	91653.4	88.32	0.179	6	19
67663.3	41091	107916	77045.8	52661	95882.5	145.92	0.181	7	19
50416.2	34050	97035.9	41990	31892	86286.7	69.12	0.182	8	19
40297.8	29784	88670.4	58089.1	44842	84896.4	55.04	0.183	9	19
49801.8	32825	99430.6	48227.3	36371	86899.6	64.64	0.185	10	19
54814.7	34285	104779	49866.6	34667	94270.1	104.32	0.185	11	19
54637.8	37092	96536.9	51796.3	40466	83885.8	94.08	0.186	12	19
48498.6	34633	91773.9	49326.3	37903	85287.4	32.64	0.187	13	19
65410.8	42513	100834	54679	40067	89436.2	73.6	0.191	14	19
51446	33212	101516	63355.9	49490	83897.6	134.4	0.192	15	19
50232.6	34249	96120.8	54220.7	41387	85858	157.44	0.193	16	19
61967.6	37657	107845	73523.9	49531	97281.8	176.64	0.194	17	19
65389.3	41337	103669	67703.8	48235	91987.9	117.76	0.195	18	19
55538.3	38461	94635.1	54444.9	42299	84354.2	128.64	0.196	19	19
51921.7	36731	92639.4	40848.5	32141	83290.7	65.28	0.197	20	19
43495.1	29029	98194.6	48770.7	36359	87907.8	53.76	0.198	21	19
52083.8	33676	101359	65771.9	48318	89209.6	76.8	0.199	22	19
75927.1	46864	106179	83075.6	63899	85203.9	165.12	0.2	23	19
46715.8	32245	94946.9	54413.7	40807	87388.4	112	0.201	24	19
62800.4	41480	99221.1	68792.9	49566	90957.8	97.28	0.201	25	19
46784.1	30757	99686	57964.4	42782	88793.4	133.12	0.201	26	19
48779.4	33668	94950.8	59077.1	43794	88406.5	150.4	0.202	27	19
48823.6	33547	95379.7	48152.1	37853	83367.1	78.72	0.205	28	19
45107.8	32317	91474.5	35897.1	28447	82699.4	152.32	0.207	29	19
45904.4	33105	90874.2	50647.9	41326	80319	80.64	0.207	30	19
69087.1	42109	107523	80614.7	61599	85767.1	149.76	0.208	31	19
42961.7	32297	87176.5	39158.2	33179	77346.3	53.12	0.208	32	19
50402.8	34925	94579.7	58924.3	46639	82799	69.12	0.209	33	19
74173	42225	115121	73732.2	49187	98239.6	132.48	0.211	34	19
59190.5	36189	107190	74232.2	55195	88139.9	134.4	0.212	35	19
49007.8	32342	99306.7	57157.3	42480	88179.4	72.96	0.214	36	19
42480.7	29635	93943.4	52139	37137	92010.2	69.12	0.214	37	19
46547.6	33776	90316.9	61731.8	51099	79172.8	69.76	0.214	38	19
60630.3	36908	107659	67719.8	47306	93816.5	542.72	0.215	39	19
57711.8	40056	94422.8	50502	37598	88028.6	112	0.217	40	19
89345.2	47852	122363	98837.2	62106	104296	224.64	0.219	41	19
96360.1	50024	126240	116513	68166	112018	1294.08	0.22	42	19
67127.3	42381	103803	75152.6	56171	87682.3	115.84	0.22	43	19
46834.3	35505	86448	43380.8	35415	80276.8	48	0.223	44	19
41596.3	30465	89481.5	45903.2	37223	80818.7	28.8	0.226	45	19
52280.8	39864	85949	34263.8	27438	81839.6	28.8	0.226	46	19
59585.8	38960	100231	57664.2	43970	85946.9	96	0.227	47	19
50002.8	32824	99834.9	54907.7	40538	88766.9	84.48	0.229	48	19
62868.1	40960	100589	72381.6	49963	94942.3	131.84	0.23	49	19
50432.2	36045	91694.5	43736.5	34367	83403.1	65.92	0.23	50	19
94525.6	49860	124244	154534	86047	117698	401.28	0.231	51	19
43245.2	29416	96346	45038.4	34810	84792.7	74.24	0.233	52	19
40110.2	29577	88875.3	81602.7	65135	82105.1	99.84	0.236	53	19
48537.5	34116	93239.3	50001.9	39247	83494.9	40.96	0.236	54	19
62438	40518	100991	59136.4	41124	94240.8	366.72	0.236	55	19
55957.1	33778	108568	77511.6	55844	90964.2	149.12	0.237	56	19
75551.9	44076	112337	79280.2	54686	95009.8	122.24	0.239	57	19
55435.8	38078	95410.5	62864.9	44520	92540.8	90.24	0.243	58	19
50270.8	33304	98923.4	51596.4	36978	91444.1	92.16	0.244	59	19
70234.1	42097	109339	79310.6	56403	92152.8	184.96	0.245	60	19
54102.5	38365	92419.2	51163.2	40819	82143.9	123.52	0.245	61	19
50551.5	34917	94880.5	63013.1	49687	83112.8	96	0.246	62	19
49906.3	35421	92336.7	53858.9	40443	87275.9	85.76	0.247	63	19
51675.8	35600	95129.9	49091.4	35974	89432.8	68.48	0.249	64	19
57916.8	37246	101907	86083.7	66776	84485.2	138.88	0.249	65	19
63388.7	40516	102533	62038	43798	92829	76.8	0.25	66	19
55520.2	35097	103672	66801.7	46779	93587.2	115.84	0.25	67	19
69382.5	44165	102956	55602.4	41367	88088.5	140.8	0.251	68	19
49268.5	36116	89402.4	37067.5	30511	79619	67.84	0.253	69	19
43411.3	32353	87936.3	39793.6	32567	80078.4	55.68	0.254	70	19
59440.4	34789	111975	69091.6	48311	93725.8	127.36	0.254	71	19
50518.7	31997	103472	87169	54379	105054	131.2	0.259	72	19
56667.9	35839	103624	63749.6	43293	96502.7	96.64	0.26	73	19
53183.9	35008	99561.9	48818.6	35410	90352.3	76.8	0.264	74	19
45121.2	34224	86403.1	38833.7	31963	79623.5	73.6	0.269	75	19
55910.2	36984	99073.3	55568.2	41490	87773.3	115.2	0.269	76	19
55794.3	35109	104148	50960.3	36551	91371.9	117.12	0.27	77	19
35971.6	26417	89239.4	53117.2	44247	78673.9	96.64	0.271	78	19
61185.1	37709	106336	59237.4	43415	89420.4	149.76	0.271	79	19
55270.3	34129	106132	52756.2	40202	86001.4	67.84	0.272	80	19
48822.9	33592	95250.6	53426.5	41390	84594.3	113.92	0.272	81	19
55024.4	38785	92976.2	56513.6	43783	84591.6	112	0.275	82	19
54505.8	33284	107322	60271.8	41414	95377.7	373.12	0.275	83	19
63266.8	39988	103687	68786.1	46854	96213	167.68	0.277	84	19
53275.1	34432	101401	65152.5	45858	93109.9	142.08	0.279	85	19
50955.5	32121	103964	65594.1	49851	86232.4	118.4	0.281	86	19
41686.1	32104	85096.5	51901.9	42738	79588.3	124.16	0.281	87	19
55535	37553	96917.4	56937.7	40055	93158.6	108.16	0.281	88	19
73594.1	46457	103818	68421.3	48199	93032.2	90.88	0.285	89	19
54201.7	38072	93301.1	53699.3	41690	84414.5	65.92	0.285	90	19
61014.2	40708	98227.1	59959.4	45362	86625.4	112.64	0.286	91	19
44573.8	31475	92809.7	52374.6	44613	76937.8	93.44	0.287	92	19
49341.5	29896	108163	51184.5	35806	93683.4	627.84	0.291	93	19
55075.3	39872	90525.1	66294	50662	85757.5	106.88	0.292	94	19
54541.4	36650	97528.6	56010.5	43160	85048.7	132.48	0.295	95	19
40551.8	31312	84874.8	35506.4	28763	80900.8	46.08	0.295	96	19
41544.7	30748	88548	38608.8	31286	80875.3	66.56	0.296	97	19
54968.1	36230	99431.2	56743.1	43252	85977.9	111.36	0.299	98	19
47919.7	34352	91420.3	56862.4	45755	81445.5	110.72	0.299	99	19
30459.5	23456	85103.9	42832.1	39782	70560.6	574.08	0.301	100	19
53289.1	36177	96535.3	44007.8	34787	82907.3	94.08	0.302	101	19
46596.5	31333	97461.1	42997	33539	84017.2	77.44	0.304	102	19
69608.3	44424	102689	77637	52046	97760.1	172.8	0.304	103	19
41698.8	34477	79263.6	100363	89567	73435.1	87.04	0.307	104	19
59120.1	40161	96474.1	55150.2	42382	85279.6	97.28	0.308	105	19
115531	46028	164497	119727	45550	172260	270.72	0.31	106	19
53906.2	38708	91267.9	36705.7	29462	81649.1	22.4	0.311	107	19
57798.9	37072	102177	68626.5	53046	84785	117.12	0.314	108	19
53874	35467	99548.6	70502.9	52570	87891.9	157.44	0.317	109	19
61732.5	37933	106654	63893.2	44115	94917.9	99.84	0.318	110	19
51299.9	34276	98085.8	42901.2	32546	86387.7	69.76	0.318	111	19
65981.6	42128	102644	70881.4	50022	92864.8	110.72	0.319	112	19
47716.7	34431	90824.1	46984.7	39401	78150.1	95.36	0.32	113	19
50858.4	34156	97583.3	48063.2	36442	86435.1	80.64	0.321	114	19
54041.5	37968	93280.3	56094.8	46034	79859	111.36	0.322	115	19
57964.4	38921	97601.6	62599.7	50259	81627.8	118.4	0.323	116	19
96781.5	42108	150629	92070.2	37022	162982	171.52	0.323	117	19
35722.4	23719	98701.6	65401.8	51093	83889.6	114.56	0.324	118	19
60497	37540	105613	54588.5	38367	93244.5	126.72	0.325	119	19
58277.3	38487	99235	53246.4	41041	85026	69.76	0.326	120	19
53054	36642	94889.6	65023.3	50528	84336.8	100.48	0.326	121	19
41554.7	32959	82627.9	36242.1	31977	74277.3	72.96	0.327	122	19
50521.4	37172	89071.5	43037.3	35231	80057.1	75.52	0.327	123	19
52959.5	37135	93463.1	53849	41805	84417	123.52	0.327	124	19
53125.6	35757	97369.5	69166.1	55155	82184.2	124.16	0.328	125	19
51589.3	37195	90898.2	48373.2	38905	81485.4	77.44	0.328	126	19
47443.4	33229	93570.3	64032.3	50735	82712.5	103.04	0.329	127	19
77089.5	45049	112148	84614.6	56287	98518.4	193.28	0.331	128	19
105407	43497	158815	166563	62551	174512	290.56	0.331	129	19
79004.4	42689	121287	131959	71895	120287	289.92	0.334	130	19
49989.4	33398	98092.8	51579.7	39136	86373.8	135.68	0.335	131	19
53787.6	35145	100299	61819.2	47819	84723.2	92.16	0.337	132	19
48683.5	34640	92105.2	42902.8	32443	86665.1	90.88	0.338	133	19
46044.4	34076	88554	45148.6	36042	82094.7	127.36	0.343	134	19
47129.1	34568	89350.1	47276.6	36574	84713.6	65.92	0.343	135	19
65231.9	43153	99066.9	61623.1	46339	87151.9	108.16	0.346	136	19
82795.3	35512	152795	87005.6	37050	153900	213.76	0.346	137	19
55551.7	37640	96722.6	69505.8	53418	85273.4	70.4	0.346	138	19
53616.8	37920	92664.2	45866	35794	83977	47.36	0.349	139	19
51662.4	36093	93806.1	46719.5	35607	85988.9	67.2	0.35	140	19
70644.8	48244	95965.9	55910.9	42559	86096.4	94.72	0.351	141	19
61402.8	40238	100007	61734	46328	87329.5	634.24	0.351	142	19
52334.4	36213	94711.4	57747.1	44682	84698.8	96.64	0.353	143	19
45529.2	32517	91761.2	49784.6	38910	83852	78.08	0.353	144	19
51560.5	32536	103856	46941.4	34954	88011.4	412.8	0.354	145	19
48453.7	33946	93544.6	48254.7	37964	83300.5	81.92	0.354	146	19
52156.8	33200	102956	60499.8	45275	87574	92.16	0.354	147	19
48564.3	36084	88202.8	46399.5	36527	83249.1	78.72	0.355	148	19
53801	37257	94637.3	63463	47947	86744	108.8	0.359	149	19
49438.6	33113	97847.1	60653.3	44699	88927.6	133.76	0.361	150	19
67841.5	41644	106764	93508.1	67014	91445.8	137.6	0.363	151	19
58803.9	38045	101295	87469.9	60803	94278.7	138.24	0.364	152	19
48387.4	34061	93101.1	46858.6	37359	82200.3	30.72	0.364	153	19
59776.7	38585	101530	62104.2	45211	90023.6	73.6	0.365	154	19
61528.1	39435	102252	59294.4	43965	88386.7	124.16	0.365	155	19
63544.1	42100	98917.6	51383.6	39302	85682	88.96	0.366	156	19
45917.8	32369	92967.6	49775.4	38659	84380.9	48	0.368	157	19
65219.8	43074	99230.3	61411.8	45824	87829.2	286.08	0.368	158	19
50419.5	36826	89727.2	52638.4	41832	82465.8	110.72	0.369	159	19
57427.7	38006	99026	62039.6	46896	86698.8	88.96	0.369	160	19
50883.2	36385	91649.8	67573.1	49235	89945.6	120.32	0.37	161	19
57944.3	41753	90950	47107.8	39535	78089.3	62.08	0.37	162	19
7987.74	6113	85634.6	53748	41667	84537.6	109.44	0.373	163	19
57037.8	36940	101192	66614	47450	92004.5	86.4	0.374	164	19
43740.3	32553	88058.3	42424	34599	80357.7	56.32	0.374	165	19
63009.5	42357	97490.1	51203.5	39539	84869.9	87.04	0.378	166	19
63343.1	40241	103160	63682.7	48195	86596.3	86.4	0.38	167	19
65550.8	41421	103714	62242.5	44823	91005.1	152.32	0.383	168	19
101307	37072	179091	109347	46210	155079	851.84	0.384	169	19
40025.8	30056	87274.8	31358.4	26946	76267.4	55.04	0.385	170	19
40678.4	27496	96955.9	54207	41758	85073.8	528.64	0.388	171	19
73964	43202	112201	91994.2	63476	94979.7	173.44	0.388	172	19
52583.6	37385	92179.2	54288.3	42783	83160.1	98.56	0.388	173	19
50807.4	30584	108871	56297.8	37918	97302.9	120.32	0.389	174	19
47437.3	34668	89675	39935.7	32498	80535	85.76	0.39	175	19
44664.2	32500	90065	41943.6	32770	83882.2	98.56	0.391	176	19
59268.2	38369	101233	71221.9	51411	90789.9	123.52	0.393	177	19
84276	49256	112131	95843.6	65626	95712.2	136.96	0.394	178	19
58148	39708	95970.2	60709.6	44874	88663	77.44	0.395	179	19
58726.8	38972	98756.1	57696.9	45470	83158.7	112	0.395	180	19
55717.9	36300	100593	66972	49910	87939.8	98.56	0.397	181	19
56665.3	39184	94773.7	67744.1	53067	83661.8	84.48	0.397	182	19
34934.5	24728	92586	77352.8	59722	84883.2	181.12	0.398	183	19
38898.2	29994	84991.4	51358.5	42168	79819.6	78.72	0.4	184	19
48165	35861	88021.5	63678.9	49171	84872.4	100.48	0.4	185	19
120748	48744	162345	110436	46802	154642	210.56	0.401	186	19
68326.6	42044	106504	69204.8	46990	96518.6	154.24	0.407	187	19
44470.6	31605	92214	48336.8	35751	88607.3	87.04	0.408	188	19
51570.6	36069	93701.8	60293.1	46899	84252.7	106.88	0.408	189	19
55896.8	33281	110070	65102.4	43463	98165.1	102.4	0.41	190	19
44670.9	32416	90312	37937.7	30322	81996	73.6	0.41	191	19
53069.4	35908	96857.3	51276.4	38818	86569.4	59.52	0.411	192	19
49901.6	35872	91167.3	52374.6	39414	87086.4	94.72	0.413	193	19
56940	40044	93187.9	44717.6	34538	84851.9	78.72	0.414	194	19
57411.6	39473	95319.1	59279.2	44723	86866.4	96	0.414	195	19
47687.3	33177	94198.8	46843.4	36307	84554.7	53.76	0.415	196	19
51264.4	37624	89295.7	46413.2	37402	81325.5	83.2	0.416	197	19
53019.8	36228	95912.1	52880.8	39878	86905	556.16	0.416	198	19
53957.8	35689	99083.1	69143.3	53275	85056.3	782.72	0.417	199	19
52882.4	35068	98828.1	51996.2	40010	85169.2	104.96	0.418	200	19
7117.41	6308	73945.2	2719.28	2751	64780.3	2.56	0.419	201	19
37595	32902	74883.8	34241.8	28848	77789.5	58.24	0.419	202	19
57478.6	38853	96953.1	55603.1	41363	88098.2	94.72	0.424	203	19
99862.2	39401	166102	127897	53743	155962	213.76	0.425	204	19
43328.2	30008	94626.7	56648.1	50834	73031.7	941.44	0.426	205	19
134817	50463	175086	158924	64473	161544	436.48	0.427	206	19
51985.3	38017	89615.4	39884	33367	78336.1	56.32	0.428	207	19
56310.2	39488	93454.8	48687.1	38374	83149	67.84	0.43	208	19
7627.28	7763	64390.2	14051.6	13077	70420.5	43.52	0.43	209	19
53596	35811	98083.4	50875.2	38917	85673.5	108.8	0.432	210	19
50615.8	33043	100389	52050.9	40977	83246.9	88.96	0.432	211	19
56507.1	34317	107913	58314.8	39515	96715.7	121.6	0.432	212	19
48664.1	36545	87269.1	41403.3	34243	79239.7	96.64	0.434	213	19
53724	40176	87635.7	53932.6	42198	83760.6	67.2	0.434	214	19
55950.4	37572	97593	71133.7	55215	84430.3	128.64	0.435	215	19
42602.6	26972	103515	49843.1	36426	89675.4	113.92	0.437	216	19
66166.5	41913	103459	82781.5	60815	89207.7	981.76	0.438	217	19
62681.2	40156	102298	56602.5	43326	85618.4	128.64	0.439	218	19
51736.1	38068	89066.3	37757.6	30847	80217.8	60.8	0.44	219	19
113694	44755	166485	122689	47585	168972	723.84	0.443	220	19
55904.1	38392	95429.6	61693	47810	84566.3	88.32	0.444	221	19
53242.9	38044	91718.2	57416.5	42890	87732.5	97.92	0.445	222	19
50132.8	33740	97377	58815.6	43470	88671.3	94.08	0.447	223	19
51399.7	33353	100996	61001.4	43899	91067.9	163.2	0.448	224	19
71192.9	41288	113004	84154	53182	103703	160	0.448	225	19
49914.3	33918	96443.9	58012.3	45356	83823.4	103.04	0.451	226	19
64263.1	39435	106797	74285.4	52617	92524.7	158.08	0.451	227	19
67054.9	41900	104881	65592.6	45014	95496.4	128.64	0.452	228	19
91508.6	39365	152346	95078.3	41203	151228	231.68	0.452	229	19
59075.2	40520	95546.8	61380.6	45754	87918.9	99.84	0.453	230	19
71771.1	44934	104678	64922.2	46272	91950.7	92.8	0.454	231	19
21083.6	12412	111322	45231.4	23366	126863	419.2	0.457	232	19
65037.6	40280	105817	62361.8	43806	93296.4	147.2	0.457	233	19
50767.9	36040	92317.6	51828.2	37898	89625.1	98.56	0.458	234	19
63951.5	41345	101370	76890.7	53891	93505.6	155.52	0.459	235	19
66788.3	42385	103269	80548.6	60435	87347.3	142.72	0.459	236	19
60602.8	41340	96073.2	52769.8	40926	84501.9	74.88	0.459	237	19
52136.7	36145	94531.3	52755.4	41159	84000.5	64.64	0.46	238	19
45526.5	32932	90599.6	53982.8	39138	90393.4	107.52	0.46	239	19
55796.3	38289	95501.7	51962	40503	84077.2	115.2	0.461	240	19
54644.5	35477	100944	50706.4	38691	85888.1	88.32	0.462	241	19
107245	49096	143156	118628	50846	152902	990.08	0.462	242	19
61135.5	40248	99547.2	61088	45050	88867.2	123.52	0.462	243	19
58968.7	38316	100861	65446.6	48586	88278.8	106.24	0.465	244	19
46392.8	28586	106360	93903.3	58184	105769	700.16	0.465	245	19
54840.2	38136	94241.8	60970.2	44430	89933.5	81.28	0.466	246	19
60387.8	39633	99855.5	69737.6	50590	90340.5	124.8	0.466	247	19
60840.7	39128	101903	66212.7	47454	91442.6	595.2	0.468	248	19
42000.3	29641	92862.3	55617.6	40619	89735.2	66.56	0.469	249	19
44364.7	29046	100099	55670.8	38356	95120.4	86.4	0.471	250	19
66263	43480	99876.1	66267.4	48678	89217	104.96	0.471	251	19
55256.9	39528	91614	50977.8	40554	82381	96.64	0.471	252	19
24341.1	12208	130670	43678	23650	121035	118.4	0.473	253	19
34901	27169	84186.8	57891.5	46666	81300.6	95.36	0.474	254	19
63127.4	41535	99605.6	66339.6	49593	87666.3	144	0.474	255	19
66324.6	41220	105450	87488.9	61734	92877.1	193.92	0.475	256	19
55197.3	35321	102415	58103.5	42971	88614.9	125.44	0.476	257	19
43560.7	29988	95197.9	53326.2	40566	86150.6	83.2	0.483	258	19
55494.1	40232	90397.2	46581.2	37598	81194.3	128	0.483	259	19
42204	29501	93755.4	56890.6	42591	87539.1	78.72	0.483	260	19
55503.5	36400	99930.6	51840.4	38219	88893.2	67.84	0.483	261	19
100112	40769	160930	100341	42663	154136	236.8	0.484	262	19
54483.7	34557	103326	64460.9	47663	88632.9	112	0.485	263	19
65083.8	39656	107558	84423.8	59022	93741.3	138.88	0.488	264	19
57334.6	38364	97942.8	51662.5	37090	91284.8	100.48	0.489	265	19
53933	36364	97199.2	57360.2	44138	85168.3	504.32	0.489	266	19
46034.4	36237	83254.9	43406.6	36203	78576.3	46.72	0.491	267	19
33826.3	19827	111809	64569.6	47141	89765.4	106.24	0.492	268	19
56670.6	37949	97867.3	56704.4	43211	86000.7	155.52	0.493	269	19
76947.5	32355	155859	84783.3	38529	144212	157.44	0.493	270	19
47160.6	32956	93783.2	62177.1	45702	89161.1	92.8	0.494	271	19
55104.8	36040	100204	76322.2	54602	91605.7	157.44	0.495	272	19
48730.4	35969	88787.5	52216.6	42163	81162.7	109.44	0.495	273	19
43242.5	31345	90411.2	52374.6	40787	84154.9	83.2	0.496	274	19
55901.5	36377	100711	56397.3	40635	90957.4	85.12	0.499	275	19
48670.8	35072	90946.9	44374.1	36614	79426	36.48	0.5	276	19
62327.4	39681	102938	72564.8	52295	90938.1	143.36	0.501	277	19
58527.2	38561	99469.4	50482.2	37479	88273.5	113.28	0.502	278	19
67054.3	42512	103370	56010.5	39186	93673.8	154.24	0.509	279	19
54842.9	34438	104367	54593.1	37760	94751.4	103.68	0.509	280	19
47470.8	33952	91630.8	48247.1	38363	82421.1	49.28	0.513	281	19
52111.3	35017	97528.7	45917.7	34895	86237.6	76.8	0.513	282	19
60515.7	37164	106715	70508.2	51806	89194.8	131.84	0.515	283	19
47605.5	33576	92919.8	48176.4	37278	84695.8	70.4	0.517	284	19
59818.3	39540	99146.4	59403.9	44098	88282.8	88.32	0.517	285	19
52021.5	36177	94238.9	54350.6	41559	85707.6	123.52	0.518	286	19
70764.7	43000	107852	86462.9	65318	86751.5	160	0.519	287	19
48135.5	35352	89234.2	41318.2	32726	82742.4	67.84	0.52	288	19
50347.8	36881	89466	47015.9	38163	80738.7	83.2	0.52	289	19
59439.1	37743	103208	67989.6	52329	85149.1	130.56	0.521	290	19
47192.8	35057	88222.8	46846.4	38883	78958	53.76	0.521	291	19
59607.9	36720	106385	71573	51462	91147	119.68	0.522	292	19
72530.2	42096	112917	100809	68811	96011.5	164.48	0.523	293	19
51316	37328	90094.4	54048.9	44098	80324.5	70.4	0.525	294	19
46373.4	32093	94697.5	54907	42511	84645.9	107.52	0.527	295	19
42792.9	30840	90936.3	53788.2	43198	81602.5	128.64	0.527	296	19
77297.2	35723	141806	73233.6	35370	135692	152.32	0.53	297	19
61068.5	40853	97965.5	69815.1	53411	85664.1	169.6	0.53	298	19
50593	35697	92883.6	47747.8	35971	86992.2	97.28	0.53	299	19
44437.8	31113	93603.1	37065.2	28303	85825	49.92	0.531	300	19
11152.2	8809	82968.3	65405.6	49707	86233.8	103.04	0.531	301	19
70476	43484	106216	71335.1	49438	94563.3	131.84	0.531	302	19
44356	29677	97951.8	44124.1	35835	80695.3	93.44	0.533	303	19
58178.8	39131	97436.9	49104.4	39165	82167.8	80.64	0.534	304	19
55041.2	35297	102195	63650.8	43651	95562.9	74.88	0.534	305	19
46867.8	34744	88404.6	47495.4	38810	80202.5	76.16	0.535	306	19
42952.4	31461	89473.5	42480.2	33543	82997.4	85.12	0.535	307	19
53487.4	34841	100610	64764.9	47723	88939	773.76	0.537	308	19
46632.7	33104	92318.7	52542.6	40470	85086	69.12	0.538	309	19
44528.2	28108	103821	76390.6	53978	92747.7	569.6	0.538	310	19
52910.6	33836	102481	53423.4	38414	91142.8	84.48	0.539	311	19
50317	31799	103701	74722.4	59413	82423.2	99.84	0.54	312	19
83971.1	44895	122578	132163	76889	112649	291.84	0.541	313	19
76716.3	44615	112690	76250.8	50113	99718.1	1752.96	0.544	314	19
54619.7	35830	99904	54571	41524	86127.7	91.52	0.545	315	19
63705.6	40476	103148	51710.4	37630	90058.3	100.48	0.549	316	19
61061.8	41614	96163.4	72832.3	53212	89700.4	72.32	0.55	317	19
119144	49820	156729	141546	57898	160219	326.4	0.551	318	19
51835.2	36577	92874.6	55121.3	44947	80370.9	65.28	0.553	319	19
71580.1	46781	100277	48369.4	36319	87280.5	112	0.554	320	19
46681.6	35132	87080.9	47182.3	37454	82558.4	51.84	0.555	321	19
54761.1	34433	104226	67627.8	50887	87096.1	143.36	0.556	322	19
54836.2	37192	96626.8	59831.8	48510	80831.5	83.2	0.556	323	19
41302.8	27328	99049.4	43542.7	34427	82888.8	63.36	0.558	324	19
52966.2	35745	97109.9	65582.7	49843	86231.3	115.84	0.559	325	19
47968	33677	93346.5	41639.6	33099	82446.5	53.76	0.56	326	19
54136.7	37876	93671.5	49530	40134	80879	123.52	0.561	327	19
57237.4	39458	95066	53712.2	41472	84878.6	83.2	0.562	328	19
67073	41816	105120	62487.2	43722	93663.6	568.32	0.562	329	19
63485.2	43305	96075.9	64020.1	49071	85501.1	106.88	0.567	330	19
58535.2	39205	97848.9	60005.8	47114	83468.6	108.16	0.567	331	19
52127.3	34944	97762.6	50650.2	38706	85759.6	52.48	0.568	332	19
60319.4	40398	97853.7	46045.4	35628	84698.2	638.72	0.568	333	19
56726.9	37961	97933.5	61110.1	46027	87012.2	169.6	0.569	334	19
61040.4	41534	96314.8	62202.2	45656	89286.9	93.44	0.57	335	19
62510.3	40771	100480	63748.8	46053	90718.1	94.72	0.571	336	19
57527.5	39288	95961.2	57905.2	42782	88702.6	122.88	0.572	337	19
59904	40715	96423.2	64593.9	48313	87620.9	160.64	0.573	338	19
48979.7	31096	103227	64403.2	44954	93889.9	137.6	0.575	339	19
54435.5	36180	98603.8	65154.8	45122	94632	99.84	0.576	340	19
48460.4	32081	98996.4	53748	40542	86883.4	110.08	0.577	341	19
46973	32889	93600.4	51237.7	40543	82823.5	104.96	0.577	342	19
41968.1	26805	102609	36511.2	26515	90243.1	77.44	0.578	343	19
69603.6	44976	101422	81780.6	59938	89418.6	192.64	0.578	344	19
43999.6	32809	87889.2	42372.3	33851	82033.3	81.28	0.578	345	19
48385.4	35667	88905.3	49539.8	39509	82174.8	73.6	0.579	346	19
48355.9	31484	100656	53519.2	38382	91382.3	94.72	0.58	347	19
67727	42589	104218	83458.6	57711	94774.7	112.64	0.582	348	19
53634.8	33500	104926	63039.7	44714	92395.5	103.04	0.584	349	19
49502.3	35829	90546.2	43130	34810	81199.9	29.44	0.587	350	19
55486.7	36316	100132	52285.7	38974	87920.1	611.2	0.588	351	19
53322	37021	94392.6	46355.4	36395	83471.6	74.24	0.589	352	19
51381.6	34833	96671.2	52367	39802	86225	69.12	0.589	353	19
49754.2	33825	96398.9	60346.3	47571	83135.8	87.04	0.591	354	19
59308.4	40613	95704.2	53477.4	41047	85382.5	55.04	0.591	355	19
51719.3	32913	102983	53049.5	39699	87575.3	76.8	0.593	356	19
67280.1	42672	103329	64003.4	47794	87762.6	73.6	0.595	357	19
55115.5	37750	95683.5	68989	54724	82619.4	131.84	0.6	358	19
60907.7	39327	101499	64870.6	48717	87266.4	135.04	0.601	359	19
64525.7	38701	109267	88853.9	59223	98325.4	134.4	0.602	360	19
50065.1	34252	95791.9	70502.9	56382	81949.5	96.64	0.602	361	19
63723.7	39022	107022	59017.8	42332	91368	111.36	0.604	362	19
70116.2	40873	112425	74650.2	49003	99836.3	174.72	0.604	363	19
43702.8	28652	99961.8	75018.1	53998	91047.5	165.76	0.605	364	19
44064.6	32592	88605	41249	32226	83885.5	80.64	0.605	365	19
58446.8	40955	93526.3	45588.6	34957	85467.7	106.88	0.608	366	19
56516.5	37985	97508.7	55996.8	42967	85409.9	122.88	0.611	367	19
65333	47478	90182.1	69999	54736	83810.6	111.36	0.613	368	19
58507.1	39420	97268.4	58383.2	46950	81495.2	132.48	0.613	369	19
47833.3	37293	84058.8	41748.3	32667	83754.8	70.4	0.614	370	19
100702	43221	152695	101864	45850	145600	245.12	0.615	371	19
60072.2	38721	101673	60787.1	43479	91624.5	119.68	0.616	372	19
57825.7	36645	103416	66606.4	48723	89590.5	108.8	0.618	373	19
59057.2	37939	102016	65609.3	52001	82686.3	82.56	0.621	374	19
60221.6	39734	99327.6	64733	46420	91390.4	110.08	0.622	375	19
51756.2	33201	102162	58990.4	45283	85374.1	110.08	0.623	376	19
54464.3	36124	98808.9	52338.9	41338	82976.5	86.4	0.624	377	19
46649.4	34472	88686.9	33272	27970	77959.1	74.24	0.625	378	19
48902.6	34940	91725.3	42898.2	33846	83063.8	83.84	0.626	379	19
62415.2	40135	101917	68627.2	48741	92274.6	135.04	0.626	380	19
74370.7	44972	108378	71425.6	47678	98178.3	140.16	0.626	381	19
64861.4	39757	106918	83936.7	58443	94123.8	143.36	0.628	382	19
72662.8	44848	106182	66193	50882	85256.5	109.44	0.628	383	19
54335	34370	103605	54143.2	41316	85882.6	128.64	0.629	384	19
49606.8	33633	96661.9	56908	45187	82535.4	91.52	0.629	385	19
60232.3	37857	104271	61990.2	47399	85710.4	138.88	0.631	386	19
65456.3	41079	104427	60590.2	41861	94857.8	97.28	0.635	387	19
63205.8	41667	99413.3	87884.9	61729	93305	910.72	0.636	388	19
49602.8	35481	91620	44893.2	36191	81294.3	59.52	0.636	389	19
62352.9	42729	95634.3	46987	36355	84702	121.6	0.636	390	19
40145.7	30572	86058.8	33742.5	27126	81521.3	39.04	0.637	391	19
63407.5	42237	98384.6	68356.7	51323	87286.9	142.72	0.638	392	19
49029.3	35013	91771.1	46417.8	36807	82648.3	111.36	0.638	393	19
53563.2	36680	95701.1	52561.6	39834	86475.8	82.56	0.638	394	19
67248.6	42312	104160	62323.8	45270	90224.3	93.44	0.639	395	19
48950.2	33145	96786.9	52196	37695	90747.3	65.92	0.64	396	19
63033.6	40005	103261	58427.3	40451	94660	114.56	0.642	397	19
54380.6	34985	101869	66645.9	49759	87777.2	460.8	0.643	398	19
68541.7	37881	118580	104779	62439	109976	163.84	0.644	399	19
55667.6	38056	95864.9	61770.5	46718	86651.7	103.68	0.645	400	19
50170.3	35449	92751.8	46637.4	35227	86763.8	81.28	0.648	401	19
53376.2	37197	94041.6	51383.6	40035	84113.3	64.64	0.65	402	19
67440.9	44610	99076.5	66188.4	47092	92111.7	608	0.65	403	19
54913.2	37408	96203.8	55007.3	43259	83334.3	115.84	0.651	404	19
58024.7	39047	97387.9	66349.5	50277	86486.5	100.48	0.653	405	19
50934.7	35885	93021	53610.4	43423	80911.3	109.44	0.653	406	19
50907.3	35245	94659.1	48071.5	37707	83549.9	85.76	0.654	407	19
46751.9	33197	92295.5	51460.4	39307	85799.1	423.68	0.656	408	19
46808.2	31928	96079.4	74222.4	53870	90295.8	667.52	0.657	409	19
57484.7	38736	97256.2	54342.3	39266	90698.7	158.72	0.658	410	19
67932	41726	106696	66865.6	46840	93554.7	168.96	0.66	411	19
9842.3	5301	121680	49893.2	31095	105155	112.64	0.663	412	19
46855.8	32586	94235	45332.5	34200	86868.7	66.56	0.663	413	19
64372.3	42211	99943.2	62068.4	45377	89642.7	102.4	0.664	414	19
68575.2	30460	147542	76361	35682	140250	305.92	0.664	415	19
59360	39269	99065.8	73186.5	53194	90167.1	105.6	0.664	416	19
57661.5	38188	98955.3	70312.9	57194	80568.4	111.36	0.669	417	19
60832	38729	102938	76617.9	52639	95389.9	399.36	0.67	418	19
46716.4	32416	94447.4	50917.7	37846	88171.6	56.96	0.671	419	19
49626.9	36793	88395.9	38301	31671	79255.2	64.64	0.671	420	19
52022.8	36137	94345.6	51293.9	40467	83070.1	107.52	0.672	421	19
43421.4	31917	89158.2	40554.4	31052	85591	70.4	0.674	422	19
60490.3	38420	103183	66341.9	47686	91175.3	129.28	0.674	423	19
21180.7	11483	120883	42462.7	21149	131582	117.12	0.675	424	19
49164.6	33709	95584.3	45212.4	35659	83093.7	78.72	0.676	425	19
51033.2	35706	93668.1	49991.3	37384	87637.2	65.28	0.676	426	19
42388.9	30178	92053.8	41428.4	32580	83334.8	37.12	0.677	427	19
51673.8	34050	99456.4	56882.2	42388	87945.5	75.52	0.678	428	19
74817.6	50851	96423.8	63393.1	48037	86486.1	120.32	0.678	429	19
33322.4	24785	88110.5	61112.4	50355	79536.5	108.8	0.679	430	19
59562.3	35524	109883	65591	45670	94122.5	509.44	0.68	431	19
46785.4	34752	88228.9	52234.8	40066	85440.5	359.04	0.684	432	19
59624.6	42000	93037.2	52043.3	39826	85640.3	92.16	0.684	433	19
54255.9	36821	96567.6	41117.5	33251	81040.5	75.52	0.684	434	19
58755	40132	95947.5	52446.8	39490	87038.6	115.2	0.687	435	19
48904	34597	92637.2	47395.1	36103	86034	71.68	0.69	436	19
57782.1	38822	97542.9	63327	47456	87453.6	138.88	0.69	437	19
29509.5	23185	83413.1	104956	79047	87016.5	545.92	0.69	438	19
88704	36460	159443	112749	48782	151472	218.24	0.694	439	19
48568.3	33340	95470.1	49818.8	37502	87059.9	41.6	0.695	440	19
60200.2	38586	102246	71297.1	51996	89863.2	165.12	0.695	441	19
64213.5	42700	98554.9	59197.9	45018	86178.8	126.08	0.696	442	19
50190.4	34994	93995.4	59781.6	45572	85970.5	121.6	0.697	443	19
26361.2	21329	80997.9	66430.8	52839	82393.9	26.24	0.699	444	19
53208.1	33809	103139	87704	59895	95964.1	912	0.699	445	19
37897.9	24244	102445	109120	65746	108771	139.52	0.699	446	19
53403.7	36660	95468.2	73389.4	57602	83497.9	133.12	0.702	447	19
42197.3	30004	92169	35534.6	28175	82654.6	108.8	0.703	448	19
63886.5	38207	109584	76940.1	51945	97070.9	175.36	0.703	449	19
65499.2	41936	102360	64431.3	49835	84731	94.08	0.706	450	19
51980.6	36550	93203.9	43675.7	35284	81122.6	78.72	0.706	451	19
69148.7	44038	102905	73526.2	53008	90903.5	90.88	0.708	452	19
45356.3	32309	92001.4	56083.4	42362	86763.7	64.64	0.711	453	19
55120.2	38221	94512.4	50388.8	37339	88440.4	309.12	0.712	454	19
59686.3	33865	115506	74157	48659	99877.8	96.64	0.713	455	19
51612.8	37268	90761.4	61658	50578	79892.9	101.76	0.713	456	19
51205.4	33650	99726.5	80196.7	62080	84661.3	148.48	0.713	457	19
56117.2	40193	91500.9	61487	48631	82861	71.68	0.716	458	19
64207.4	41589	101178	78415.3	56887	90337.4	136.96	0.719	459	19
84887.7	37941	146628	84819.8	37939	146518	160.64	0.722	460	19
50556.2	35613	93034.9	52782	41323	83709.3	118.4	0.723	461	19
55311.9	37976	95452.9	54410.7	41550	85820.9	121.6	0.724	462	19
70271.6	42191	109154	73331.6	49929	96253.9	131.2	0.724	463	19
61947.5	37985	106879	77008.5	58462	86326.7	145.92	0.728	464	19
55958.4	38932	94197.3	51308.4	37442	89806.8	106.24	0.729	465	19
105930	46905	148006	118516	50219	154664	295.04	0.729	466	19
59711.1	39776	98381.6	61519.7	45867	87901	109.44	0.729	467	19
65868.4	44360	97311.8	58629.4	45482	84480.4	115.2	0.73	468	19
45333.5	31692	93745.4	53782.2	40394	87257.2	71.04	0.733	469	19
53074.7	35588	97738.1	53233.4	41986	83092.1	658.56	0.733	470	19
54710.2	40296	88978.7	45609.1	35866	83339.1	83.2	0.733	471	19
60326.1	40228	98278.2	56477.9	41138	89973.6	139.52	0.736	472	19
22948.8	14526	103537	105413	72204	95677.9	189.44	0.737	473	19
54681.4	36036	99445	79268.8	60214	86274.9	110.08	0.738	474	19
52199.7	37464	91313.3	52790.4	41918	82534.2	101.76	0.739	475	19
57819.7	38417	98635.2	67801.1	49191	90329.8	112.64	0.739	476	19
43561.4	30448	93761.1	63871.9	47814	87545.7	52.48	0.742	477	19
65404.1	41201	104034	66474.9	45683	95363.7	128	0.742	478	19
60032.7	39680	99150.7	57611.8	42358	89136.6	104.96	0.743	479	19
37643.3	27616	89331.9	41190.5	32934	81965.7	35.84	0.744	480	19
62058.8	39213	103718	58206.1	43691	87308.5	103.04	0.744	481	19
56665.9	40000	92841.5	52027.3	39282	86799.6	63.36	0.747	482	19
57898.1	36983	102599	61815.4	45361	89308.7	87.68	0.748	483	19
73667.8	42898	112544	81674.2	53652	99765.1	158.08	0.748	484	19
67126	40664	108183	71347.3	49838	93820.3	128	0.749	485	19
58614.3	43400	88510.3	54780.8	46510	77190.2	164.48	0.75	486	19
54570.2	32812	108994	54492.8	40118	89018.3	102.4	0.75	487	19
43080.3	31873	88580.1	50548.4	40951	80895.1	59.52	0.751	488	19
60708.7	40069	99293.9	59695.7	44307	88298	83.84	0.752	489	19
61695.6	36732	110075	68113.5	49446	90278	148.48	0.752	490	19
61789.4	39501	102515	78387.2	55723	92191.4	103.68	0.754	491	19
49897.6	35101	93162.2	54577.9	43879	81515.4	85.12	0.755	492	19
53667.7	35898	97976.6	51841.1	39452	86116.3	83.84	0.757	493	19
60381.7	40284	98232	58993.5	43118	89665.5	159.36	0.758	494	19
51817.1	31744	106977	70102.4	51286	89580.6	119.68	0.76	495	19
53706.5	34633	101629	49708.6	36807	88507.6	109.44	0.761	496	19
59467.9	40178	97000.5	62303.3	47712	85578.2	477.44	0.761	497	19
52101.2	38118	89577.2	40039.8	32528	80670.5	101.76	0.762	498	19
52268.7	34734	98620.4	55375.9	39468	91950.8	149.12	0.763	499	19
50678.8	34625	95921.6	43222	32926	86029.1	76.8	0.764	500	19
52505.9	37239	92403.8	51054.5	40689	82231.3	96	0.765	501	19
49318.7	35504	91036.2	51214.9	40866	82132.3	119.04	0.766	502	19
54036.8	36292	97579.6	56138.9	43218	85129.4	564.48	0.766	503	19
46822.9	28210	108777	55808.3	41712	87683.5	549.76	0.766	504	19
52229.2	36180	94607.3	42689.2	33142	84414.9	93.44	0.767	505	19
48238.7	34287	92203.1	44330.8	34909	83223.9	31.36	0.768	506	19
51817.1	36704	92520.9	50269.4	39894	82580.3	111.36	0.769	507	19
48232	33453	94488.7	44719.9	35239	83168.2	73.6	0.769	508	19
66206.7	42058	103165	56666.4	40892	90816.9	90.24	0.77	509	19
61083.9	45716	87566.6	60538.6	51702	76737	93.44	0.77	510	19
42955.7	31046	90676.6	38639.2	30416	83254.1	223.36	0.77	511	19
56320.2	38856	94991.8	58415.9	45050	84979.9	117.76	0.771	512	19
53602.7	34656	101365	53768.5	41922	84055.4	93.44	0.771	513	19
75396.4	31267	158032	111175	48049	151636	274.56	0.772	514	19
66699.8	44290	98695.9	70332.7	50132	91943.7	773.12	0.774	515	19
48686.2	31431	101514	78549.8	56133	91707.9	115.84	0.774	516	19
53462.7	34433	101755	59505.7	43059	90568	160.64	0.777	517	19
33500	20233	108509	51227.8	24335	137960	110.72	0.778	518	19
95448.2	53336	117281	137790	86686	104171	273.92	0.778	519	19
53194.7	35696	97662.6	52444.6	38354	89612.7	83.2	0.78	520	19
49507	33507	96830.2	59866	45717	85818.8	155.52	0.78	521	19
45566.7	34344	86951.4	42462	32826	84773.9	98.56	0.782	522	19
78438.9	36176	142099	117349	51883	148229	245.76	0.783	523	19
44956.3	32929	89473.1	47297.8	37459	82749.4	88.32	0.785	524	19
67894.5	31856	139676	65465.6	32194	133266	138.24	0.786	525	19
57023.7	38101	98084.2	83495.1	63482	86196.7	147.2	0.787	526	19
66839.9	41880	104595	78235.9	55118	93023.5	141.44	0.791	527	19
57000.3	36680	101842	77688	57274	88894.8	107.52	0.794	528	19
56664.6	32949	112707	99569.9	65699	99322.9	194.56	0.795	529	19
80106.5	46480	112949	97011	70290	90449.7	421.12	0.796	530	19
49334.1	34881	92691.2	79922.4	58423	89652.9	90.88	0.799	531	19
50214.5	32301	101881	54574.8	40559	88183.1	113.92	0.799	532	19
55162.4	37344	96806.1	66519.8	49638	87824.6	678.4	0.801	533	19
64331.4	41893	100638	57495.5	41662	90442.8	126.08	0.802	534	19
57279.6	35816	104810	78629.6	59706	86307.4	131.2	0.806	535	19
54783.2	35204	101985	70559.2	55295	83627.2	99.84	0.806	536	19
53637.5	35781	98241.8	55214.8	42531	85080.4	145.28	0.806	537	19
55561.1	36868	98764.6	56315.2	43174	85483.8	87.04	0.807	538	19
45612.9	31116	96069.2	57845.1	41098	92241.4	106.24	0.807	539	19
57592.5	38379	98345	56108.5	43981	83607.2	107.52	0.808	540	19
48341.2	34177	92696.5	49075.5	39619	81178.5	74.24	0.809	541	19
59041.1	39021	99159.8	68827.9	54939	82103.9	108.16	0.809	542	19
49860.1	35815	91236.3	55632	44705	81554.6	92.16	0.811	543	19
43931.9	30996	92886.9	47019.7	35222	87487.4	107.52	0.811	544	19
53813.7	35452	99479.2	58340.6	42714	89511.9	117.76	0.812	545	19
54355.1	32752	108763	65306.8	45766	93518	118.4	0.814	546	19
57392.2	38881	96737.6	49691.1	38755	84029.3	99.2	0.815	547	19
88958.6	45925	126946	105491	52103	132688	217.6	0.816	548	19
50128.7	36024	91195.8	57628.5	45438	83118.6	51.84	0.817	549	19
63069.1	38488	107392	64949.6	43586	97658.4	72.96	0.818	550	19
54576.2	37609	95102.4	60950.5	46987	85011.8	123.52	0.82	551	19
65118.6	42105	101356	60947.4	46047	86742.9	117.12	0.822	552	19
50684.8	34005	97682.1	53751	40051	87953.5	101.76	0.824	553	19
47744.2	35065	89233.3	37688.4	31063	79514.1	61.44	0.824	554	19
56287.4	39613	93122.2	63008.6	49675	83126.9	122.88	0.83	555	19
44309.1	26757	108526	49908.4	36771	88950.5	574.08	0.83	556	19
42462.6	29425	94573.6	39079.2	31075	82416.6	53.12	0.832	557	19
56800.6	37387	99566.3	54284.5	38905	91443	64.64	0.832	558	19
50955.5	33725	99019.1	58527.6	45055	85132.9	145.28	0.834	559	19
56530.6	35584	104114	53427.2	39314	89062.6	125.44	0.835	560	19
51963.2	32142	105950	61093.4	44300	90379.6	120.32	0.836	561	19
55723.9	38690	94389.3	64020.9	46640	89958.7	77.44	0.836	562	19
63946.1	40262	104088	77541.3	58560	86778.4	154.24	0.837	563	19
56581.5	35779	103640	71516	49733	94240.7	96	0.841	564	19
76666.1	40177	125056	68339.2	41303	108435	159.36	0.841	565	19
68315.9	42025	106535	74029.3	51867	93539	140.8	0.841	566	19
27068	19830	89456.8	59844.7	54596	71836.4	97.28	0.843	567	19
63351.9	38275	108474	72228.1	51749	91471.2	187.52	0.843	568	19
68310.5	43416	103114	80116.9	56142	93522.5	572.8	0.843	569	19
66563.2	38424	113530	71663.4	45854	102424	129.28	0.844	570	19
64618.2	39940	106029	69416.1	48066	94646	139.52	0.845	571	19
55043.9	34353	105008	74495.2	49799	98036.5	183.68	0.848	572	19
48416.2	35620	89079.3	56963.5	43167	86481.8	74.88	0.849	573	19
47718.1	33052	94616.1	50163	38974	84350.7	88.96	0.85	574	19
52666.7	34581	99811	69139.5	50014	90597.1	339.2	0.85	575	19
48206.5	33856	93314.7	60020.2	42966	91548.8	113.28	0.85	576	19
48654.7	35881	88867	44884.8	35739	82307.1	120.32	0.851	577	19
68433.1	42573	105345	67454.6	47747	92586	119.68	0.852	578	19
62049.4	39860	102019	79501.3	56978	91442.3	144.64	0.855	579	19
56656.5	38887	95482.9	53501	41301	84894.8	76.8	0.859	580	19
45699.4	31201	95989	53085.2	42775	81332.4	96.64	0.86	581	19
50632.6	36908	89906.1	50808.3	39322	84679.6	87.04	0.86	582	19
46577.1	35120	86915.6	37221	29894	81598.8	44.8	0.861	583	19
52749.1	39193	88203.6	35675.2	28687	81500.6	49.28	0.861	584	19
54544	35848	99715.4	62980.4	45514	90686.1	85.12	0.861	585	19
58043.4	37152	102388	74845.6	54955	89256.3	154.24	0.864	586	19
46226	33865	89457.1	35906.2	28071	83828.5	33.92	0.865	587	19
51793.7	35899	94552.8	48492.6	39197	81077.9	36.48	0.865	588	19
46680.9	32425	94349.4	53440.2	41435	84524.1	100.48	0.866	589	19
56063.6	37224	98704.7	56969.6	42474	87902.2	139.52	0.867	590	19
54080.4	38919	91066.4	48421.9	40193	78953.5	50.56	0.869	591	19
65056.3	40411	105504	68570.2	50829	88410.5	108.16	0.869	592	19
46930.2	31791	96744.8	47671	36301	86062.8	76.16	0.872	593	19
62541.2	41977	97641.5	56429.2	41311	89519.7	107.52	0.873	594	19
57714.5	41273	91642.9	56721.8	45307	82047.4	71.68	0.875	595	19
38492.2	29828	84572.3	42693.8	35826	78099.1	86.4	0.878	596	19
61437	39119	102925	61260.6	44477	90266.3	686.08	0.88	597	19
62704	40663	101059	67537.4	49329	89726.8	145.28	0.88	598	19
54259.3	38292	92863.7	58723.7	43359	88759.3	146.56	0.884	599	19
108898	40489	176263	128052	52983	158390	280.32	0.885	600	19
48292.9	33637	94090.6	42538.7	33111	84196.1	76.8	0.885	601	19
45070.2	31036	95170.9	51027.2	40286	83009.4	84.48	0.888	602	19
51265.1	35309	95151.6	56583.5	42527	87197.7	114.56	0.889	603	19
45415.3	33433	89023.9	44451.6	35867	81221.8	72.96	0.889	604	19
57199.2	37210	100742	55631.2	42936	84913.6	126.72	0.891	605	19
63519.4	40608	102512	65170	46290	92265.7	94.08	0.891	606	19
49486.9	36200	89590.4	37607.8	30426	81005.3	61.44	0.892	607	19
71509.8	42717	109710	76345	54735	91410.4	153.6	0.893	608	19
86286	34518	163823	73327.1	30800	156025	209.28	0.895	609	19
50428.2	31841	103793	54666.8	37214	96271.4	124.16	0.896	610	19
36628.2	26804	89556.3	43659	34767	82297.4	39.04	0.899	611	19
62037.3	42068	96645.4	59544.5	44767	87169.3	106.24	0.899	612	19
57500.1	39164	96219.1	51734.7	38430	88225	104.32	0.899	613	19
59283.6	40797	95232.8	50939	38735	86184	136.32	0.9	614	19
56262.6	36828	100120	60562.9	43870	90473	111.36	0.903	615	19
58375.8	40144	95299.8	58096.7	42134	90364.6	97.92	0.903	616	19
60209.6	39198	100666	63943.4	46392	90330.1	137.6	0.904	617	19
71552	40980	114427	76314.6	49442	101156	173.44	0.904	618	19
47083.6	33126	93149.5	44973.8	35508	83006.7	140.16	0.904	619	19
41804.7	30615	89489.1	43593.6	35349	80821.2	75.52	0.905	620	19
49683.9	34180	95262.8	54533	39762	89881.7	101.12	0.906	621	19
69919.2	41605	110136	72999.5	52195	91658.1	139.52	0.906	622	19
22484.5	17779	82881.3	85054.6	66465	83865.8	672	0.908	623	19
62349.5	40216	101605	54966.2	39766	90586.6	101.12	0.908	624	19
90320	45924	128891	147906	88594	109411	992	0.908	625	19
61555.6	40087	100634	73107.4	51797	92499	101.12	0.908	626	19
50951.5	36357	91843.6	59809	47539	82451	131.2	0.908	627	19
56823.4	39864	93417	54655.4	41886	85515.4	69.12	0.91	628	19
51119.7	35585	94145.8	56538.7	43399	85378	60.8	0.912	629	19
53289.1	37005	94375.2	64317.3	49723	84771.6	868.48	0.914	630	19
49931.1	35324	92636.3	44111.2	34506	83778.7	126.72	0.915	631	19
53013.1	36325	95643.9	61369.2	47076	85434.1	83.2	0.917	632	19
60418.6	39532	100162	53243.3	40510	86135.6	97.28	0.918	633	19
60604.2	39600	100297	57956.8	42466	89442.4	116.48	0.918	634	19
58932.5	33461	115424	118243	70074	110586	763.52	0.918	635	19
97319.5	40128	158940	97216.9	40998	155403	249.6	0.919	636	19
72519.5	43112	110239	93971	59002	104377	1169.92	0.925	637	19
52905.9	36193	95798.6	52969.7	41706	83235.6	110.72	0.926	638	19
44918.1	33236	88571.3	39163.6	32047	80089.3	36.48	0.928	639	19
55286.4	36866	98281.6	64210.9	48100	87487	56.32	0.929	640	19
67124.6	39157	112345	69769.5	47875	95507.4	69.12	0.929	641	19
38927	27468	92876.1	62103.4	46114	88259.7	122.24	0.932	642	19
56221.7	33885	108737	78034.5	54879	93188.1	167.68	0.933	643	19
55173.2	36672	98599.2	57211.3	40662	92208.9	152.96	0.934	644	19
52388	35724	96106.2	58656.8	43038	89319.5	102.4	0.934	645	19
69443.5	46029	98873.5	57552.5	43163	87384.1	109.44	0.934	646	19
67924.6	40601	109640	90626.2	66875	88811.6	129.92	0.935	647	19
47541.9	34481	90360	48347.4	39027	81187.3	104.32	0.937	648	19
49076.2	36105	89080.6	41640.4	33031	82617.7	46.08	0.939	649	19
99735.5	41088	159080	108987	49083	145520	257.28	0.941	650	19
68415	43749	102486	62443.9	45511	89919.4	109.44	0.943	651	19
53784.9	33976	103745	67171.8	47822	92053.3	130.56	0.945	652	19
51718	34413	98491.5	42327.4	31947	86830.4	53.12	0.945	653	19
57800.9	37168	101917	63669	47387	88053.9	455.04	0.947	654	19
53217.4	34945	99804.2	53331.5	39630	88194.1	66.56	0.948	655	19
47933.1	33916	92621.4	47050.1	37018	83296.6	129.28	0.951	656	19
47472.2	34153	91094.1	39936.5	31371	83429.8	74.88	0.955	657	19
69092.4	41701	108584	65379	44775	95693.5	120.32	0.956	658	19
50396.7	34705	95167.8	55236.8	43075	84039.4	108.16	0.956	659	19
59910.7	36028	108979	103323	67534	100266	1034.88	0.959	660	19
51858	34486	98549.1	54641	39600	90428	97.28	0.961	661	19
49965.9	35636	91889.3	37624.6	29078	84798.2	72.32	0.962	662	19
62481.5	40312	101577	69150.9	50766	89269.8	128	0.965	663	19
57114.2	38952	96093.5	57307.8	40926	91768.7	87.68	0.965	664	19
40868.7	30234	88588	46787.9	36428	84174	55.04	0.966	665	19
57923.5	38317	99070.3	53406	38779	90255.4	91.52	0.966	666	19
53454.6	33857	103471	51030.2	37063	90233.3	72.32	0.966	667	19
50013.5	35097	93389.3	48187	37183	84930.9	38.4	0.968	668	19
96092.1	44681	140943	96349.8	42859	147329	179.2	0.969	669	19
134103	51476	170731	116418	44943	169762	179.2	0.97	670	19
49979.3	36713	89217.6	50435.9	40367	81882.9	93.44	0.97	671	19
59555	37646	103676	60912.5	42584	93743.2	119.68	0.971	672	19
89992.4	58789	100320	95563.9	67495	92790.2	206.72	0.974	673	19
51071.4	32204	103932	63372.6	44458	93418.2	103.04	0.975	674	19
42092.1	29237	94351.2	47082	36558	84401.9	79.36	0.975	675	19
91403.4	41165	145517	74353.1	30399	160295	151.68	0.977	676	19
60037.4	38328	102656	71269.8	51002	91579.4	126.72	0.981	677	19
57845.1	36065	105114	59665.3	42755	91456.6	119.68	0.983	678	19
64137.8	41268	101855	69963.3	51874	88389.5	120.32	0.983	679	19
107767	43046	164072	101180	46660	142112	200.32	0.986	680	19
50930.1	36593	91212.9	59170.6	46170	83989.6	401.92	0.988	681	19
63072.5	39568	104466	57016.7	40226	92891.4	92.16	0.989	682	19
64319.3	43024	97974	69951.2	51019	89855.1	102.4	0.989	683	19
52504.6	37164	92587.9	47750	38954	80334.4	39.04	0.991	684	19
41382.6	29581	91682.1	45274	35087	84563.4	67.84	0.991	685	19
21685.9	19785	71832.5	30099.8	28715	68696.5	16	0.991	686	19
94028.5	43518	141602	120140	60984	129108	232.32	0.993	687	19
51035.9	35300	94750.4	57297.9	41359	90792.2	101.76	0.994	688	19
49778.3	34048	95813.9	57807.9	42011	90178.7	98.56	0.995	689	19
52517.3	34321	100282	52737.9	38659	89403	139.52	0.995	690	19
59937.5	36048	108968	72840.7	49330	96770.5	164.48	0.998	691	19
58432.7	36731	104257	67589.1	46381	95502.9	668.16	0.999	692	19
40787.6	28833	92708.2	58395.4	46739	81880.2	111.36	1	693	19
43584.8	31685	90149.2	55216.3	44419	81466.4	235.52	1	694	19
23149.2	18997	79860.2	63431.9	53470	77745.9	64.64	1.001	695	19
59232	40036	96958.5	60445.8	48098	82360.6	97.92	1.003	696	19
63478.5	40632	102385	60603.9	43786	90708	136.32	1.004	697	19
57852.5	42241	89756.9	52291	39235	87344.1	77.44	1.004	698	19
39694.8	29168	89188.1	38969.8	32534	78500.1	61.44	1.01	699	19
48114	33392	94429.9	48407.4	38310	82809.4	74.88	1.01	700	19
54068.3	33601	105456	41993	30483	90281.7	94.72	1.011	701	19
63116	43397	95314.7	54302	42611	83516.8	101.12	1.012	702	19
50116.7	35996	91244.8	37222.5	30234	80684.5	88.96	1.012	703	19
50959.5	35923	92967.8	80210.4	61473	85511.8	507.52	1.015	704	19
58408.6	39137	97806.8	65727.1	51351	83883.3	554.88	1.015	705	19
60355.6	38450	102873	67671.2	50580	87680.8	144.64	1.018	706	19
68125.6	42784	104354	70842.6	51878	89493.5	120.96	1.019	707	19
50114	34777	94438	57417.2	44499	84561.4	78.72	1.02	708	19
49666.4	35053	92857.7	49987.5	40079	81738.1	75.52	1.02	709	19
56036.1	36124	101660	58583.8	44042	87174.8	69.76	1.021	710	19
63665.4	41148	101399	81844.4	61774	86828.7	125.44	1.022	711	19
45695.3	31740	94350.6	39290.5	29150	88334.2	63.36	1.023	712	19
40050.6	29104	90185.4	65781	53574	80468.6	115.2	1.025	713	19
59553	40864	95508.6	57008.4	46898	79664.4	96	1.026	714	19
50234.6	36437	90352.5	41373.6	33294	81440	57.6	1.027	715	19
61041.7	40848	97934.5	47485.6	34610	89916.6	104.96	1.027	716	19
64786.3	38088	111474	83511.1	59294	92302.5	98.56	1.028	717	19
49868.1	37964	86085.6	41680.7	33758	80916.7	10.88	1.029	718	19
41493.1	29672	91645	59448.7	47194	82553.5	357.76	1.03	719	19
40941	29044	92380.9	54599.9	40498	88356.5	560	1.031	720	19
38352.1	28855	87106.1	84787.9	65733	84533.8	114.56	1.032	721	19
48380	35076	90393.3	52976.6	41250	84166.6	125.44	1.034	722	19
50252	34952	94224	47126.1	37962	81356.5	90.88	1.036	723	19
59416.3	40925	95147.3	55129.6	40843	88460.1	147.84	1.037	724	19
51251.7	34688	96829.7	52775.9	38850	89027.6	116.48	1.038	725	19
60223.6	37976	103929	67344.4	49266	89584.7	97.28	1.039	726	19
55728.6	39451	92576.3	55976.3	43897	83569.8	133.76	1.042	727	19
52362.5	36944	92887.3	61750.8	48774	82972.4	110.72	1.042	728	19
49889.5	35132	93065	45679	36750	81459.1	111.36	1.044	729	19
41178.2	27745	97266.3	55011.8	40867	88219.2	547.84	1.045	730	19
59297	35704	108842	70366.1	53838	85655.4	157.44	1.045	731	19
6992.79	5037	90982.6	78865.2	59083	87478.8	159.36	1.045	732	19
40647.6	30180	88266.4	51979.4	40658	83784.9	76.8	1.046	733	19
59161	39548	98037.2	61066	46730	85641.4	115.2	1.047	734	19
65744.4	39824	108192	78318	57094	89898.2	123.52	1.047	735	19
50091.9	34768	94420.8	45707.2	36322	82469.7	69.76	1.047	736	19
72197.2	45801	103306	86003.1	63947	88140.2	129.92	1.05	737	19
62452	41939	97590.7	52913.5	41221	84125.5	81.28	1.05	738	19
44949	31693	92947.2	55124.3	45819	78845.6	62.72	1.051	739	19
48841.7	34316	93276.8	53355.8	41054	85173.8	74.88	1.053	740	19
51220.2	34992	95929.5	60609.2	47222	84115.2	199.04	1.053	741	19
52000	37948	89803.8	44454.7	35082	83044.9	71.04	1.055	742	19
58239.8	35005	109036	82621.1	57343	94425.8	108.8	1.055	743	19
67368.5	41213	107128	74457.2	50283	97043.3	129.92	1.055	744	19
69010	40382	111996	77048.8	50376	100236	112.64	1.056	745	19
53372.9	37533	93193.8	54348.4	42591	83627.4	74.88	1.056	746	19
41629.1	32716	83390.6	41829.6	34206	80142.3	38.4	1.059	747	19
4907.75	5089	63201.9	1234.24	1335	60589.6	2.56	1.06	748	19
52073.7	35968	94881.7	41098.5	32427	83061.4	55.04	1.061	749	19
47202.2	30452	101584	66227.9	50406	86107.1	138.88	1.063	750	19
69317.5	43572	104259	67485	46930	94240.2	106.88	1.063	751	19
50447	35361	93495.5	52221.9	40163	85213.1	87.68	1.064	752	19
51179.3	35029	95751.7	62716	46206	88952.8	106.24	1.064	753	19
58269.9	40545	94186.1	47554	37646	82784.3	70.4	1.066	754	19
62131.1	37604	108282	75762.1	55871	88868	145.28	1.067	755	19
53804.4	32728	107740	61623.8	41402	97545.5	129.92	1.068	756	19
53555.1	35513	98831.1	60902.6	44703	89285.1	643.2	1.068	757	19
51039.9	33409	100121	48233.4	36339	86987.1	99.84	1.07	758	19
96792.2	44513	142506	97317.2	40435	157729	233.6	1.072	759	19
52832.2	34832	99403.1	57320	41414	90706.5	75.52	1.072	760	19
66841.9	40843	107253	74046.8	52793	91920	128.64	1.072	761	19
47949.9	33092	94960.8	62321.5	48306	84550.6	113.92	1.073	762	19
72486	41982	113154	69161.5	45576	99450.8	120.32	1.075	763	19
47840	32672	95961.2	53142.2	39942	87194.7	98.56	1.075	764	19
58076.9	37593	101246	73757.2	51435	93977.9	186.88	1.076	765	19
51431.9	34071	98929.9	50705.7	38385	86571.5	229.12	1.079	766	19
52080.4	36859	92600	48174.9	36617	86222	38.4	1.082	767	19
62030.6	44021	92347.7	49587.7	38650	84082.3	115.2	1.085	768	19
54846.2	38145	94229.9	54223	40503	87735.6	81.92	1.086	769	19
73828.6	42966	112611	91193.2	62368	95825.3	194.56	1.087	770	19
60229.7	36842	107139	55573.5	38728	94042.1	74.88	1.088	771	19
59560.3	40305	96845.2	68824.8	50579	89177.4	419.84	1.088	772	19
37036.9	25443	95399.6	72839.2	55957	85308.1	176.64	1.091	773	19
47470.2	31182	99769.3	67366.4	49432	89313.1	91.52	1.091	774	19
52521.3	32932	104519	65329.6	45750	93583.4	58.24	1.092	775	19
54155.4	37511	94615.7	54745.8	39461	90920.7	108.8	1.093	776	19
55745.3	34919	104623	57432.4	41221	91310.1	134.4	1.095	777	19
53426.5	34928	100245	61981.8	42555	95453.9	141.44	1.096	778	19
53514.2	35225	99563.1	41898	30171	91008.9	66.56	1.097	779	19
45933.9	31963	94181.4	40290.6	30541	86457.1	60.16	1.098	780	19
45118.5	33219	89011.8	39507.8	30085	86062.4	97.92	1.099	781	19
33142.9	24462	88792.9	55297.6	43032	84216	79.36	1.1	782	19
52177.6	33904	100859	49342.2	37250	86810.6	103.04	1.101	783	19
53200.7	36028	96773.6	49826.4	37266	87624.7	78.72	1.101	784	19
52426.2	36845	93250.1	61222.6	47143	85108.7	112	1.101	785	19
55953.7	36469	100551	58829.3	43891	87841.2	645.12	1.102	786	19
55123.6	39461	91548.1	60727	47214	84293	110.72	1.104	787	19
67060.3	39298	111834	86329.2	58608	96534	103.04	1.107	788	19
45564	32973	90561.5	50856.2	39455	84473.7	54.4	1.109	789	19
54370.5	37588	94796.9	55263.4	41974	86285.4	590.72	1.109	790	19
52310.3	38946	88024.6	49942.6	41296	79258.1	50.56	1.111	791	19
83715.8	38131	143883	78479.9	33986	151335	183.04	1.113	792	19
87700.3	36917	155688	112212	51178	143694	184.96	1.115	793	19
51835.9	36657	92673.1	45324.9	36115	82248.7	87.04	1.116	794	19
47429.3	35447	87689.4	43887.7	35701	80564.3	289.28	1.117	795	19
57466.6	37857	99483	67700.8	48599	91294.9	141.44	1.118	796	19
39370.5	27234	94741.4	51898.9	37348	91069	114.56	1.118	797	19
59567.7	39209	99564.6	68733.6	51799	86961.7	106.24	1.118	798	19
43206.3	31601	89603.7	49912.2	41203	79388.6	84.48	1.119	799	19
48073.8	32833	95957.3	55897.2	42035	87148.4	74.24	1.119	800	19
56215.7	38856	94815.5	49519.3	40202	80724.8	96	1.122	801	19
67176.2	41861	105169	68928.2	48951	92281.6	168.32	1.124	802	19
14462	8880	106732	105642	63718	108656	76.8	1.125	803	19
53255	35216	99106	48880.2	38098	84083.4	96.64	1.126	804	19
50534.8	34992	94645.8	44890.9	35846	82072.5	72.32	1.127	805	19
44508.8	32217	90540	41062	34651	77661.3	45.44	1.127	806	19
86343.6	48773	116019	86606.6	56446	100554	68.48	1.129	807	19
41702.8	30893	88467.8	41494.5	33247	81793.3	81.28	1.132	808	19
55904.8	38317	95617.5	60339.4	45487	86934.9	134.4	1.132	809	19
61305	38559	104196	52642.9	38089	90577.5	104.32	1.135	810	19
48185.7	33033	95598.4	66031.1	54095	79996.5	191.36	1.136	811	19
57122.2	36704	101993	62644.5	48070	85406.1	102.4	1.137	812	19
55727.3	37808	96597	59786.9	43526	90019.6	83.84	1.14	813	19
60061.5	39452	99771.6	59847	44042	89054.3	124.16	1.142	814	19
50516.7	33805	97934	53161.2	39435	88347.3	83.2	1.143	815	19
43718.2	28772	99579.9	52401.2	38086	90168.8	90.24	1.145	816	19
46189.1	33380	90684.6	40315.7	31426	84074.7	60.16	1.145	817	19
43970.1	34852	82681.7	35879.6	30678	76647.9	72.32	1.145	818	19
50696.9	32844	101159	81285	55414	96132.7	132.48	1.152	819	19
56930.6	40103	93035.5	56518.2	41857	88491.1	42.88	1.153	820	19
45834	34289	87601.8	40343.1	32819	80560.8	160	1.154	821	19
59585.1	42057	92849.5	58042.7	45579	83457	83.84	1.154	822	19
38290.5	28832	87035.5	64603.8	53419	79257.9	551.04	1.155	823	19
55894.8	36473	100434	67611.1	49451	89603.1	138.24	1.156	824	19
46278.2	32834	92370.4	74312	53632	90806.1	194.56	1.156	825	19
61048.4	39868	100353	63122.6	45546	90826.9	92.8	1.158	826	19
6961.97	6136	74357.8	2767.92	2750	65963	0.64	1.158	827	19
41322.9	29004	93371.2	52655.8	44238	78006.5	142.72	1.161	828	19
50822.9	35409	94064.4	56807.7	44078	84462.8	80.64	1.161	829	19
53009.1	36234	95876.9	51157.9	38444	87209.5	79.36	1.162	830	19
58028.7	41119	92486.9	55306	42873	84541.1	75.52	1.163	831	19
47045.4	34320	89835.9	43361	33974	83643.6	74.24	1.163	832	19
57857.9	39161	96825.2	52823.8	41291	83840.6	90.88	1.165	833	19
63739.8	42022	99406.3	63789.8	48516	86168.1	185.6	1.169	834	19
66179.3	41861	103608	76896.8	53939	93429.8	869.12	1.17	835	19
54698.8	39796	90077.9	76453	51487	97314.3	120.32	1.171	836	19
46502	32377	94127.2	41607	33663	81001.5	76.16	1.172	837	19
48632	34358	92762.8	55123.6	43236	83554.9	427.52	1.173	838	19
50558.2	36826	89974	48257	38488	82170.2	82.56	1.173	839	19
54611	35441	100984	60484.6	42362	93572.5	123.52	1.174	840	19
67854.9	41589	106926	55640.4	39747	91741.4	115.84	1.174	841	19
45856.8	32176	93401	43547.2	34107	83675.3	78.08	1.175	842	19
119259	77647	100657	99268.9	66621	97652.2	148.48	1.177	843	19
66232.2	41989	103375	63708.5	47539	87826.9	127.36	1.177	844	19
69685.4	44998	101491	61370	46416	86650	110.08	1.177	845	19
52500.5	35261	97577.4	51062.9	38487	86950.3	81.92	1.177	846	19
46769.4	31769	96480.1	54527	39407	90681.3	95.36	1.178	847	19
50059.7	34440	95258.8	58093.6	45866	83007.6	127.36	1.179	848	19
17719.5	9705	119656	122290	79263	101112	135.04	1.181	849	19
55539.7	38685	94089.4	53542	39971	87786.9	513.92	1.182	850	19
55038.5	33277	108393	62850.5	44355	92863.7	95.36	1.182	851	19
54828.1	39865	90134.6	45758.1	38015	78884.7	35.84	1.183	852	19
107183	47006	149435	129446	54380	156002	778.24	1.183	853	19
47714.7	34320	91114	50661.6	41366	80263	66.56	1.189	854	19
55481.4	35758	101684	57158.1	39608	94574.6	79.36	1.19	855	19
49185.4	31033	103870	80678.6	58827	89879.7	135.04	1.193	856	19
38472.7	27108	93011.3	46781	35663	85967	50.56	1.195	857	19
53018.4	35676	97393.7	56083.4	43886	83750.7	128	1.196	858	19
55186.6	35153	102885	61069	44474	89990.1	103.04	1.197	859	19
103006	60649	111307	112479	61835	119211	213.12	1.2	860	19
53059.3	34324	101308	52758.4	40674	85007.1	105.6	1.201	861	19
63706.3	37969	109960	64110.6	45847	91642.8	113.92	1.203	862	19
42887.4	30436	92346.8	47090.4	37058	83277.9	62.08	1.203	863	19
52440.9	35629	96459.8	56964.3	40907	91260.9	104.96	1.204	864	19
66002.4	29949	144430	94134.4	50251	122768	183.68	1.205	865	19
47569.3	34656	89955.7	42352.5	33602	82602.7	77.44	1.205	866	19
7512.04	6821	72175.5	5398.28	3946	89655.8	-12.16	1.206	867	19
41399.3	28972	93647.1	76636.9	55146	91076	130.56	1.206	868	19
57508.8	38133	98835.5	53553.4	39418	89037.4	104.96	1.206	869	19
36027.2	26161	90252	77148.4	58775	86022.9	120.96	1.208	870	19
51626.2	33084	102266	52253.8	37338	91716.4	58.24	1.209	871	19
50325.7	36262	90953.2	48225	38004	83161.7	67.84	1.21	872	19
50566.9	33724	98266.9	40224.5	29642	88933.1	91.52	1.211	873	19
53783.6	38881	90655.1	50672.2	40259	82487.3	79.36	1.212	874	19
13547.4	7889	112542	47086.6	29475	104694	126.72	1.212	875	19
49357.6	35756	90465.9	38148.2	31158	80238.8	96.64	1.212	876	19
49868.8	34297	95291.1	46762.8	35087	87344.2	110.72	1.213	877	19
55537	37996	95790.9	54479.1	41454	86127.8	102.4	1.214	878	19
51443.9	35788	94205.6	50438.9	39994	82651.5	70.4	1.216	879	19
53240.9	37553	92913.9	52725.8	40227	85898.4	76.16	1.216	880	19
53506.9	40356	86892.3	38647.5	32726	77394.2	58.24	1.216	881	19
52442.2	37733	91083.5	51772.7	40631	83507.1	87.68	1.223	882	19
54375.9	37154	95913.7	53390	41476	84361.3	99.2	1.223	883	19
58578.8	38561	99557	49660.7	36942	88099.2	130.56	1.223	884	19
93892.5	41543	148120	96827.8	41857	151604	129.92	1.224	885	19
66519.6	44291	98427	63915.2	47601	87997.1	140.16	1.225	886	19
66260.3	41333	105060	68686.5	48740	92356.2	88.96	1.227	887	19
57238.8	37528	99957.4	79429.1	58818	88501.3	147.2	1.229	888	19
49115	36191	88939.3	37638.2	29501	83612.7	64.64	1.23	889	19
28690.7	17899	105049	47883	32205	97440.2	91.52	1.231	890	19
47230.3	34409	89955.7	55800.7	43423	84217	69.12	1.231	891	19
61850.4	38667	104829	71050.1	51881	89750.4	113.92	1.234	892	19
65544.1	45821	93745.2	59973.9	47471	82796.8	112.64	1.235	893	19
62478.8	40357	101460	75114.6	52387	93968.2	115.84	1.236	894	19
53145.7	36625	95097.9	49249.5	37747	85506.6	309.12	1.236	895	19
51002.4	34060	98135.5	64276.2	45166	93265	126.08	1.237	896	19
35138.8	25108	91718.1	68543.6	54598	82275.5	414.08	1.237	897	19
55447.2	39036	93088.1	41916.3	32754	83868.4	88.32	1.239	898	19
53169.2	37230	93593.8	52477.2	39724	86576.1	40.96	1.241	899	19
66621.5	41373	105530	59576.4	43039	90717.7	128.64	1.242	900	19
39891.8	30065	86956.6	35314.9	29031	79721.6	67.84	1.244	901	19
53705.9	38013	92591.1	49289	39247	82304.5	88.32	1.245	902	19
55658.9	39177	93107.2	66022	52259	82795.6	78.72	1.245	903	19
63564.9	41684	99937.4	60208.7	43967	89745.5	120.96	1.247	904	19
47962.6	35153	89417.1	41351.6	33351	81257.5	44.8	1.249	905	19
48211.2	33696	93766.9	55752.1	44946	81292.4	108.16	1.25	906	19
44597.2	31437	92970.8	70927.8	56255	82629.5	528	1.251	907	19
56572.1	38459	96401.6	69155.4	51289	88365.4	128.64	1.252	908	19
47581.4	33961	91819.9	44501.8	34735	83963.4	113.28	1.253	909	19
50826.2	39709	83883.9	40356.8	35199	75139.1	42.88	1.253	910	19
55409	38888	93378	48884.7	37982	84348.1	99.84	1.254	911	19
55804.3	40798	89641.4	47406.5	38012	81733	80	1.254	912	19
77432.6	43953	115456	91625.6	58419	102788	176.64	1.255	913	19
64246.3	41066	102529	69011.8	51708	87467.3	104.32	1.256	914	19
49393.1	35074	92291.3	46019.5	36592	82420.6	91.52	1.258	915	19
98263.5	41665	154561	114112	49098	152317	548.48	1.258	916	19
59992.5	39136	100462	59591.6	45074	86644.1	81.28	1.259	917	19
62726.1	42892	95841.1	57240.2	44138	84990.1	101.12	1.26	918	19
46575.1	31901	95681.7	59991.4	42743	91982.2	309.76	1.26	919	19
79052.6	43069	120291	121720	73183	109001	1449.6	1.262	920	19
48461.1	35064	90575.7	50923	39518	84449.9	64	1.262	921	19
69103.8	39441	114824	90542.6	57815	102634	977.28	1.263	922	19
45976.7	32644	92302.8	72668.9	52790	90214.6	381.44	1.263	923	19
50317	35285	93455.4	52529.7	42814	80407.9	66.56	1.264	924	19
96156.4	43130	146110	101422	44728	148605	182.4	1.264	925	19
75690.6	32989	150367	99094.1	43099	150682	165.76	1.27	926	19
44118.8	31980	90411.9	52231	42714	80137.9	108.8	1.271	927	19
41980.2	30227	91018.4	39802.7	32517	80219.9	412.16	1.273	928	19
44849.8	29752	98792.6	57672.6	41006	92172.6	391.68	1.273	929	19
50606.4	36353	91231.6	48894.6	38259	83754.3	51.2	1.274	930	19
72921.5	46281	103260	68594.6	47199	95243.8	92.8	1.278	931	19
5218.63	5269	64909.5	35398.5	30179	76870.6	-8.96	1.279	932	19
54519.9	37256	95904.5	58607.4	42898	89535.5	141.44	1.281	933	19
58215.6	40956	93154.1	65214.1	49978	85515	53.12	1.282	934	19
63278.8	40325	102840	54722.3	39735	90254.9	88.96	1.283	935	19
68199.3	39653	112716	72298	48730	97232.2	123.52	1.284	936	19
61579.7	36989	109105	72523.8	52347	90796.4	126.72	1.285	937	19
45630.4	32021	93389.7	51586.5	38775	87189.5	80.64	1.286	938	19
53405.7	40489	86443.1	43881.6	36807	78132.6	67.84	1.286	939	19
55392.3	37888	95813.6	52485.6	39846	86324.8	71.04	1.288	940	19
59861.2	38712	101340	47482.5	36602	85017.6	123.52	1.288	941	19
44932.2	32180	91506.4	39530.6	32086	80741.8	58.88	1.289	942	19
64383.7	41673	101251	55442	39919	91020.5	101.12	1.291	943	19
42628.1	28912	96626.8	52766.8	41538	83252.1	102.4	1.292	944	19
44494	33525	86978.7	45783.9	37831	79313.1	51.84	1.297	945	19
58424	36766	104142	58059.4	41288	92157.1	71.68	1.299	946	19
63893.2	39911	104916	62640.7	43153	95131.8	123.52	1.3	947	19
56236.5	39474	93365.6	84255.1	72340	76330.4	119.04	1.3	948	19
55869.3	35508	103116	64278.5	47810	88110.4	119.04	1.302	949	19
52938.7	35597	97463	57281.2	43115	87069	141.44	1.303	950	19
62946.5	41141	100271	61272.7	43719	91849.5	104.32	1.304	951	19
52034.9	34980	97488.8	44938	35151	83783.1	74.24	1.306	952	19
54728.3	38088	94168	53171.9	40282	86506.9	112	1.307	953	19
59797.5	37305	105050	75965	55371	89910.7	140.8	1.308	954	19
48666.1	34184	93300.5	42890.6	32910	85411.1	51.84	1.31	955	19
54580.9	35485	100804	60788.6	43139	92349	110.08	1.315	956	19
45266.5	29941	99081.1	43339	32371	87741	112	1.315	957	19
51653.7	34999	96722	59425.2	47813	81452.5	89.6	1.315	958	19
61532.8	38901	103664	69506.6	52094	87441.6	131.2	1.32	959	19
53577.9	33221	105695	56507.5	39299	94233.4	101.76	1.32	960	19
76577	49160	102086	54656.9	40262	88967.2	163.84	1.323	961	19
51461.4	35430	95189.7	50258.8	39680	83008.1	101.76	1.325	962	19
52601	37400	92172.8	59563.5	43754	89215.9	156.16	1.325	963	19
51297.2	39852	84357.5	31994.5	26842	78116	65.28	1.325	964	19
52187	32881	104015	44702.4	34234	85576.3	140.16	1.326	965	19
53995.3	35312	100211	51134.3	39094	85720	55.04	1.329	966	19
53636.2	37173	94560.6	53989.6	41335	85599.7	128.64	1.33	967	19
66463.3	43400	100363	77415.1	57162	88756.1	383.36	1.332	968	19
52161.5	37320	91598.5	59183.5	47898	80977.3	108.16	1.334	969	19
63037	40109	102999	62921.9	44339	93002.8	112.64	1.336	970	19
42474	32191	86470.6	39281.4	31885	80738.4	305.92	1.337	971	19
53187.3	38080	91535.8	63838.5	51410	81379.5	111.36	1.338	972	19
66975.9	40857	107432	69302.9	47067	96497.2	144	1.339	973	19
68362.8	43849	102174	74469.4	55083	88601.3	177.28	1.341	974	19
59632	36652	106626	64704.9	47494	89284.9	146.56	1.342	975	19
52760.5	36326	95185.6	48329.2	37491	84481.6	82.56	1.343	976	19
44319.2	23609	123025	47066	29359	105062	138.24	1.344	977	19
70443.8	45729	100956	86147.5	63706	88622.2	190.08	1.344	978	19
67936	40760	109231	64182	46362	90725.8	135.04	1.345	979	19
35942.2	17690	133155	45445.7	29884	99663.1	131.84	1.346	980	19
57593.9	37932	99506.3	52084.3	39810	85742.2	291.2	1.346	981	19
51548.5	36225	93258.2	68769.4	51838	86941.4	304	1.347	982	19
89064.4	48564	120190	95040.3	55110	113021	158.08	1.349	983	19
46632.7	30023	101793	91579.2	66309	90511.7	494.72	1.35	984	19
57982.5	38077	99796.2	73608.3	54843	87960	169.6	1.351	985	19
97000.6	40285	157801	122585	56923	141133	195.2	1.353	986	19
71119.8	41625	111974	87526.9	58239	98493.5	120.32	1.354	987	19
68951.7	41244	109563	72738.8	49982	95374.6	117.76	1.358	988	19
51039.3	32157	104018	66123	49567	87425.9	518.4	1.358	989	19
51124.4	34109	98228.8	58163.6	44367	85915.4	125.44	1.358	990	19
51251	34735	96697.4	74450.4	54621	89327.9	128.64	1.359	991	19
49708	32201	101166	48977.4	35483	90459.8	53.76	1.361	992	19
49604.1	34581	94007	45830.3	37242	80649.1	76.8	1.362	993	19
51274.4	35757	93976.6	50958	37215	89737.6	104.32	1.362	994	19
45343.6	34836	85303.6	36046.8	30178	78281	79.36	1.364	995	19
69062.3	43197	104777	77180.3	57343	88207.6	179.2	1.364	996	19
59649.4	38329	101990	62263	44907	90864.9	128	1.364	997	19
63766.6	42663	97953.9	62083.6	45765	88904.5	104.32	1.365	998	19
64050	39418	106489	74455.7	51292	95132.3	136.96	1.367	999	19
57005.6	37544	99507.8	64830.3	44794	94850.1	101.76	1.369	1000	19
54340.4	38996	91323.5	46332.6	37490	80993.8	56.96	1.37	1001	19
57899.4	36237	104713	78397	51723	99333.5	184.32	1.37	1002	19
59860.5	40858	96015.9	54580.9	42940	83302.6	81.92	1.37	1003	19
55665.6	36900	98864.5	56834.3	44498	83704.8	100.48	1.372	1004	19
52754.5	35409	97639.5	47585.9	37715	82688.3	81.28	1.375	1005	19
55476	34759	104597	57953.8	41653	91183.4	83.2	1.377	1006	19
67129.3	44970	97829.4	61303.9	44972	89335.8	122.88	1.38	1007	19
41468.3	31177	87169	38149	32187	77675.2	40.32	1.381	1008	19
52379.9	37340	91932.8	51076.6	39390	84979.8	99.84	1.381	1009	19
55084.1	35361	102090	60512	42627	93032.9	97.28	1.382	1010	19
53321.3	36024	97003.8	52171	40110	85242.5	79.36	1.384	1011	19
76968.9	50316	100251	64772.5	50110	84712.3	149.76	1.386	1012	19
58933.9	32757	117907	78934.4	50727	101978	213.12	1.386	1013	19
54925.9	34068	105660	77570.2	52118	97540.9	130.56	1.386	1014	19
70079.3	42789	107334	77812.6	53843	94711	138.88	1.387	1015	19
60949.2	37484	106562	69730.8	46606	98053.4	142.72	1.389	1016	19
57155.7	38369	97624.5	61937	46103	88044.2	138.24	1.39	1017	19
52278.1	32916	104086	72812.6	49874	95678	71.04	1.391	1018	19
48354.6	32992	96052.5	55021	43206	83457.3	92.8	1.392	1019	19
48366.6	34839	90983	53989.6	42741	82783.9	81.28	1.393	1020	19
48209.2	32996	95752.1	64622	48454	87403.9	144	1.393	1021	19
54840.8	36853	97523.9	52693.8	41895	82428.5	56.96	1.395	1022	19
53613.4	36549	96134.2	50271.7	37427	88027.6	124.16	1.397	1023	19
72564.4	44313	107318	81552.6	55723	95914.2	188.8	1.398	1024	19
51810.4	36105	94043.7	48807.2	38715	82619.9	107.52	1.398	1025	19
59674.9	34030	114924	68479.8	42952	104486	145.92	1.399	1026	19
48787.4	34438	92843.1	63118	49584	83424.1	98.56	1.4	1027	19
47730.8	34894	89645.4	40288.4	31980	82562.2	63.36	1.401	1028	19
63358.6	42088	98656.8	56480.2	41202	89837.5	85.12	1.401	1029	19
59305.1	36053	107803	63386.3	42775	97114.7	94.72	1.402	1030	19
57104.1	38582	96997.9	66069.1	50592	85584.7	90.88	1.402	1031	19
75802.5	44706	111121	80553.9	54420	97008.1	138.88	1.402	1032	19
38171.2	27812	89946.4	48266.1	37606	84113.3	53.76	1.403	1033	19
42656.2	32341	86438.8	64034.6	55831	75165.6	87.04	1.403	1034	19
58306.8	37683	101404	73257.2	53109	90398.6	88.96	1.403	1035	19
71586.1	43213	108566	71822.3	51659	91115.7	122.24	1.404	1036	19
36417.9	28729	83075.6	30520.8	26315	76010.4	62.72	1.404	1037	19
56466.3	38224	96812.8	66663.4	50450	86597.7	109.44	1.406	1038	19
106832	48137	145446	150475	57263	172215	348.16	1.408	1039	19
65109.9	37508	113764	89490.8	56783	103286	151.04	1.41	1040	19
54605	37679	94975.8	55996	44158	83105.1	113.28	1.41	1041	19
74112.7	44265	109727	80862.5	54603	97053.3	195.84	1.411	1042	19
51622.8	37781	89546.4	45516.4	36439	81861.8	106.24	1.411	1043	19
60370.4	37629	105143	73028.4	52795	90652.3	103.68	1.412	1044	19
72752	43880	108657	85137.5	58038	96136.5	156.8	1.416	1045	19
54205	34200	103871	77710.8	56714	89798.9	146.56	1.416	1046	19
56919.9	35563	104893	82318.6	58857	91660	847.36	1.419	1047	19
56452.9	37821	97821.2	63936.5	47659	87919.3	143.36	1.42	1048	19
63462.4	41732	99661.5	63488.1	47535	87530.4	134.4	1.42	1049	19
61087.9	35053	114212	56542.5	38435	96411.3	103.04	1.426	1050	19
63410.8	39712	104646	79923.9	59259	88389.8	125.44	1.427	1051	19
48872.5	34875	91839.6	78390.2	59133	86878.4	124.16	1.428	1052	19
54633.8	35441	101027	73283	52423	91613.9	81.92	1.428	1053	19
46667.5	33449	91434.8	57454.5	43619	86323.3	89.6	1.431	1054	19
49083.5	35320	91074.1	50191.9	33162	99191.2	103.68	1.432	1055	19
56102.5	38665	95092	65840.3	48207	89508	78.72	1.432	1056	19
109337	46911	152746	191528	63865	196539	308.48	1.433	1057	19
51104.9	36230	92443.1	47544.8	36836	84588.4	249.6	1.435	1058	19
59658.8	36300	107708	68922.1	49230	91750.6	134.4	1.436	1059	19
63592.4	41227	101089	70661	49245	94036.8	138.88	1.438	1060	19
53062.7	37194	93496.7	40192.6	30476	86430.7	76.16	1.444	1061	19
46355.3	34200	88828.7	64733	51578	82251	110.08	1.444	1062	19
42945	34350	81934.3	38367.1	30892	81394	88.96	1.445	1063	19
56694.1	35621	104307	80943	58819	90186.6	124.16	1.445	1064	19
56988.9	39476	94609.9	75496.9	60070	82366.6	64.64	1.446	1065	19
59245.4	43256	89761.1	58076.9	48290	78818.2	56.32	1.446	1066	19
42142.3	29192	94609.5	83990.6	66894	82285.6	706.56	1.446	1067	19
44480.6	31751	91810.7	61300.1	46833	85780.6	90.88	1.447	1068	19
46141.6	34194	88434.6	40508	32596	81443.5	49.28	1.452	1069	19
62945.2	40657	101463	78467	53203	96656.4	104.96	1.452	1070	19
51525	34958	96594.3	52480.3	39484	87107.4	84.48	1.452	1071	19
71559.4	42889	109345	68233.6	49219	90854.2	150.4	1.452	1072	19
53065.3	37376	93046.1	53592.2	43186	81327.6	107.52	1.453	1073	19
64831.2	41064	103467	64602.3	50866	83233.9	103.68	1.455	1074	19
93402.7	55273	110746	101436	65859	100938	209.92	1.455	1075	19
61111.4	41335	96891.1	51025.6	38673	86469	112.64	1.455	1076	19
43633.8	31012	92208.9	53720.6	42386	83061.2	99.2	1.455	1077	19
57648.8	38125	99097	61630.7	47471	85084.1	133.76	1.457	1078	19
65376.6	40869	104835	56454.3	39242	94281.4	108.16	1.457	1079	19
62008.5	41876	97043.4	53856.6	41282	85498.5	56.32	1.462	1080	19
55632.8	37096	98284.2	49304.2	37818	85440.9	56.32	1.464	1081	19
53745.4	34433	102293	53561	38759	90564.1	95.36	1.467	1082	19
56345.7	36766	100437	71085.1	50392	92447.8	94.72	1.467	1083	19
57406.9	37145	101285	71519	51615	90808.3	451.2	1.467	1084	19
66545.1	42113	103557	62094.3	47271	86086.8	81.92	1.469	1085	19
57453.2	33604	112048	56523.5	39410	93994.5	431.36	1.469	1086	19
59137.6	40125	96589.1	46879.8	36475	84230.8	80.64	1.47	1087	19
41657.9	30141	90577.4	58436.4	44779	85524.2	51.84	1.47	1088	19
47847.4	34848	89983	47755.4	36971	84652.7	72.96	1.471	1089	19
72998.5	44416	107710	79993	52930	99044.5	136.32	1.472	1090	19
69131.3	42911	105581	78782.4	56893	90750.7	577.92	1.473	1091	19
57815	38904	97392.6	64738.3	47774	88807.5	80	1.474	1092	19
52254.6	35573	96268.5	65490.7	48618	88280.1	138.88	1.474	1093	19
71580.8	45072	104081	84468.7	60902	90895.9	97.92	1.476	1094	19
60117.1	40472	97347.1	66851.1	51802	84575	86.4	1.477	1095	19
66861.3	50424	86899.5	101718	74646	89303.8	922.24	1.479	1096	19
59291	41108	94524	59739	44610	87761.9	99.2	1.48	1097	19
64366.2	39724	106190	61192.2	41502	96628.8	138.88	1.48	1098	19
53346.7	35524	98416.1	72293.5	51510	91978.8	114.56	1.48	1099	19
52770.5	34280	100886	53848.3	39878	88494.9	69.76	1.481	1100	19
53552.4	37476	93649.6	51561.4	39090	86444.9	76.8	1.481	1101	19
65904.6	42616	101350	77369.5	56102	90379.8	83.2	1.481	1102	19
92505.6	42736	141858	107826	51906	136140	224.64	1.482	1103	19
66241.6	44910	96664.6	70111.5	54204	84769.2	133.76	1.482	1104	19
51738.7	37316	90865.9	48370.2	39874	79500.2	90.24	1.483	1105	19
50895.2	35397	94230.3	52187.7	43031	79481.6	97.92	1.484	1106	19
54037.5	37113	95422.2	57884.6	43871	86470	428.8	1.485	1107	19
61318.4	39716	101182	64587.1	45650	92722.4	103.68	1.485	1108	19
6787.77	6289	70733.6	2390.2	2455	63806.2	8.96	1.485	1109	19
58913.1	37851	102003	57133.8	41769	89643.5	94.08	1.486	1110	19
51915.6	36380	93522.3	44519.3	33690	86601.8	70.4	1.486	1111	19
50058.4	35194	93215.5	81323.8	58812	90621.6	136.96	1.487	1112	19
68216.7	42278	105744	76807.1	51968	96860.2	111.36	1.488	1113	19
52053.6	37741	90389.4	49065.6	37003	86900.1	100.48	1.489	1114	19
58160	36468	104518	73074.8	58214	82265.9	161.28	1.495	1115	19
49208.8	35112	91847.5	40581	31202	85235.4	26.88	1.499	1116	19
63158.9	38403	107783	71536.5	50049	93672.5	151.68	1.499	1117	19
49762.9	35569	91688.3	58976.8	46439	83229.6	114.56	1.499	1118	19
61091.9	40316	99308.5	60708.8	44734	88939.3	136.96	1.501	1119	19
47697.3	34245	91280.2	41849.4	33043	83002.2	59.52	1.501	1120	19
54422.1	36390	98010.6	57282.7	40468	92766.6	325.76	1.503	1121	19
127957	51601	162512	182557	74887	159761	432	1.503	1122	19
52113.3	34568	98799.3	58162.8	45826	83178.9	134.4	1.506	1123	19
46852.4	32305	95047.9	71878.5	52231	90188.4	135.68	1.506	1124	19
59163.7	39670	97740.1	56369.2	43472	84979.1	85.12	1.509	1125	19
54765.8	36585	98103.9	62683.3	46027	89252.2	120.96	1.509	1126	19
55730.6	36013	101418	71330.6	51727	90372.9	123.52	1.51	1127	19
61334.5	37545	107061	52091.2	35323	96646.6	105.6	1.51	1128	19
55630.8	35160	103692	54155.3	40074	88564.2	74.24	1.511	1129	19
66700.5	41028	106544	50033.8	37590	87231.1	79.36	1.512	1130	19
49825.9	34409	94899.3	48428	35899	88408.5	102.4	1.512	1131	19
57255.5	42469	88353.8	42817.6	32775	85617	82.56	1.516	1132	19
65723.6	41104	104789	76291.1	53602	93276.6	115.2	1.516	1133	19
81480	48289	110582	93702.7	63303	97008	144	1.516	1134	19
47883.6	34177	91819	47237	37027	83607.3	101.12	1.516	1135	19
51982	34093	99923.4	55885.8	41983	87238.5	91.52	1.517	1136	19
70518.2	44232	104483	73381.8	48958	98230.1	103.04	1.518	1137	19
60298	37616	105053	77016.1	60422	83534.6	655.36	1.518	1138	19
55555.7	36752	99066.7	61577.5	45451	88788.9	138.24	1.518	1139	19
7518.07	6092	80877.3	122841	111070	72481.4	438.4	1.52	1140	19
63383.3	40008	103827	63470.6	45322	91779.1	163.2	1.52	1141	19
65686.8	42712	100788	65387.4	48338	88651.3	108.16	1.522	1142	19
55369.5	39608	91615.2	50356.1	38586	85526.8	123.52	1.523	1143	19
61002.2	41464	96417.1	59457.8	43402	89779.9	119.68	1.523	1144	19
63778	41532	100639	61833.6	45050	89951.8	102.4	1.524	1145	19
51819.8	33649	100926	62384.6	46375	88160.4	112	1.525	1146	19
56054.9	37625	97637.6	61055.4	47623	84020.8	85.12	1.526	1147	19
60571.4	28592	138836	123885	66246	122558	583.04	1.527	1148	19
71064.2	41053	113445	78492	50683	101495	153.6	1.528	1149	19
51411.1	37237	90482	49806.6	38439	84917	115.84	1.528	1150	19
88399.1	39397	147050	82244.9	35143	153373	138.88	1.528	1151	19
47545.9	32653	95426.7	63751.1	47135	88638.8	94.72	1.529	1152	19
44279.6	31360	92535.4	45691.2	38214	78359.2	109.44	1.531	1153	19
45217.6	34007	87140.4	43836	34678	82843.3	66.56	1.533	1154	19
56620.4	36128	102709	68428.1	48971	91574.7	161.28	1.533	1155	19
56765.1	41264	90155	56349.4	43586	84727.1	68.48	1.535	1156	19
54076.4	39416	89911.4	52939.3	37658	92130	96.64	1.536	1157	19
44746.6	33180	88382	40083.2	32794	80102.8	67.84	1.536	1158	19
105217	54952	125483	127745	79774	104945	292.48	1.537	1159	19
39088.5	29684	86299.1	33741.7	28194	78431.5	73.6	1.538	1160	19
70727.2	44873	103295	79350.1	56587	91899	190.08	1.539	1161	19
58706.1	37896	101524	68096.8	50654	88103.4	120.96	1.54	1162	19
41378.5	30276	89568.8	49694.9	39762	81907.4	55.68	1.541	1163	19
57894	39393	96315.2	62175.6	47251	86236.1	124.16	1.542	1164	19
48699	31512	101280	51690.6	40590	83458.9	74.24	1.542	1165	19
63944.1	40608	103197	66609.4	48402	90188.8	168.32	1.542	1166	19
62934.4	38453	107260	64297.5	46215	91178.2	97.28	1.543	1167	19
43355.7	30444	93330.7	45559	35246	84711.8	76.8	1.544	1168	19
44511.4	32309	90287.6	46567.5	36403	83835	46.08	1.544	1169	19
49837.3	36903	88506	51240	40309	83308	119.04	1.546	1170	19
56863.6	40368	92316	48529	36770	86494.4	99.84	1.549	1171	19
53350.8	38190	91552.6	47933.2	37576	83599.9	84.48	1.55	1172	19
85950.3	41119	136989	88492.1	37373	155177	207.36	1.55	1173	19
68677.7	43176	104245	78872	60330	85678.1	138.88	1.551	1174	19
94341.4	39225	157623	117911	51963	148710	203.52	1.552	1175	19
53342.7	36125	96771.5	61705.9	43631	92685.5	127.36	1.552	1176	19
48504	35838	88697.9	36420	29416	81140.1	64.64	1.557	1177	19
59146.3	36173	107158	76581.4	55215	90896.3	593.28	1.56	1178	19
46999.8	32553	94620.5	39147.6	30507	84098	86.4	1.561	1179	19
57813.6	38931	97322.8	58435.6	45893	83447.1	78.72	1.561	1180	19
54007.4	39706	89140.9	47534.2	38780	80330.1	17.92	1.566	1181	19
52631.2	38068	90607.3	66401.2	51887	83868.2	88.96	1.567	1182	19
103350	53153	127428	117184	69383	110686	204.16	1.568	1183	19
43263.2	32055	88451.1	55745.2	43973	83081	397.44	1.568	1184	19
55242.8	36556	99037	70663.3	50650	91431.2	147.84	1.569	1185	19
58659.8	37728	101896	68575.6	49542	90714.3	154.24	1.57	1186	19
41933.3	28432	96656.6	56317.5	40662	90768.4	90.88	1.57	1187	19
58615.6	40284	95358.8	58583.8	45342	84675.4	220.16	1.571	1188	19
54817.4	37809	95017.4	58255.5	43123	88533.6	771.2	1.572	1189	19
44589.8	30318	96386.3	56607.8	43900	84506.9	80.64	1.572	1190	19
55362.1	39365	92168.4	43604.2	34167	83637.6	53.12	1.573	1191	19
59179.1	37021	104761	60082.6	44083	89321.8	145.28	1.573	1192	19
54054.9	37965	93310.8	44221.4	35199	82334.5	95.36	1.573	1193	19
54009.4	38112	92872.5	47974.2	36898	85209	83.2	1.574	1194	19
56866.3	36409	102359	62956.1	46287	89137.2	76.16	1.574	1195	19
55537.6	38230	95205.7	52295.6	40336	84967.4	539.52	1.577	1196	19
68560.4	45588	98560.5	68613.6	53318	84336.6	119.04	1.579	1197	19
58923.2	38397	100570	77131.6	51471	98208.7	145.92	1.579	1198	19
58278.6	34500	110706	78977.7	50287	102927	133.12	1.58	1199	19
77716	46495	109543	96199.3	59993	105088	1165.44	1.582	1200	19
33687.6	20408	108181	67639.2	43110	102825	471.68	1.583	1201	19
57287	34013	110380	75187.6	49807	98931.7	97.28	1.583	1202	19
43310.8	32445	87484	55995.3	41763	87869.8	66.56	1.584	1203	19
63606.5	43205	96482.2	63936.5	51415	81496.5	125.44	1.585	1204	19
79177.9	45952	112922	65352.4	45714	93689.8	112.64	1.585	1205	19
40468	27469	96549.2	34614.2	27131	83612	60.8	1.585	1206	19
72325.8	41772	113472	82336.1	54406	99179.9	167.04	1.588	1207	19
59699.7	39217	99764.9	72734.3	55267	86248.8	119.68	1.588	1208	19
59216.6	39244	98889.5	47791.1	37918	82600.2	129.92	1.588	1209	19
48739.8	36387	87784.5	40736	33858	78849.2	26.88	1.592	1210	19
57517.5	40236	93683.9	56630.6	43526	85267.3	558.72	1.594	1211	19
70890.7	43109	107771	92538.4	62110	97642.8	167.68	1.594	1212	19
83940.3	53653	102531	105800	85127	81451	506.24	1.594	1213	19
60582.1	40673	97615.3	68587.7	51827	86730.2	102.4	1.595	1214	19
64553.2	35969	117617	77472.9	47379	107163	142.72	1.595	1215	19
41793.3	28717	95377.8	39604.4	31467	82483.6	103.68	1.595	1216	19
62104.3	37229	109325	69865.3	49239	92989.1	110.72	1.596	1217	19
43072.3	28728	98259	69016.4	50394	89753.9	119.04	1.597	1218	19
52116.6	36105	94599.5	52206.7	42063	81340.3	40.96	1.598	1219	19
46679.6	33368	91680.4	58171.2	45582	83636.2	312.32	1.598	1220	19
52072.4	34737	98241.6	49789.9	36903	88421.8	120.96	1.599	1221	19
51795	37517	90477.3	42261.3	33639	82334.1	71.68	1.599	1222	19
65546.8	40527	105995	73052	51085	93717	128.64	1.6	1223	19
101524	45732	145489	120127	48946	160844	232.96	1.604	1224	19
47764.3	34619	90420.9	54211.6	42953	82713.9	67.84	1.606	1225	19
68101.5	41452	107669	70325.8	48734	94572	155.52	1.607	1226	19
29978.5	24117	81464.1	60926.2	51655	77298.6	452.48	1.607	1227	19
50132.8	34122	96286.9	52616.3	41820	82454.9	104.96	1.608	1228	19
58978.8	41664	92771.5	52157.3	42230	80942	118.4	1.611	1229	19
105614	44689	154882	116768	48851	156650	1006.72	1.611	1230	19
53394.3	35908	97450.4	73052.7	47862	100029	67.2	1.613	1231	19
65518.6	41632	103138	56994.7	40838	91463.9	39.04	1.616	1232	19
55237.5	38861	93153.6	43991.1	34283	84094.1	65.28	1.617	1233	19
53550.4	38109	92090.6	44189.4	36351	79667.7	42.24	1.617	1234	19
50579	36112	91790.6	52243.9	39419	86858	544.64	1.62	1235	19
69996.9	43241	106087	74594.8	51863	94260.7	159.36	1.621	1236	19
54264	37806	94065.6	47036.4	36876	83593	112.64	1.622	1237	19
48743.2	35848	89110.5	57879.3	46842	80978.2	109.44	1.622	1238	19
54296.1	37972	93709.9	54408.4	43154	82627.5	90.24	1.623	1239	19
68526.9	43133	104119	71038.7	49051	94913.3	1004.16	1.625	1240	19
71210.3	43029	108458	75836.6	52167	95271.5	112	1.625	1241	19
50909.3	35168	94870.1	45773.3	34466	87036.4	63.36	1.626	1242	19
63238.6	38673	107165	71999.4	51486	91647.3	96	1.626	1243	19
68080.7	43069	103595	63253.3	44855	92417	89.6	1.631	1244	19
53633.5	35873	97982.5	56173.9	41543	88616.9	68.48	1.631	1245	19
56617	37721	98365.7	60485.4	48143	82337.4	55.68	1.631	1246	19
76385.4	45037	111153	85737.1	58675	95762.6	1284.48	1.632	1247	19
38033.9	27577	90386.5	66438.4	52143	83503.2	108.8	1.632	1248	19
57849.1	40132	94468.3	56140.4	42130	87330.2	107.52	1.632	1249	19
49365.6	34905	92686.6	43940.2	34743	82884.7	80.64	1.633	1250	19
54860.3	35725	100639	70036.3	47487	96655.9	110.72	1.636	1251	19
113530	41184	180660	120139	47558	165554	222.72	1.638	1252	19
55131.6	39455	91575.4	48721.3	37293	85619.3	62.08	1.639	1253	19
49272.5	35137	91900.9	46870	36435	84305.5	46.08	1.64	1254	19
56544.7	38092	97283.2	57940.9	42586	89165.8	81.92	1.64	1255	19
53039.9	36421	95440	52906.6	38819	89319.4	53.76	1.641	1256	19
96674.3	40957	154690	113922	46091	161983	513.28	1.642	1257	19
55989.2	37397	98117.8	57005.3	43994	84918.4	52.48	1.642	1258	19
61085.2	39476	101411	63032.9	47030	87835.9	144	1.643	1259	19
54507.9	36733	97248.4	61989.4	43003	94471	110.08	1.644	1260	19
52108.6	37429	91239.1	46006.6	35751	84335.8	85.76	1.645	1261	19
57224	36594	102482	57615.6	42756	88312.7	74.88	1.647	1262	19
46392.1	31684	95958.7	54916.1	39615	90848.9	386.56	1.647	1263	19
45404.6	32465	91656.7	48474.3	37315	85135	309.12	1.648	1264	19
56277.3	38477	95854.4	61672.5	46079	87713.9	85.76	1.649	1265	19
65294.9	40241	106338	74546.1	53895	90647.6	95.36	1.65	1266	19
59611.9	41529	94072.2	61389	49051	82020.5	83.2	1.652	1267	19
49212.2	29506	109306	77884.8	54260	94070.4	115.84	1.652	1268	19
71937.9	45784	102973	63849.9	43470	96261	159.36	1.653	1269	19
5585.12	5348	68441.7	1858.96	1958	62221	1.92	1.654	1270	19
51591.3	34220	98804.5	56574.4	44330	83637.7	118.4	1.656	1271	19
59910.1	39893	98419.9	56243.8	41479	88864.1	100.48	1.657	1272	19
60945.2	42121	94824.6	56969.6	44203	84463.9	85.12	1.657	1273	19
54574.9	38849	92064.6	44824	35207	83437.6	76.8	1.66	1274	19
66400.4	47676	91274.7	50289.2	39026	84450.2	90.88	1.66	1275	19
48242.7	35308	89544.4	49492.7	37050	87545.3	56.32	1.662	1276	19
37560.2	26940	91371.4	44616.6	34258	85352	11.52	1.663	1277	19
57662.9	39376	95972	58522.3	45554	84192.7	90.88	1.664	1278	19
51303.9	33524	100294	46794.7	33574	91342.7	97.92	1.664	1279	19
116591	44568	171444	172795	90590	125006	417.92	1.664	1280	19
59670.9	41210	94894.2	60876	47064	84769	92.16	1.666	1281	19
69395.9	45588	99761.6	67358.8	49958	88362.8	119.04	1.666	1282	19
85888.6	49684	113292	99962.8	64882	100970	210.56	1.666	1283	19
62094.3	41509	98036.8	52101	41875	81540.2	695.68	1.668	1284	19
52589.6	34793	99057.7	46160.1	34283	88240.5	72.96	1.669	1285	19
98967	49489	131057	102137	59299	112880	305.28	1.67	1286	19
45881.6	33529	89680.5	45340.8	35595	83479.6	13.44	1.671	1287	19
46787.4	34080	89972.5	42357.1	32779	84685.7	42.24	1.673	1288	19
54945.4	36608	98363.7	56359.3	41778	88409.3	80	1.674	1289	19
50690.2	34144	97294.8	48516.1	36987	85964.1	97.28	1.675	1290	19
52180.9	36048	94866	51453.5	40491	83279.2	109.44	1.676	1291	19
48833.6	34425	92966.2	53764.7	40751	86464.7	76.16	1.677	1292	19
48105.3	33392	94412.8	56709.7	41115	90393.4	71.04	1.677	1293	19
65430.2	39668	108098	69550.6	46518	97985.1	85.12	1.677	1294	19
60265.2	39325	100433	65730.1	47839	90045.6	144	1.68	1295	19
50204.4	37012	88895.4	52376.9	44166	77719.8	72.96	1.682	1296	19
67098.5	44263	99346.3	58687.2	43397	88626.5	87.04	1.683	1297	19
71966	42232	111678	97403.9	60378	105725	113.92	1.684	1298	19
67445.6	39741	111223	68699.4	48339	93139.8	138.24	1.687	1299	19
40603.3	26192	101595	51075.8	35762	93599.5	144	1.69	1300	19
64273.1	37842	111310	70007.4	44516	103064	155.52	1.691	1301	19
41473.7	29920	90842.9	37591.1	31506	78193.7	25.6	1.692	1302	19
58711.4	39069	98485	55389.6	44587	81414.1	97.92	1.696	1303	19
68354.1	44777	100044	74280.9	54599	89160.5	65.28	1.696	1304	19
52092.5	33577	101675	60572.8	44731	88746	97.92	1.696	1305	19
53281.8	38622	90411.5	50963.3	39500	84555.3	273.28	1.696	1306	19
90169.9	51840	113993	117017	73078	104940	369.28	1.699	1307	19
55533.6	39000	93319.3	55185.9	42726	84647.8	89.6	1.7	1308	19
61478.5	40520	99433.8	62787.4	47698	86268.5	101.12	1.701	1309	19
60314.7	41396	95487.2	54401.6	41903	85083.7	144.64	1.704	1310	19
29973.8	23831	82428.9	46410.9	39221	77549.9	52.48	1.705	1311	19
75780.4	44520	111553	84671.6	57494	96515.1	140.8	1.707	1312	19
56410.7	38813	95249.8	54476.8	44467	80288.6	61.44	1.708	1313	19
48758.6	33141	96419.6	57834.5	43358	87417.3	119.68	1.708	1314	19
60497	38666	102538	79229.2	58364	88965.3	137.6	1.708	1315	19
57457.9	38412	98030.8	61509.1	47166	85465.4	129.92	1.711	1316	19
74668.8	46332	105618	77454.6	52522	96646.5	122.88	1.712	1317	19
64836.6	44304	95908.5	60208.7	49190	80216.3	65.28	1.713	1318	19
57103.4	39937	93705.8	66341.9	50947	85339.4	97.28	1.719	1319	19
48570.3	34869	91287.5	45611.4	36183	82613.1	74.88	1.72	1320	19
50815.5	34597	96258.2	55472.4	41139	88369.7	94.08	1.72	1321	19
68270.3	42178	106078	65014.2	48756	87389.7	135.68	1.72	1322	19
57002.3	39768	93937.3	59940.4	45334	86651.4	112	1.72	1323	19
63579	41465	100487	75737	56527	87807.6	135.04	1.721	1324	19
58399.9	39057	97992.5	63745.8	48947	85350.3	164.48	1.723	1325	19
68283.7	41925	106739	75503	55511	89138.4	133.12	1.729	1326	19
56339	40276	91673.2	59474.6	49622	78548.3	272	1.73	1327	19
66045.9	45184	95794.6	62163.4	49234	82746.5	109.44	1.732	1328	19
61040.4	39501	101272	66186.9	47963	90436.9	115.84	1.734	1329	19
54201.7	36594	97069.5	57002.3	47040	79415.4	113.28	1.736	1330	19
70661.6	43416	106663	76583.7	55258	90828.3	154.88	1.736	1331	19
54722.9	38464	93238.4	71111.7	53378	87308.9	120.96	1.741	1332	19
57435.8	38073	98865.6	71498.5	49867	93964.5	130.56	1.741	1333	19
50167.6	35645	92236.9	69268.7	52319	86767.6	144	1.744	1334	19
65121.3	40853	104467	69445	51207	88877.4	129.92	1.744	1335	19
53751.4	39348	89525.6	45771	34479	86999.3	94.72	1.744	1336	19
57878	36400	104206	70272.6	50002	92104.1	108.8	1.745	1337	19
62365.6	38714	105574	74515	54540	89538.2	129.28	1.746	1338	19
55640.8	40349	90373.4	49815.7	38031	85843.7	71.04	1.748	1339	19
45997.5	32408	93016.9	71831.4	53886	87361.1	108.8	1.748	1340	19
50717.7	35712	93073.3	54976.9	44662	80671.8	128	1.749	1341	19
50234.6	34789	94632.6	63653.8	46339	90023.9	126.08	1.75	1342	19
64562.5	42837	98773.7	65674.6	47827	89992.1	620.16	1.75	1343	19
42325.2	29949	92618.4	48269.1	37439	84493.8	78.08	1.751	1344	19
36476.1	25812	92612	57454.5	46134	81617.4	104.32	1.751	1345	19
52469	36590	93976.8	55372.1	43004	84384.4	103.68	1.752	1346	19
49320.7	32040	100883	63004	45718	90315.2	94.08	1.752	1347	19
51133.7	37474	89424.7	44428.1	35508	81999.5	124.16	1.755	1348	19
48658.1	34381	92750.5	49410.6	38999	83032.3	74.24	1.756	1349	19
51689.2	35592	95175.9	45528.6	36158	82520	66.56	1.756	1350	19
49976.6	34908	93825.8	47313.8	38458	80627.1	192.64	1.757	1351	19
48920.1	36220	88515.3	46164.7	35678	84798.7	25.6	1.758	1352	19
47876.9	36100	86915.7	33497	26095	84125.7	33.92	1.759	1353	19
39351.1	29717	86782.5	37975.7	31619	78711.4	60.8	1.759	1354	19
174619	84217	135885	154403	77163	131138	387.84	1.759	1355	19
47327.5	34916	88831.8	76287.3	60630	82460.2	108.8	1.762	1356	19
62115	38615	105419	82922.8	56913	95486.6	163.84	1.764	1357	19
58935.9	38216	101068	60936	42558	93836.8	133.76	1.764	1358	19
58627	39908	96275.9	50071.8	37494	87520.9	689.28	1.765	1359	19
77267.8	34526	146667	90712.1	40472	146889	210.56	1.765	1360	19
57253.5	39033	96128.1	46995.4	37087	83045	95.36	1.766	1361	19
64185.3	41044	102486	66401.2	47350	91904.3	138.88	1.766	1362	19
65069.1	40249	105950	77678.8	55459	91793.2	162.56	1.768	1363	19
50188.4	34089	96487	54813.5	40443	88822.7	100.48	1.768	1364	19
79780.3	45973	113729	111525	68910	106065	789.12	1.773	1365	19
49909	35581	91926.4	43558.6	33719	84660.3	93.44	1.774	1366	19
62840.6	41617	98957.7	72200.8	53363	88671	106.24	1.776	1367	19
56022.7	39271	93491.5	52392.1	40581	84610.3	92.16	1.777	1368	19
54781.2	39084	91857.1	54582.4	42442	84282.4	81.92	1.779	1369	19
67972.2	45532	97835	66319.9	52990	82021.9	104.32	1.78	1370	19
50791.4	35604	93491.3	46117.6	35350	85498.2	83.84	1.784	1371	19
95395.9	39148	159698	108339	47326	150025	870.4	1.784	1372	19
53533	37383	93848.5	63196.3	48502	85390.9	107.52	1.788	1373	19
51342.8	34136	98570.4	53178	38234	91151.1	133.76	1.788	1374	19
71408.6	46084	101550	80418.6	58290	90415.4	152.96	1.79	1375	19
49432.6	34396	94185.8	51659.5	39346	86045.7	52.48	1.791	1376	19
56663.2	35528	104523	53687.9	39754	88506.6	76.16	1.793	1377	19
49297.9	29989	107732	64210.9	45674	92133.9	143.36	1.796	1378	19
41613.7	28385	96078.8	60337.9	46035	85897.8	108.8	1.797	1379	19
59701.7	40640	96274.9	58048	45355	83876.9	570.24	1.797	1380	19
43452.2	33712	84470.9	50294.5	40162	82070.2	97.92	1.798	1381	19
60392.5	38321	103282	72420.4	51811	91604.9	147.84	1.8	1382	19
67155.4	43501	101172	62449.2	47235	86644.9	149.12	1.805	1383	19
68403	41715	107464	65132.8	46405	91984.5	163.2	1.805	1384	19
113473	49189	151184	108327	44599	159182	245.12	1.805	1385	19
63093.9	41172	100430	61659.6	46342	87197.8	106.24	1.808	1386	19
49509	35937	90286.3	52946.9	41799	83014.6	90.88	1.81	1387	19
93952.8	42049	146431	105981	52071	133387	169.6	1.812	1388	19
35179.7	22800	101120	86166.5	49366	114391	113.92	1.812	1389	19
77469.4	42485	119502	100705	61383	107519	219.52	1.815	1390	19
58655.2	39232	97981.9	70437.6	53042	87029.1	109.44	1.816	1391	19
59266.9	37701	103024	59947.3	43406	90510.6	133.12	1.817	1392	19
98296.4	38729	166334	98091.7	41987	153108	227.2	1.818	1393	19
58480.3	37933	101035	65308.3	47899	89355.6	112.64	1.82	1394	19
51944.4	35376	96229.9	60062.8	45654	86219.7	179.2	1.822	1395	19
43763.7	29317	97830.6	71204.4	54839	85093.7	183.04	1.822	1396	19
69773.8	43648	104763	64226.8	45979	91545.5	107.52	1.823	1397	19
49994.1	34137	95978.3	66592	49635	87925.3	111.36	1.825	1398	19
53890.1	33801	104486	69934.4	49327	92915.1	97.28	1.828	1399	19
49739.5	31317	104088	66780.4	52307	83669.9	128	1.83	1400	19
44717.1	31313	93590	69639.6	51402	88788.3	970.24	1.831	1401	19
62697.3	41192	99750.6	61089.6	45286	88406.3	68.48	1.831	1402	19
88751.6	42925	135502	139750	62171	147314	249.6	1.834	1403	19
59699	39484	99089.1	65495.3	52434	81861	72.32	1.835	1404	19
55065.3	38058	94822.6	49756.4	37820	86219.9	67.84	1.836	1405	19
67370.5	42296	104388	76432.4	54038	92695.4	103.04	1.839	1406	19
51806.4	36854	92125.3	58416.6	47012	81434.4	71.68	1.84	1407	19
38890.2	29452	86537.6	48318.5	39662	79839.7	69.76	1.842	1408	19
53293.1	37537	93044.7	55051.4	44215	81597.8	91.52	1.842	1409	19
62446	41769	97978.4	58840.7	43951	87738.3	81.28	1.842	1410	19
63975.6	38213	109719	72520	48714	97562.7	381.44	1.844	1411	19
52343.1	38060	90130.2	50590.9	40762	81338.7	72.96	1.844	1412	19
59993.8	34404	114282	83980	60127	91534.8	224.64	1.844	1413	19
48327.1	35621	88912.9	44048.1	36311	79500.3	49.28	1.845	1414	19
61308.4	39253	102359	69600	52355	87122.7	107.52	1.845	1415	19
57744.6	39084	96826.1	56242.3	42190	87364.2	92.16	1.846	1416	19
50782.7	29013	114710	106675	65943	106017	689.92	1.848	1417	19
50097.9	33317	98544.8	47550.2	36023	86507.1	80	1.848	1418	19
62959.2	37954	108713	71983.4	51412	91758.8	145.92	1.848	1419	19
151547	38364	258883	150984	41786	236799	377.6	1.849	1420	19
51295.9	35141	95663.9	49642.4	37790	86090.7	90.24	1.85	1421	19
56291.4	38132	96745.9	74155.5	54351	89416.1	131.2	1.85	1422	19
75919	43663	113951	105878	69021	100532	275.2	1.851	1423	19
39551.4	29776	87051.4	172009	109926	102549	6419.84	1.851	1424	19
57440.4	40533	92872.9	49916.8	38531	84901.7	97.92	1.852	1425	19
54872.3	36428	98718.4	59911.6	44242	88747.4	73.6	1.852	1426	19
95582.2	39641	158020	93815.2	39227	156736	157.44	1.855	1427	19
48737.8	36863	86647.4	34207.6	28621	78328.1	66.56	1.857	1428	19
69078.3	41532	109003	84502.1	58414	94804.9	202.24	1.858	1429	19
59349.3	39660	98071.5	49652.3	36358	89499.3	105.6	1.862	1430	19
52938	38006	91284.2	53649.2	41268	85198	51.84	1.866	1431	19
57639.4	38585	97899.6	69336.3	51039	89030.5	119.04	1.866	1432	19
55366.1	32385	112042	68830.9	46670	96655.3	673.28	1.867	1433	19
66928.3	39824	110140	71306.2	52550	88927.2	295.68	1.868	1434	19
55161.1	35669	101350	61411.8	44295	90860.9	119.04	1.868	1435	19
53528.3	39158	89586.6	46397.2	36256	83867.2	74.88	1.868	1436	19
36403.1	28748	82987.1	57544.2	48126	78361.3	68.48	1.868	1437	19
66049.9	45515	95103.8	60793.2	44925	88684.3	937.6	1.869	1438	19
60837.3	41672	95676.6	63333.8	45534	91154.9	135.04	1.869	1439	19
101977	35777	186801	87802.8	35043	164205	170.88	1.87	1440	19
49571.3	34148	95136	62478.1	48207	84937.1	104.96	1.874	1441	19
64813.8	42412	100152	63289	47166	87938.5	712.32	1.879	1442	19
43554.7	32417	88052.6	53498.7	43623	80372.5	131.2	1.879	1443	19
96420.4	40089	157624	72825.5	30979	154062	217.6	1.879	1444	19
60897	39592	100802	56487	41218	89813.5	112	1.88	1445	19
43578.1	28834	99047.6	48668.1	37380	85326.8	67.2	1.884	1446	19
53051.9	30997	112166	64035.3	40755	102972	702.08	1.886	1447	19
63631.2	40006	104238	63457.7	45744	90913.9	141.44	1.887	1448	19
51841.3	35613	95399.7	51606.3	38783	87204.9	69.12	1.889	1449	19
71483	43573	107514	77428	52503	96648.3	588.8	1.89	1450	19
57900.1	38620	98253.2	56618.5	40662	91253.5	71.68	1.891	1451	19
72837.7	44976	106134	67867.2	48278	92127.8	166.4	1.892	1452	19
40943.7	31725	84579.6	29864.2	25003	78277.8	76.16	1.894	1453	19
55380.2	36338	99878.8	66307	46944	92567.6	138.24	1.894	1454	19
44527.5	29441	99118.8	42130.6	32499	84958.6	94.72	1.894	1455	19
83884.7	34136	161046	125391	53190	154496	202.24	1.895	1456	19
53835.8	36339	97090.9	61310.7	45093	89106.1	111.36	1.896	1457	19
49267.8	35820	90140	45273.2	34206	86739.9	82.56	1.899	1458	19
44035.8	28273	102074	67412.8	51095	86465.6	149.76	1.899	1459	19
88131.1	35465	162858	109388	44667	160496	734.08	1.9	1460	19
52319	36148	94853.8	53919.7	41951	84233.6	48	1.901	1461	19
61859.1	38428	105496	82242.6	61118	88187.7	461.44	1.901	1462	19
58287.3	39928	95670.2	60470.9	45546	87011.4	147.84	1.903	1463	19
52633.2	37970	90844.6	56265.1	43460	84845.6	85.76	1.906	1464	19
59280.3	40837	95134.1	66056.9	48387	89468.4	114.56	1.907	1465	19
42070	28750	95899	49977.6	41036	79816.1	99.2	1.907	1466	19
75718	44657	111119	80161.8	54535	96332.3	1027.2	1.909	1467	19
49977.3	34633	94572	54029.9	41719	84875.1	80.64	1.91	1468	19
54351.1	36591	97345	47458.2	36637	84892.9	92.8	1.915	1469	19
14596	10313	92752.9	33357.2	26583	82236.6	113.28	1.915	1470	19
52003.4	36317	93842.9	53181.8	41567	83848.2	101.12	1.916	1471	19
63897.9	42240	99138.6	62168.8	45590	89368.1	98.56	1.917	1472	19
52811.4	36040	96033.5	54343.8	42106	84583.6	81.92	1.917	1473	19
58577.4	39554	97055.4	53767.7	40144	87777	72.32	1.918	1474	19
57714.5	37640	100488	66250	49110	88408.8	154.88	1.919	1475	19
53249.6	37632	92734	56807.7	46130	80705.6	64.64	1.92	1476	19
85050.5	49728	112087	97170.6	68818	92536.4	210.56	1.921	1477	19
116467	45719	166951	112352	44641	164940	258.56	1.924	1478	19
36837.9	27753	86989.2	55510.4	41083	88550.7	133.76	1.927	1479	19
63926	40557	103298	72479.7	52143	91096.2	162.56	1.927	1480	19
66784.3	45007	97246.5	74900.3	59801	82083.3	218.24	1.927	1481	19
60714.7	44221	89979.9	49904.6	41631	78560.5	82.56	1.927	1482	19
55498.8	36246	100347	56173.9	41952	87752.9	139.52	1.927	1483	19
62139.8	41717	97619.6	65393.4	47315	90576.4	78.72	1.928	1484	19
73942.5	43937	110292	72255.5	50791	93231.8	131.84	1.928	1485	19
38285.1	23707	105836	56788	41162	90414.8	60.8	1.93	1486	19
6570.02	6697	64293.4	3055.2	3083	64945.1	-8.32	1.933	1487	19
72445.8	42752	111055	75863.2	53067	93688.6	112.64	1.933	1488	19
58324.2	38841	98409.7	59131	42907	90316.5	513.28	1.934	1489	19
51059.4	34437	97169.5	45544.5	33354	89488.7	98.56	1.935	1490	19
45389.8	32068	92761.2	55404	40274	90156.3	99.84	1.937	1491	19
45356.3	32837	90522	47535	37415	83262.1	57.6	1.937	1492	19
57478.6	37565	100277	78242	53039	96677.3	106.88	1.937	1493	19
54814	36120	99454.4	63370.3	47954	86604.6	170.88	1.938	1494	19
65859	41836	103168	71186.9	53690	86893.4	151.04	1.939	1495	19
58426	37541	101995	70733.2	55406	83665.5	119.68	1.942	1496	19
48515.4	34756	91480.7	43038	34114	82679.9	102.4	1.944	1497	19
53349.4	36164	96679.2	47843.5	35570	88149.4	74.88	1.945	1498	19
57977.1	40136	94667.8	50191.9	38834	84703.5	70.4	1.945	1499	19
62236.3	31655	128849	92177.4	46705	129342	198.4	1.946	1500	19
49145.2	36172	89040.6	41443.6	32478	83627.2	84.48	1.947	1501	19
55198	37725	95890.1	46222.4	36895	82104.2	120.96	1.947	1502	19
108005	46958	150735	105520	41496	166651	241.28	1.949	1503	19
7755.25	6637	76578	5085.16	4619	72150	41.6	1.951	1504	19
53344.1	34296	101935	57721.2	42974	88025.8	119.04	1.951	1505	19
53622.1	36068	97432	61816.1	45874	88311.1	85.76	1.951	1506	19
52103.9	36802	92785.2	55721.7	42384	86159.3	111.36	1.954	1507	19
57266.2	37217	100841	48182.5	35731	88373.9	112	1.954	1508	19
60239	42117	93734.7	68349.1	52542	85252.3	137.6	1.954	1509	19
61468.5	38690	104120	78824.2	55584	92937.2	130.56	1.955	1510	19
83777.5	34712	158171	59161.4	24798	156351	125.44	1.957	1511	19
106752	45365	154219	92593.8	37427	162135	250.24	1.961	1512	19
63627.2	40500	102960	64961	47119	90351.8	695.68	1.962	1513	19
52538.7	35632	96631.6	56150.3	45378	81093.6	176.64	1.962	1514	19
65402.7	42705	100368	61757.6	46375	87274.3	675.2	1.962	1515	19
50432.9	35881	92114.8	49846.1	38559	84719.9	155.52	1.965	1516	19
48873.8	33885	94525.4	50328	39083	84392	91.52	1.966	1517	19
58970.7	36402	106167	64064.2	46292	90696.3	94.08	1.967	1518	19
82598.3	37445	144563	97271.6	49678	128322	605.44	1.969	1519	19
66506.2	41841	104169	72910.6	50343	94914.3	140.16	1.969	1520	19
61009.5	40041	99855.7	53841.4	40459	87213	62.72	1.972	1521	19
64994.7	39765	107117	58859.7	40567	95087.9	51.2	1.975	1522	19
47519.1	33589	92715.2	48212.9	36436	86718.6	112.64	1.979	1523	19
43970.1	31987	90087.4	44821.8	35029	83857.3	85.76	1.981	1524	19
45695.3	29234	102439	63496.5	43780	95050.4	147.84	1.981	1525	19
58602.9	35768	107375	74057.4	51342	94531.3	128	1.982	1526	19
53711.9	37513	93835.8	53871.1	42315	83433.6	97.28	1.984	1527	19
48385.4	31723	99958.5	55917	39897	91850.9	55.68	1.985	1528	19
52675.4	35821	96371.8	50723.9	37775	88001.1	68.48	1.986	1529	19
76132.1	42084	118558	114400	71602	104708	422.4	1.987	1530	19
52840.9	38284	90455	47267.4	37146	83393.1	536.96	1.989	1531	19
50514.7	35590	93018.5	43456	33396	85277.7	41.6	1.993	1532	19
72457.8	45661	103997	71180.8	50811	91809	567.04	1.997	1533	19
51443.3	35220	95723.6	49854.5	38191	85550.6	70.4	1.997	1534	19
62567.3	39937	102672	52418.7	37342	91996	156.8	1.997	1535	19
54217.7	37641	94397.4	62982.7	49723	83012.6	180.48	1.998	1536	19
47745.5	33790	92602.9	58990.4	46796	82613.9	127.36	1.998	1537	19
62509	37779	108436	60006.6	41938	93771.5	135.04	2.001	1538	19
64936.4	39492	107760	59255.7	40866	95027.2	94.08	2.002	1539	19
54040.9	37905	93434.2	52100.3	39655	86103.8	94.72	2.003	1540	19
52336.4	36769	93282.9	48304.1	37146	85222	60.8	2.007	1541	19
52042.9	37623	90654.3	41061.3	30881	87140.7	47.36	2.007	1542	19
49840.6	29436	110965	64828.8	42942	98938.5	101.12	2.008	1543	19
82141.3	43633	123375	133521	83779	104446	336	2.011	1544	19
57602.6	39811	94824.1	61624.6	46177	87459.8	104.32	2.011	1545	19
68706.5	42737	105360	62125.4	45722	89048	136.96	2.011	1546	19
53133.7	36068	96544.6	70949.8	52386	88759.7	119.68	2.011	1547	19
53100.9	37036	93963.1	60757.4	46654	85347.4	92.8	2.012	1548	19
66929.6	42928	102178	101455	76242	87208.3	892.16	2.015	1549	19
63943.5	41080	102011	66801.7	49758	87984.2	114.56	2.015	1550	19
76485.9	40497	123777	106606	57911	120643	1061.76	2.015	1551	19
45849.4	29677	101250	45395.6	32175	92464.4	92.16	2.016	1552	19
64336.8	43720	96440.4	71255.3	51850	90063.4	114.56	2.017	1553	19
54372.5	36462	97728	57544.9	44780	84217.6	508.16	2.018	1554	19
50350.5	36487	90436.9	59143.2	48961	79165.2	96	2.018	1555	19
65934.7	42956	100594	70819.8	50542	91829.5	125.44	2.019	1556	19
62211.5	39651	102824	63017.7	45957	89865	117.76	2.019	1557	19
55083.4	36424	99109	54302.8	42106	84519.7	104.32	2.02	1558	19
105256	58459	117999	115939	69769	108905	1751.04	2.02	1559	19
67136	42288	104044	60503.6	43010	92191.7	148.48	2.02	1560	19
113527	47088	158004	107800	45499	155273	138.24	2.021	1561	19
52274.7	33196	103202	61447.5	43918	91694.2	95.36	2.021	1562	19
51162.5	33912	98873.2	61644.4	47298	85414.3	126.72	2.025	1563	19
66838.5	29700	147486	92139.4	46162	130810	176	2.025	1564	19
42742.7	32244	86874.5	40050.5	32886	79813.6	80	2.027	1565	19
60466.8	39272	100905	60157	45886	85918.4	102.4	2.029	1566	19
57057.9	38208	97868.1	52978.8	39654	87557.9	132.48	2.029	1567	19
97719.5	36459	175653	98824.3	42201	153469	162.56	2.029	1568	19
50546.1	32565	101722	58159	45555	83668.3	122.24	2.032	1569	19
74522.8	35469	137696	112080	51291	143208	193.92	2.034	1570	19
40841.2	28339	94448.2	50945.8	39729	84039	49.92	2.034	1571	19
46739.9	36017	85047.2	43132.3	35347	79970.5	79.36	2.036	1572	19
43567.4	23208	123028	77948.6	43710	116871	110.08	2.036	1573	19
61772.7	39787	101750	60460.3	43769	90528.1	110.08	2.04	1574	19
48039	32781	96039.9	45008.7	35843	82294.8	35.2	2.04	1575	19
59192.5	39977	97036.8	61614	45839	88089.5	136.96	2.041	1576	19
64070.1	39464	106398	67675	47642	93093.2	137.6	2.042	1577	19
53939	35320	100083	54906.2	40286	89319.7	135.68	2.044	1578	19
72710.4	44084	108093	81570.8	58015	92145.6	152.96	2.044	1579	19
44743.3	27569	106362	48330.7	34855	90873.6	113.92	2.045	1580	19
48558.9	35249	90282.2	54401.6	42115	84655.4	112	2.045	1581	19
70023.7	40930	112120	86547.3	56948	99599	219.52	2.046	1582	19
59907.4	39261	99999.8	53410.5	40731	85937.3	127.36	2.048	1583	19
54009.4	35985	98362	56816.8	40691	91507.9	170.24	2.052	1584	19
51750.1	30785	110167	71296.4	45607	102451	108.16	2.052	1585	19
46802.9	34320	89372.7	35739.8	28566	81994	61.44	2.053	1586	19
6972.02	6372	71707.2	4100.2	3599	74662.6	-3.84	2.053	1587	19
67848.9	41764	106468	63338.4	43490	95446	143.36	2.053	1588	19
52192.3	36000	95013.3	60469.4	46226	85729.3	106.88	2.054	1589	19
58480.3	38442	99697.3	60842.6	43580	91495.6	110.72	2.054	1590	19
37256	25460	95899.9	85905.8	70034	80388.5	119.68	2.054	1591	19
43729.6	31442	91147.5	65076.5	50948	83710	382.72	2.055	1592	19
47700.7	32793	95328.6	53700.8	40855	86142.2	83.84	2.057	1593	19
49287.9	33237	97184.8	62082.1	46515	87468.9	112	2.059	1594	19
67124	39667	110899	82180.3	55301	97390.1	170.88	2.061	1595	19
52343.1	36409	94217.3	54811.2	43327	82906.9	112	2.061	1596	19
54227.8	35515	100067	53399.9	40653	86085	102.4	2.062	1597	19
53514.2	35449	98933.9	60250.5	44267	89199.1	112	2.063	1598	19
54633.8	37796	94731.8	66383.7	53631	81119.6	139.52	2.063	1599	19
43774.4	33893	84642.9	52728	43031	80304.5	57.6	2.065	1600	19
56243.2	36998	99625.7	55265.7	42052	86128.9	65.92	2.065	1601	19
55449.9	37880	95933.5	58390.8	42638	89748.6	105.6	2.065	1602	19
45720.1	32117	93293.7	45170.6	35267	83939.7	65.28	2.065	1603	19
46073.9	24631	122589	67963.8	47413	93942	99.2	2.066	1604	19
52951.4	35808	96912	63298.9	45922	90334.8	104.32	2.066	1605	19
53741.4	38443	91616	64021.6	52361	80130.7	74.88	2.067	1606	19
92112.9	42260	142847	85706	40530	138584	168.96	2.069	1607	19
55648.9	38754	94106.5	60936.8	45700	87386.3	96.64	2.071	1608	19
57103.4	37253	100457	57791.9	42035	90102.3	197.76	2.071	1609	19
49452	36288	89310.2	44908.4	34466	85391.9	126.08	2.072	1610	19
54010.7	37135	95318.3	51705.1	40857	82936.7	97.92	2.074	1611	19
54015.4	36841	96087.3	61528.1	45039	89529.2	88.32	2.074	1612	19
54912.5	37581	95759.8	73185.7	59783	80228.5	120.32	2.076	1613	19
45419.3	33659	88434	32725.6	26509	80904.8	90.88	2.078	1614	19
50196.4	37119	88625	67021.4	52281	84013.5	79.36	2.078	1615	19
54913.2	37810	95180.9	55825	41540	88072.9	74.88	2.08	1616	19
66791.6	42967	101875	61873.1	42437	95551.5	91.52	2.08	1617	19
45346.9	32917	90283.4	33487.9	26259	83577.5	66.56	2.081	1618	19
61392.1	40617	99056.9	60351.6	43503	90917.9	96	2.082	1619	19
46893.3	34728	88493.4	39861.2	31054	84122.7	58.24	2.082	1620	19
51985.3	35968	94720.5	66310	51810	83877.5	577.28	2.084	1621	19
44694.4	31744	92272.2	45066.5	33538	88063.6	87.68	2.085	1622	19
44752.7	29958	97900.7	78656.2	59152	87145.2	445.44	2.087	1623	19
70343.3	42597	108224	68191.8	46211	96708.9	150.4	2.087	1624	19
63731.7	40637	102781	83645.6	54575	100445	172.16	2.087	1625	19
65867.7	41909	103002	63996.6	46567	90065.5	165.76	2.087	1626	19
70377.5	43131	106936	67934.9	48329	92122.3	164.48	2.089	1627	19
57429.7	38096	98795.5	68067.1	49915	89368.9	88.96	2.089	1628	19
56893.1	39644	94050.6	52166.4	39262	87076	98.56	2.091	1629	19
88976	34388	169569	80348.7	31778	165704	175.36	2.093	1630	19
54246.6	39524	89947.9	58863.5	45858	84122.3	104.96	2.094	1631	19
48500	32813	96866.9	71104.8	52127	89395.6	117.12	2.095	1632	19
56231.8	37283	98844.1	58944.1	44901	86032.8	170.88	2.097	1633	19
53353.4	35917	97351.4	59663.8	46703	83723.3	121.6	2.1	1634	19
56528.6	40901	90576.2	48603.5	36867	86399.2	96	2.1	1635	19
42703.1	29920	93535.8	45653.2	34374	87040.4	88.96	2.1	1636	19
126558	41701	198894	140218	59543	154331	312.96	2.101	1637	19
44059.9	32869	87849	45201.8	35699	82981.1	107.52	2.102	1638	19
73204.9	44564	107655	74488.4	52790	92473.4	472.32	2.105	1639	19
49525.1	34141	95066.8	59916.9	45695	85933.1	111.36	2.106	1640	19
52888.5	36804	94177.2	61116.2	49058	81644.4	103.68	2.106	1641	19
61242.7	38805	103430	71242.4	53751	86862.4	182.4	2.106	1642	19
89787.4	37460	157082	109288	45394	157781	157.44	2.108	1643	19
64951.1	41904	101581	68493.5	49563	90567.3	92.16	2.108	1644	19
60175.4	41808	94327.7	49798.2	39014	83651.4	99.2	2.109	1645	19
50372.6	35557	92843	54995.9	42986	83846.1	95.36	2.11	1646	19
58452.8	40300	95056.2	51458.1	36622	92085.5	69.12	2.112	1647	19
94115.6	40801	151172	101983	46055	145121	198.4	2.114	1648	19
55929.6	36556	100268	61960.5	46314	87676.4	105.6	2.114	1649	19
52274.1	37332	91766.7	63061.8	48543	85137.2	777.6	2.114	1650	19
59096	36769	105331	73220.7	52611	91208.9	155.52	2.117	1651	19
55317.9	35640	101720	55942.1	41770	87771.6	133.12	2.118	1652	19
51919	35132	96850.8	59309.6	44574	87201.4	103.68	2.119	1653	19
56543.3	36745	100847	69458.7	50399	90320.1	605.44	2.121	1654	19
60384.4	40372	98022.2	64098.4	48806	86070.4	606.72	2.121	1655	19
50558.2	34616	95718.2	58457.7	45822	83607.9	99.2	2.122	1656	19
57364.1	39140	96050.4	47674.8	37558	83189.1	146.56	2.123	1657	19
12230.9	7801	102751	89399.6	50847	115226	119.68	2.123	1658	19
62815.9	38319	107432	76313.9	55245	90529.6	188.16	2.124	1659	19
126893	53972	154081	139391	57314	159387	302.72	2.125	1660	19
53395	32568	107446	63042.8	42094	98151	113.28	2.126	1661	19
50531.4	34224	96763.3	48095.8	37042	85092.8	52.48	2.126	1662	19
57246.8	38380	97752.1	70039.3	52842	86864.6	138.88	2.127	1663	19
57486.7	37680	99985.3	52953	41382	83860.8	134.4	2.129	1664	19
47537.8	33285	93598.9	64010.2	50119	83700.3	501.76	2.131	1665	19
71909.1	40968	115032	86765.4	58978	96413.2	257.28	2.133	1666	19
51299.2	35576	94500.4	44491.2	35454	82241	58.88	2.134	1667	19
63062.4	40264	102644	50464	37302	88660.4	90.24	2.139	1668	19
52984.3	34565	100459	74618.3	56467	86602.5	50.56	2.14	1669	19
52932	39146	88615.8	60541.6	51420	77161.7	78.08	2.142	1670	19
57164.4	37144	100860	66148.1	47858	90582.2	68.48	2.142	1671	19
60845.4	38596	103315	62928	45846	89954.4	122.24	2.142	1672	19
66309.9	40185	108142	78687.4	58895	87560.1	112	2.146	1673	19
52873.7	35508	97587.4	54141.6	39010	90956.9	83.84	2.146	1674	19
51102.2	34013	98463.4	46308.3	34827	87141.1	80	2.147	1675	19
42391.6	27041	102739	63764.8	47331	88290.7	124.16	2.149	1676	19
50534.1	34428	96195	67203.8	50426	87341.2	71.68	2.15	1677	19
53045.2	35164	98861.7	59509.5	44618	87409	108.16	2.151	1678	19
60049.4	36869	106740	69058.9	49799	90882.3	117.12	2.152	1679	19
57766.1	40245	94067.8	52750.1	43331	79781.9	44.8	2.154	1680	19
47659.1	34089	91624.5	46616.1	35995	84873.8	90.88	2.157	1681	19
63572.3	41168	101202	61031	45106	88674	157.44	2.157	1682	19
57329.9	35351	106282	69846.3	48933	93545.2	150.4	2.159	1683	19
44865.9	34069	86305.2	39957.8	31911	82061.7	83.84	2.161	1684	19
55026.4	31940	112906	162417	98198	108395	536.32	2.164	1685	19
52252	36857	92910	53830	41083	85870.2	73.6	2.165	1686	19
51487.5	35528	94975.4	54022.3	41118	86103.6	67.84	2.165	1687	19
73679.2	44437	108663	80306.9	58035	90686.6	142.72	2.167	1688	19
52787.3	37232	92916.5	56268.1	46427	79427.7	114.56	2.167	1689	19
58316.8	37413	102153	63958.6	46778	89606	112.64	2.167	1690	19
50668.8	36306	91462.2	63444	50208	82812.9	492.16	2.168	1691	19
69231.1	43032	105436	73966.2	51774	93627.1	170.88	2.168	1692	19
94883.4	53254	116766	109875	63408	113562	220.8	2.169	1693	19
36817.2	28265	85365.3	44078.5	35275	81891.6	31.36	2.17	1694	19
51875.4	35239	96475.7	47470.4	35905	86645.8	84.48	2.17	1695	19
53541.7	33756	103949	70081.1	51118	89847.7	156.16	2.172	1696	19
104231	45688	149512	107775	45774	154304	198.4	2.172	1697	19
56324.2	37805	97639.6	54491.2	41927	85175.1	108.8	2.174	1698	19
55260.9	37932	95475.6	66891.4	51998	84307	119.68	2.175	1699	19
45675.9	31536	94920.6	58175	44518	85640.7	74.88	2.176	1700	19
50246.7	31740	103748	82056.4	57274	93893.4	153.6	2.177	1701	19
61647.4	38677	104458	80449	59223	89024.7	154.24	2.178	1702	19
86458.8	37591	150732	110485	44101	164186	293.76	2.178	1703	19
47970	30125	104357	65607	44115	97463.9	84.48	2.18	1704	19
42366.1	28511	97383.6	57417.2	41277	91162.1	134.4	2.18	1705	19
55523.6	35502	102495	84064.4	61864	89054.1	677.12	2.183	1706	19
57582.5	38672	97582.9	49876.5	37922	86195.6	126.72	2.184	1707	19
78457.7	47253	108814	86737.3	63763	89149.1	197.12	2.185	1708	19
48959.6	32513	98687.1	58505.6	44467	86226.2	61.44	2.187	1709	19
59512.1	40988	95154.3	63604.4	48238	86412.7	666.88	2.187	1710	19
45102.4	30548	96760.2	65245.2	50607	84492.5	99.84	2.188	1711	19
52296.9	36544	93786.3	54185.7	44438	79911.7	32	2.188	1712	19
60334.8	40475	97692.5	46778.8	36189	84713.4	99.84	2.189	1713	19
66716.6	42707	102380	65246.8	48357	88425.9	110.72	2.189	1714	19
35047.7	26236	87547.1	102797	81294	82870.7	151.04	2.19	1715	19
63907.3	39476	106096	65711.1	45366	94926.7	106.88	2.19	1716	19
67398.6	43808	100827	62828.4	45682	90134.5	172.16	2.19	1717	19
38169.2	29206	85648.8	43182.4	35476	79772.4	52.48	2.193	1718	19
58284	38049	100389	72512.4	55671	85361.7	503.68	2.195	1719	19
66323.3	42643	101929	62097.3	45361	89716	103.68	2.198	1720	19
50880.5	39308	84830.1	37981.8	29454	84510.5	50.56	2.198	1721	19
58286	38374	99542.1	56104	41824	87911.9	95.36	2.202	1722	19
59122.8	38152	101559	58399.2	42282	90517.2	158.08	2.206	1723	19
58775.1	39761	96875.9	68447.1	52547	85366.4	90.88	2.208	1724	19
65896.5	47088	91713.3	46528.7	36082	84510.5	48.64	2.209	1725	19
59587.8	39046	100014	46524.9	35296	86385.3	73.6	2.211	1726	19
67974.2	39833	111836	69172.9	48787	92920.6	140.8	2.213	1727	19
51697.9	37509	90326.9	46098.6	38323	78832.9	49.28	2.215	1728	19
52714.3	34584	99892.5	60070.4	42318	93028.4	112	2.216	1729	19
59683.6	37788	103510	64957.2	45246	94086.4	160.64	2.217	1730	19
52343.1	35749	95956.7	45992.9	36051	83609.1	113.92	2.219	1731	19
49968.6	33259	98461.8	49096.8	39450	81561.6	85.76	2.22	1732	19
37697.6	28976	85261.8	66102.5	53190	81445.7	128	2.221	1733	19
73238.4	44393	108120	93166.1	65167	93693.7	167.68	2.224	1734	19
41501.8	30492	89199.2	41479.3	33758	80525.7	49.92	2.225	1735	19
49880.2	30164	108372	51801.6	35682	95142.4	131.2	2.227	1736	19
51221.5	34690	96767.1	53421.2	39952	87630.4	91.52	2.228	1737	19
54367.2	34025	104717	61322.9	43535	92313.2	99.2	2.228	1738	19
53038.5	38453	90394.4	67915.9	58819	75671.7	83.84	2.229	1739	19
52618.5	37776	91285.6	40856.8	31698	84472	90.88	2.23	1740	19
51137.8	37230	90017.8	44533.7	36236	80543.2	62.72	2.23	1741	19
44394.9	33253	87494.7	34251.7	28039	80057	58.24	2.232	1742	19
49608.8	35903	90554.1	48139.9	37977	83073.9	78.08	2.234	1743	19
45028.7	30925	95424.4	48923.5	36411	88057.2	85.12	2.234	1744	19
48712.4	34138	93514.9	56217.2	44988	81894.1	72.32	2.235	1745	19
57872.6	34323	110501	103828	66385	102500	190.72	2.237	1746	19
56765.1	40112	92744.2	51758.3	42331	80131.1	58.24	2.237	1747	19
53868.7	35713	98853	63944.1	48026	87257.8	553.6	2.238	1748	19
47129.1	32724	94385	47886.8	36722	85461.4	107.52	2.238	1749	19
75269.1	39645	124425	99404.2	61223	106407	181.76	2.24	1750	19
65185	41898	101961	63523.8	46616	89306.2	139.52	2.241	1751	19
40547.1	29873	88953	45960.2	37242	80877.8	40.96	2.244	1752	19
48477.9	33696	94285.5	46891.2	35846	85729.6	49.92	2.245	1753	19
65556.1	41187	104312	55648.7	41189	88542.9	91.52	2.247	1754	19
49440	35270	91865.5	46509.7	37124	82104.9	94.08	2.247	1755	19
53187.3	33992	102544	49319.4	34986	92385.5	539.52	2.249	1756	19
61869.1	39893	101638	60547.7	43367	91499.4	114.56	2.25	1757	19
45628.3	31792	94058.2	55363.7	42491	85390.2	90.24	2.252	1758	19
46856.4	33045	92927.4	59352.2	45258	85945.2	410.88	2.252	1759	19
62848.7	39746	103629	77529.1	56896	89302.4	186.24	2.252	1760	19
96278.3	52780	119547	104483	61742	110903	197.76	2.253	1761	19
49245	34305	94077.3	53753.3	39751	88621	92.8	2.254	1762	19
27724.6	19796	91784.2	89203.5	70591	82815.6	135.04	2.255	1763	19
44675.6	32037	91390	53127.8	43002	80967.9	73.6	2.255	1764	19
50608.5	35073	94564.9	41792.4	35326	77532.3	74.88	2.256	1765	19
58996.2	39717	97348.1	57809.4	45027	84140.6	129.28	2.256	1766	19
48875.8	37661	85051.6	44157.5	35503	81511.6	101.76	2.257	1767	19
100486	42600	154588	109350	49442	144944	193.28	2.257	1768	19
5745.25	5105	73755.3	3136.52	3207	64095.7	16	2.259	1769	19
35112.7	26095	88183.4	48784.4	41021	77939	104.96	2.261	1770	19
61599.8	41701	96808.3	57318.4	43331	86691.3	113.28	2.262	1771	19
58334.9	39752	96172.1	50723.2	37950	87594	65.28	2.263	1772	19
49993.4	35629	91957.9	52547.9	42059	81879.8	90.88	2.264	1773	19
57439.1	37936	99228.4	45605.3	32486	92002.4	81.92	2.265	1774	19
75858.7	47524	104610	78026.2	55903	91471.3	158.72	2.265	1775	19
54668.7	38020	94233.7	39702.4	30598	85036.2	35.2	2.265	1776	19
50725.7	36104	92077.3	46111.5	36778	82167.6	118.4	2.266	1777	19
54582.2	37520	95338.5	51616.2	39307	86058.9	81.28	2.266	1778	19
55049.2	37836	95351.1	73232.8	50730	94606.5	137.6	2.267	1779	19
64965.2	42332	100575	79654.1	59422	87849.8	143.36	2.267	1780	19
45702	32101	93303.3	43228.8	31955	88657.3	84.48	2.268	1781	19
52522.6	36920	93232	47832.1	37438	83731.1	88.96	2.268	1782	19
69034.8	40960	110456	78964.8	52998	97645.9	128.64	2.271	1783	19
50024.2	34705	94464.4	66024.2	49226	87900	110.72	2.272	1784	19
71208.9	43473	107348	83389.5	60458	90393.5	144.64	2.272	1785	19
49661.1	36538	89074.1	49070.2	40504	79396.2	88.32	2.274	1786	19
58131.2	36367	104757	64654.7	46173	91768.2	117.76	2.275	1787	19
56509.1	40001	92582.3	48671.9	37230	85677.2	74.24	2.275	1788	19
45093.7	33919	87127	40266.3	32457	81304.3	83.2	2.276	1789	19
61504.7	43061	93606	57863.4	44115	85960.2	112.64	2.276	1790	19
59585.1	35693	109404	70376.8	47247	97619.1	115.2	2.278	1791	19
52859	36744	94278.4	52674.8	41754	82677.1	66.56	2.278	1792	19
119137	47138	165637	114724	44452	169138	184.96	2.278	1793	19
141750	48025	193435	135321	40379	219629	247.68	2.279	1794	19
64690.5	41725	101607	62115.6	48107	84619.8	87.04	2.28	1795	19
75397.1	48649	101569	57941.6	43903	86492.1	149.12	2.28	1796	19
53857.3	35852	98448.9	51517.4	38922	86743.8	147.2	2.281	1797	19
41590.9	32004	85167.6	29966	25762	76230.7	85.76	2.281	1798	19
60487.6	38606	102681	61735.6	44684	90544.7	81.92	2.282	1799	19
63247.3	42204	98212.9	68949.5	51406	87901.7	126.08	2.283	1800	19
69316.9	40205	112990	73746.6	49583	97474.1	156.16	2.288	1801	19
57793.5	38032	99588.7	69590.9	52027	87660.5	80.64	2.29	1802	19
64554.5	42098	100495	74496	54368	89798.5	111.36	2.291	1803	19
53106.9	34519	100826	52008.3	38693	88088.7	426.88	2.291	1804	19
43431.4	31252	91076.4	45535.4	34767	85834.5	79.36	2.292	1805	19
52654.6	35144	98189.6	59926.8	43294	90713.7	90.24	2.292	1806	19
47229.6	33813	91540	43147.5	35443	79782	67.2	2.294	1807	19
46400.9	32605	93265.6	39118	31179	82223.1	112	2.296	1808	19
61965.6	42253	96111	52733.4	41087	84112.6	96.64	2.298	1809	19
59230	39857	97390.6	60997.6	43799	91270.1	149.12	2.298	1810	19
49664.4	37469	86866.7	44841.5	34827	84380.9	107.52	2.299	1811	19
58123.8	36336	104833	77820.2	56994	89483.5	117.12	2.299	1812	19
39549.4	25969	99807.9	69977	51239	89502.4	113.28	2.3	1813	19
58977.4	38340	100812	57284.2	46502	80731.6	96	2.301	1814	19
56446.8	36797	100533	62354.2	48047	85051	104.32	2.301	1815	19
66072.7	40464	107012	72282.1	51666	91686.6	175.36	2.302	1816	19
54140	39428	89989.9	54023.8	43506	81379.7	64.64	2.302	1817	19
69108.5	42180	107375	71113.2	51970	89676.2	90.88	2.303	1818	19
75974.6	32643	152531	115778	49989	151786	1461.12	2.304	1819	19
57008.3	38885	96080.6	75103.2	60679	81114.8	80.64	2.306	1820	19
50259.4	34129	96510.3	53096.6	44686	77870.9	83.84	2.307	1821	19
50302.9	32301	102060	53043.4	37859	91821.1	122.88	2.309	1822	19
52626.5	33205	103868	61359.4	41479	96946.6	159.36	2.31	1823	19
62162.6	42934	94887.2	56898.9	43008	86703.1	122.24	2.31	1824	19
48907.3	35680	89831.6	47934.7	37138	84588.6	80	2.31	1825	19
56360.4	38805	95184.5	55153.2	42231	85589.3	145.28	2.311	1826	19
52881.8	36488	94980.8	60809.9	47910	83181.7	647.04	2.313	1827	19
49597.4	35485	91599.7	41719.4	34767	78641.4	83.84	2.317	1828	19
49659.1	32089	101420	57707.6	41631	90843.9	728.32	2.32	1829	19
25096.2	19009	86522.4	145557	113639	83943.5	145.92	2.322	1830	19
49265.8	35542	90841.3	52551	41988	82023	74.24	2.322	1831	19
42500.1	31013	89810.3	55600.1	44391	82084.4	87.04	2.324	1832	19
58626.3	36357	105678	70741.6	47955	96676.5	123.52	2.324	1833	19
54629.1	32830	109052	54292.9	36008	98815.2	79.36	2.324	1834	19
52920.6	35525	97627.2	61716.6	45187	89509.3	70.4	2.326	1835	19
54485.1	37490	95245	46741.5	35636	85959.5	106.88	2.327	1836	19
58062.2	40185	94691.2	55110.6	42787	84411.9	128.64	2.327	1837	19
59963.7	40129	97928.6	55012.6	41738	86379.5	124.8	2.328	1838	19
61717.1	36285	111470	69066.5	48347	93622	139.52	2.328	1839	19
64478.8	41849	100975	59962.5	42719	91989.5	119.04	2.335	1840	19
52689.5	37640	91739	42145.8	33398	82701.6	55.68	2.337	1841	19
50611.8	33573	98796.5	53115.6	37946	91735.3	80	2.338	1842	19
55159.8	40073	90209.1	42941.5	35927	78331.5	119.04	2.338	1843	19
53205.4	37020	94188.7	44973	37166	79302.3	73.6	2.339	1844	19
46862.5	31408	97783.4	79382.8	58198	89391.9	90.88	2.339	1845	19
58210.9	40936	93192.1	57098	45114	82944.9	65.28	2.342	1846	19
57424.4	38589	97524.3	64267.9	48875	86176.2	129.28	2.342	1847	19
63197.1	40688	101791	78321	51654	99369.8	183.68	2.342	1848	19
55754.1	38936	93843.7	75208.1	55454	88881.5	88.96	2.344	1849	19
61646.7	42769	94462.8	58847.6	45347	85047.2	135.68	2.345	1850	19
47743.5	36194	86448.6	41762	34720	78828.2	88.96	2.345	1851	19
63270.1	38004	109106	70302.3	46546	98984.5	136.32	2.347	1852	19
59535.5	38000	102677	63330.8	47366	87625	99.84	2.348	1853	19
55642.8	34162	106745	68383.3	46464	96452.5	487.04	2.35	1854	19
54261.3	35017	101553	70477.8	51239	90143	273.92	2.351	1855	19
63921.4	38909	107665	70069	47575	96522.1	117.12	2.351	1856	19
56536.6	36177	102418	67944.8	44074	101031	107.52	2.353	1857	19
57283.7	39937	94001.6	52808.6	39175	88343.7	87.68	2.354	1858	19
57192.5	42437	88323.2	44968.4	38503	76540.8	96.64	2.355	1859	19
39424.8	28216	91570.2	49139.3	38154	84405.2	71.68	2.356	1860	19
60137.9	35812	110052	70973.4	48658	95591.9	81.92	2.357	1861	19
58751	37945	101471	69290.7	49095	92494.9	124.16	2.358	1862	19
48723.7	34144	93520.4	42445.2	32178	86447	72.96	2.36	1863	19
58777.1	42365	90924.5	42202	33535	82473.6	103.04	2.361	1864	19
53364.2	36408	96057.8	47234	34430	89907.9	55.04	2.362	1865	19
46611.2	32329	94488.3	51334.2	38847	86602.3	154.88	2.362	1866	19
58474.9	38108	100562	59786.9	46158	84886.6	90.24	2.362	1867	19
37343.1	28016	87354.3	32559.2	26411	80792	36.48	2.365	1868	19
56315.5	39313	93879.7	56881.4	43582	85534.9	147.2	2.368	1869	19
53439.2	38528	90899.9	53565.6	41558	84471.6	101.76	2.37	1870	19
55553.1	39389	92430	46139.6	37487	80662.8	97.28	2.372	1871	19
58541.3	33880	113240	75717.3	47978	103427	149.76	2.373	1872	19
47436	29901	103969	69592.4	50107	91021.4	87.68	2.374	1873	19
58971.4	38196	101182	67421.1	50658	87222.4	96	2.376	1874	19
62125.1	38266	106398	80043.2	58696	89370.8	176.64	2.377	1875	19
60771.7	40645	97988.3	54164.4	40759	87090.5	78.08	2.38	1876	19
56725.6	39701	93639.1	59429.7	46727	83351.9	133.12	2.38	1877	19
87366	38780	147644	75474.8	31442	157316	193.28	2.382	1878	19
51196.7	33235	100955	75087.2	55697	88351.6	101.76	2.383	1879	19
53457.3	38908	90042.6	49635.6	37998	85607.6	115.84	2.383	1880	19
58205.6	42048	90719.2	50362.9	42107	78385.6	71.68	2.386	1881	19
59941.6	38741	101400	60841	46615	85536.4	101.12	2.388	1882	19
89250.7	37246	157041	84797	36184	153583	166.4	2.388	1883	19
56043.5	35778	102657	54225.2	39268	90498.8	556.8	2.388	1884	19
48154.2	31812	99202.7	49313.4	39103	82648.4	104.96	2.39	1885	19
46759.3	32797	93435.9	61208.1	49419	81169.9	350.72	2.39	1886	19
68426.4	46716	95992.7	63136.2	45594	90750.9	158.72	2.39	1887	19
49698.6	37574	86683.5	38323.8	31520	79682.3	44.8	2.39	1888	19
57776.1	42717	88639.5	50017.1	38275	85641.3	103.68	2.393	1889	19
66833.8	41347	105933	71025.8	51617	90178.6	119.68	2.396	1890	19
53157.1	38584	90288.9	35877.3	29390	80001.9	55.68	2.397	1891	19
68015.1	43017	103620	74195	58747	82769.2	82.56	2.397	1892	19
61376.7	38153	105428	65564.4	44511	96534.1	88.32	2.399	1893	19
52114.6	36100	94609	47892.2	36758	85387.1	47.36	2.402	1894	19
74493.3	46761	104403	81035.8	60719	87464.5	91.52	2.406	1895	19
49145.2	34397	93635.4	65290.1	50799	84231	83.84	2.406	1896	19
62182.7	43501	93680.7	49224.4	40571	79514.3	56.96	2.407	1897	19
51868.7	34209	99367.7	54198.6	42007	84556.4	145.28	2.408	1898	19
47107.7	33468	92244.8	44092.9	34702	83271.1	73.6	2.409	1899	19
40482.1	28981	91543.9	57173.3	45054	83164.8	123.52	2.409	1900	19
57042.5	36593	102160	60040.8	45406	86658.8	87.04	2.409	1901	19
52138.1	35757	95559.5	58557.2	49027	78275.4	433.28	2.411	1902	19
50963.6	37341	89444.5	41082.6	34151	78837.7	67.2	2.411	1903	19
79108.2	35948	144220	85129.9	38230	145934	119.04	2.411	1904	19
65522.7	43734	98186.6	83948.1	63648	86438.2	101.12	2.412	1905	19
53500.2	34792	100776	55196.5	40630	89031.7	63.36	2.414	1906	19
45666.5	32045	93393.7	49602.2	41115	79064.3	60.8	2.414	1907	19
51465.4	36321	92861.9	45651.7	36179	82695.2	54.4	2.415	1908	19
66636.9	41107	106238	84203.4	56357	97917.9	130.56	2.418	1909	19
59384.1	40757	95487.8	71275.1	49079	95174.8	99.2	2.421	1910	19
53221.5	36893	94541.5	56662.6	47215	78649.5	101.76	2.424	1911	19
86691.3	40145	141522	86503.2	39699	142801	659.2	2.424	1912	19
63156.9	41656	99362.6	74034.6	53502	90687	115.84	2.425	1913	19
71699.4	44857	104753	69040.7	48015	94234.1	116.48	2.425	1914	19
52664.7	38232	90276	64850	50318	84463.1	105.6	2.426	1915	19
104976	48088	143064	102462	42910	156490	207.36	2.427	1916	19
57092	40737	91847.3	49778.5	38474	84791.9	118.4	2.427	1917	19
65268.1	41430	103244	67533.6	47492	93192.2	139.52	2.431	1918	19
57691	38681	97744.1	68704.8	54499	82618.7	138.24	2.431	1919	19
48592.4	36276	87786.8	35881.1	29698	79180.6	30.72	2.432	1920	19
50082.5	35516	92414.9	50049.8	39194	83687.9	54.4	2.435	1921	19
59196.5	38352	101155	61079.7	46738	85645.9	32.64	2.435	1922	19
57222	41013	91436.9	45084.7	37943	77871.3	55.68	2.437	1923	19
46466.5	34969	87083.7	41775.7	34579	79175.5	81.92	2.441	1924	19
52928.7	36065	96180	44721.4	35642	82230.6	86.4	2.444	1925	19
52345.8	33172	103416	62548	43919	93334.2	77.44	2.445	1926	19
54130	38740	91571	43473.5	33778	84347.2	91.52	2.445	1927	19
69480.3	41529	109645	80369.2	54815	96088.3	147.2	2.448	1928	19
47019.3	32448	94965.9	61097.2	47254	84734.9	91.52	2.448	1929	19
54176.2	35947	98770.2	58665.9	41785	92012.2	75.52	2.452	1930	19
59782.8	36765	106567	71729.6	50643	92823.7	106.88	2.457	1931	19
55752.7	38488	94933.7	58282.1	45162	84575	62.08	2.458	1932	19
54219.1	37880	93804.2	59748.2	43774	89451.6	124.16	2.458	1933	19
51988.7	37014	92049.7	49562.6	38960	83371.1	88.32	2.459	1934	19
83742	47530	115466	83244.3	54520	100064	184.32	2.46	1935	19
52136.7	39485	86534.9	41728.6	33263	82215.2	58.24	2.462	1936	19
61272.2	40119	100091	83769.5	60033	91448.3	190.08	2.463	1937	19
104450	42524	160973	117526	52750	146013	266.88	2.463	1938	19
63385.4	39085	106282	71019.7	48747	95479.7	147.84	2.464	1939	19
61152.9	40339	99350.9	61248.4	44945	89308.6	126.08	2.464	1940	19
56916.5	38193	97664	59649.4	45271	86350.7	121.6	2.465	1941	19
27173.2	21488	82875.2	89153.3	73858	79107.9	267.52	2.465	1942	19
54876.4	37629	95574.6	49140.1	37463	85963.3	133.76	2.466	1943	19
56125.9	37504	98076.7	52255.3	38546	88844.6	729.6	2.467	1944	19
51262.4	34648	96961.8	64601.5	48938	86512	180.48	2.469	1945	19
65558.2	42080	102101	69340.9	50374	90211.7	147.2	2.469	1946	19
51316.6	38140	88177.4	41249	32250	83823.1	67.2	2.47	1947	19
39981.6	29276	89501.1	33636.8	27346	80612.3	54.4	2.471	1948	19
43986.8	33505	86038.5	38627.8	32295	78387	107.52	2.473	1949	19
49273.1	34680	93113.2	54162.2	41642	85240.2	80.64	2.474	1950	19
50692.9	37096	89557	47509.9	38986	79864.8	126.08	2.476	1951	19
59525.5	38225	102055	63542.8	45271	91987	152.32	2.477	1952	19
55068	37509	96215.2	53234.2	40807	85494.1	117.76	2.477	1953	19
41784.6	32805	83474.9	39966.1	33578	78004	65.28	2.478	1954	19
52806.1	38840	89101.4	44059.5	34378	83992.1	73.6	2.48	1955	19
57270.3	39264	95590.5	58517.7	43670	87818.1	121.6	2.482	1956	19
55415.7	38928	93293.4	60768.1	48422	82245.6	135.04	2.484	1957	19
122537	49741	161448	127341	52143	160049	884.48	2.485	1958	19
55501.5	34336	105934	78718.5	54454	94738.6	100.48	2.486	1959	19
46791.5	33224	92298.5	46147.2	35950	84125.3	106.24	2.489	1960	19
54496.5	35260	101290	53881	40030	88212.4	103.04	2.49	1961	19
68618.1	43004	104571	76666.5	55694	90214.7	150.4	2.49	1962	19
67666	39050	113561	78938.2	53064	97491.5	199.68	2.491	1963	19
90182.7	38329	154197	113044	46647	158819	168.96	2.494	1964	19
58152.7	38789	98251.9	54307.3	42243	84252.6	146.56	2.494	1965	19
54643.9	36712	97546.9	52292.6	40362	84907.7	81.28	2.496	1966	19
54211.7	38265	92847.7	54395.5	42751	83386.6	129.92	2.496	1967	19
53151.1	36900	94398.7	57538.8	48486	77772.3	113.28	2.496	1968	19
52400	35257	97401.6	49799	35707	91400.2	538.24	2.499	1969	19
55382.2	35807	101364	68654.6	52301	86028	128	2.5	1970	19
50922	35824	93156.1	57035.7	44258	84456.9	104.32	2.5	1971	19
55383.5	39261	92448.4	44300.4	35435	81932.3	592.64	2.502	1972	19
97125.2	41932	151798	90196	37690	156834	131.2	2.502	1973	19
58557.3	40057	95803.8	67268.4	51119	86239.9	98.56	2.502	1974	19
45923.1	30893	97420.7	43648.3	33499	85391.7	90.24	2.503	1975	19
59766	37885	103387	55556.8	40771	89302.9	78.08	2.505	1976	19
61696.3	41545	97324.1	57957.6	43943	86437.2	132.48	2.505	1977	19
30205.6	21940	90225.9	62815.5	49222	83634.9	105.6	2.506	1978	19
47724.8	35628	87787.4	52104.1	40026	85311.9	108.16	2.506	1979	19
49653	34615	94007.3	63428.8	50437	82417.1	88.32	2.508	1980	19
44610.6	31225	93630.1	47232.5	35427	87374.8	78.72	2.511	1981	19
54217.1	37048	95907.2	50259.6	39398	83603.5	96	2.512	1982	19
121898	53788	148523	119346	48634	160823	229.76	2.513	1983	19
50258	34401	95744.6	57031.9	43475	85972.3	154.24	2.515	1984	19
72832.4	44810	106520	68675.1	45564	98777.4	161.28	2.516	1985	19
49162.6	35721	90196.8	41313.6	34219	79123.5	102.4	2.516	1986	19
54735	37348	96045.6	53209.9	38150	91406.6	90.88	2.516	1987	19
72443.1	46963	101093	146685	84197	114174	302.72	2.518	1988	19
42829.1	31619	88770.9	39403	32145	80333.3	52.48	2.518	1989	19
56417.4	34168	108211	68488.2	45934	97715	535.68	2.52	1990	19
56849.5	35660	104478	73805.1	54698	88429	154.88	2.522	1991	19
49254.4	33451	96497.4	58278.3	45597	83762.7	122.24	2.524	1992	19
51131.1	36184	92607.9	50684.4	37978	87462.6	83.2	2.524	1993	19
52816.8	35223	98271	51164	37713	88910.5	87.68	2.527	1994	19
49472.1	34308	94502.9	48448.5	37058	85679.7	72.32	2.529	1995	19
66456	39904	109143	78916.1	52290	98907	142.08	2.529	1996	19
53895.5	34089	103614	55632	37271	97821.3	90.24	2.53	1997	19
85092	51984	107275	156980	98774	104155	723.2	2.531	1998	19
[truncated: 716,033+ more rows]

## Sheet: Figure 1g
Time（s）	Intensity （A.U.）
0	1923.88
0.02	1934.06
0.04	1981.12
0.06	1935.88
0.08	1967.06
0.1	2004.19
0.12	1949.06
0.14	1986.44
0.16	1918.88
0.18	1980
0.2	1923.25
0.22	1959.19
0.24	1916.69
0.26	1882.25
0.28	1988.88
0.3	1919.5
0.32	1933.44
0.34	1987.5
0.36	1971.56
0.38	2011.25
0.4	1961.94
0.42	1910.12
0.44	1923.06
0.46	1874.94
0.48	1966.06
0.5	1950.62
0.52	1939.69
0.54	1952.56
0.56	1913
0.58	1900.31
0.6	1897.56
0.62	1947.31
0.64	1889.25
0.66	1955.88
0.68	1973.19
0.7	1970.12
0.72	1920.06
0.74	1842.75
0.76	1928.88
0.78	1869.56
0.8	1940.31
0.82	1925.38
0.84	2001
0.86	2021.19
0.88	1986
0.9	1946.19
0.92	1938.75
0.94	1894.75
0.96	1908.44
0.98	1886.94
1	1924
1.02	1902.19
1.04	1926.94
1.06	1967.44
1.08	1925.19
1.1	1939.56
1.12	1950.44
1.14	1913.19
1.16	1973.31
1.18	1936.44
1.2	1941.88
1.22	1957.06
1.24	1933.44
1.26	1892.81
1.28	1930.12
1.3	1924
1.32	1908.12
1.34	1927.06
1.36	1947.94
1.38	1956.75
1.4	1960.5
1.42	1970.06
1.44	1980.81
1.46	1927.75
1.48	2021.75
1.5	1943.31
1.52	2043.62
1.54	2042.12
1.56	2034
1.58	1947.31
1.6	1994.44
1.62	1933.19
1.64	1997.38
1.66	1962.56
1.68	1929.88
1.7	1982.69
1.72	1974.06
1.74	1919
1.76	1984.12
1.78	1957.56
1.8	2059.44
1.82	2049.62
1.84	1998.88
1.86	2084.44
1.88	2105.31
1.9	2023.31
1.92	1977.88
1.94	2047.88
1.96	2110.44
1.98	2123
2	2162.88
2.02	2060.69
2.04	2074.56
2.06	2033.12
2.08	2075.31
2.1	2087.25
2.12	2026.5
2.14	2108.25
2.16	2070.38
2.18	1972
2.2	2130.19
2.22	2061.06
2.24	2066.12
2.26	2053.06
2.28	2118
2.3	2035.62
2.32	2131.44
2.34	2042.31
2.36	2115.06
2.38	2144
2.4	2045.88
2.42	1671.62
2.44	1357.06
2.46	1338.06
2.48	1311.25
2.5	1297.44
2.52	1286.31
2.54	1336.69
2.56	1333.25
2.58	1332.94
2.6	1280.31
2.62	1311.38
2.64	1322.12
2.66	1325.75
2.68	1281.56
2.7	1351.81
2.72	1283.88
2.74	1325.62
2.76	1306.31
2.78	1266.44
2.8	1303.06
2.82	1353.81
2.84	1279.06
2.86	1339.56
2.88	1366.62
2.9	1331.62
2.92	1347.69
2.94	1344.81
2.96	1351.12
2.98	1318.12
3	1307.88
3.02	1329.44
3.04	1347.25
3.06	1373.88
3.08	1313.44
3.1	1366.19
3.12	1340.06
3.14	1324
3.16	1355.44
3.18	1304.19
3.2	1298
3.22	1343.88
3.24	1356.81
3.26	1295.88
3.28	1344.19
3.3	1331.88
3.32	1316.5
3.34	1341.75
3.36	1364.5
3.38	1383.56
3.4	1381.44
3.42	1348.06
3.44	1401.62
3.46	1309.56
3.48	1293.5
3.5	1315.75
3.52	1318.62
3.54	1379.75
3.56	1360
3.58	1373.56
3.6	1349.38
3.62	1288.12
3.64	1284
3.66	1271.62
3.68	1272.06
3.7	1274.06
3.72	1268.88
3.74	1280.88
3.76	1282.69
3.78	1249.69
3.8	1231.31
3.82	1322.88
3.84	1283.25
3.86	1276.06
3.88	1332.19
3.9	1288
3.92	1333.69
3.94	1303.81
3.96	1267.12
3.98	1267.44
4	1246.06
4.02	1300.69
4.04	1250.19
4.06	1274.38
4.08	1271.31
4.1	1255.81
4.12	1302.38
4.14	1312.31
4.16	1317.62
4.18	1313.88
4.2	1233.88
4.22	1254.06
4.24	1250.94
4.26	1307.12
4.28	1247.81
4.3	1317.06
4.32	1224.75
4.34	1258.81
4.36	1248.88
4.38	1236.25
4.4	1315.12
4.42	1270.5
4.44	1248.75
4.46	1297.06
4.48	1295.69
4.5	1277.19
4.52	1302.62
4.54	1292.88
4.56	1288.69
4.58	1281.81
4.6	1312.75
4.62	1310.19
4.64	1284.38
4.66	1318.69
4.68	1235.69
4.7	1306.44
4.72	1269.25
4.74	1261.25
4.76	1293.62
4.78	1268.19
4.8	1236.44
4.82	1273.31
4.84	1248.62
4.86	1342.38
4.88	1252.19
4.9	1277.12
4.92	1224.94
4.94	1276.44
4.96	1271.19
4.98	1328.38
5	1272.88
5.02	1267.81
5.04	1256.31
5.06	1282.56
5.08	1267.62
5.1	1231.56
5.12	1271.69
5.14	1269.5
5.16	1305.5
5.18	1285.31
5.2	1363.25
5.22	1303
5.24	1300.06
5.26	1300.62
5.28	1251.81
5.3	1267.31
5.32	1289.75
5.34	1274.31
5.36	1264.44
5.38	1293.12
5.4	1284
5.42	1309.44
5.44	1278
5.46	1298.31
5.48	1226.38
5.5	1287.94
5.52	1290.94
5.54	1243.62
5.56	1239.75
5.58	1344.31
5.6	1332.25
5.62	1302.25
5.64	1278.19
5.66	1307.44
5.68	1315.5
5.7	1302.38
5.72	1309.06
5.74	1311.19
5.76	1257.06
5.78	1320.5
5.8	1349.38
5.82	1310.75
5.84	1363.81
5.86	1284.5
5.88	1352.88
5.9	1224.62
5.92	1290.69
5.94	1299.19
5.96	1291.38
5.98	1270.94
6	1316.19
6.02	1328.25
6.04	1309.75
6.06	1315.62
6.08	1343.75
6.1	1314.19
6.12	1254.88
6.14	1342.31
6.16	1245.62
6.18	1312.06
6.2	1247.31
6.22	1294.19
6.24	1313.81
6.26	1298.75
6.28	1343.06
6.3	1270.69
6.32	1278.12
6.34	1323.5
6.36	1279.5
6.38	1317.12
6.4	1308.88
6.42	1300.56
6.44	1366.5
6.46	1285.44
6.48	1287
6.5	1301.31
6.52	1328.06
6.54	1325
6.56	1350.94
6.58	1263.38
6.6	1286.62
6.62	1321.56
6.64	1275.88
6.66	1307.06
6.68	1332.5
6.7	1310.25
6.72	1368.81
6.74	1333.88
6.76	1286.12
6.78	1312.56
6.8	1341.5
6.82	1345.81
6.84	1333.94
6.86	1353.69
6.88	1344.94
6.9	1275.69
6.92	1304
6.94	1287.94
6.96	1295.44
6.98	1292.44
7	1291.44
7.02	1323.12
7.04	1293.62
7.06	1300.06
7.08	1356.12
7.1	1258.12
7.12	1274.06
7.14	1293.25
7.16	1267.88
7.18	1352.69
7.2	1289.44
7.22	1305.75
7.24	1323.38
7.26	1302.88
7.28	1304.12
7.3	1294.69
7.32	1313.88
7.34	1269.81
7.36	1298.94
7.38	1308.56
7.4	1287.31
7.42	1332.69
7.44	1279.88
7.46	1247.06
7.48	1271.69
7.5	1274.06
7.52	1305.38
7.54	1304.06
7.56	1312.44
7.58	1334.38
7.6	1312.75
7.62	1324.69
7.64	1318.19
7.66	1324.06
7.68	1299
7.7	1320.94
7.72	1338.69
7.74	1336.19
7.76	1292.75
7.78	1295.81
7.8	1392.25
7.82	1287.31
7.84	1338.31
7.86	1290.94
7.88	1353.19
7.9	1296.12
7.92	1279.5
7.94	1310.12
7.96	1297.62
7.98	1243.38
8	1331.06
8.02	1330.31
8.04	1355.25
8.06	1264
8.08	1354.25
8.1	1304.31
8.12	1286.5
8.14	1331.5
8.16	1328.38
8.18	1373.75
8.2	1338
8.22	1361.25
8.24	1333.94
8.26	1339.94
8.28	1384.88
8.3	1364.12
8.32	1348
8.34	1346.94
8.36	1332.62
8.38	1353.81
8.4	1319.69
8.42	1290.38
8.44	1348.06
8.46	1329
8.48	1321.88
8.5	1303.88
8.52	1320.19
8.54	1353.19
8.56	1317.44
8.58	1294.06
8.6	1317.31
8.62	1373.81
8.64	1416.94
8.66	1369.44
8.68	1426.38
8.7	1428.12
8.72	1377.19
8.74	1382.44
8.76	1379.88
8.78	1441.38
8.8	1415.56
8.82	1414.19
8.84	1416.12
8.86	1350.75
8.88	1390.5
8.9	1315.62
8.92	1323.31
8.94	1316.12
8.96	1302.75
8.98	1320.5
9	1300.94
9.02	1334.81
9.04	1306.75
9.06	1254.94
9.08	1315.88
9.1	1299.69
9.12	1326.31
9.14	1276.19
9.16	1232.25
9.18	1254.38
9.2	1270.25
9.22	1257.19
9.24	1285.5
9.26	1318
9.28	1273.75
9.3	1254.31
9.32	1253.38
9.34	1229.75
9.36	1310.5
9.38	1253.31
9.4	1265.75
9.42	1289.06
9.44	1338.56
9.46	1264.12
9.48	1253.12
9.5	1254.88
9.52	1259.12
9.54	1306.19
9.56	1365
9.58	1330.62
9.6	1274.19
9.62	1258.12
9.64	1240.5
9.66	1297.88
9.68	1281.25
9.7	1324.25
9.72	1281.44
9.74	1306.12
9.76	1329.38
9.78	1334.19
9.8	1296.38
9.82	1312.31
9.84	1257.5
9.86	1320.69
9.88	1312.44
9.9	1231.69
9.92	1292.69
9.94	1322.19
9.96	1325.75
9.98	1341.44
10	1313.75
10.02	1354.44
10.04	1339.81
10.06	1318.38
10.08	1397.5
10.1	1381.56
10.12	1330.94
10.14	1363.75
10.16	1274.12
10.18	1341.19
10.2	1310.75
10.22	1343.5
10.24	1375.25
10.26	1302.81
10.28	1343.62
10.3	1385
10.32	1255.62
10.34	1256.56
10.36	1319.44
10.38	1277.75
10.4	1306.38
10.42	1299.5
10.44	1240.69
10.46	1347.75
10.48	1308.25
10.5	1318.25
10.52	1299.12
10.54	1305.56
10.56	1271.69
10.58	1327
10.6	1288.56
10.62	1293.94
10.64	1344.06
10.66	1307.25
10.68	1308.12
10.7	1312
10.72	1314.69
10.74	1297.75
10.76	1253.88
10.78	1256.12
10.8	1268.69
10.82	1288.06
10.84	1310.94
10.86	1294.19
10.88	1268.88
10.9	1277.31
10.92	1277.31
10.94	1269
10.96	1275.56
10.98	1275.19
11	1214.19
11.02	1269.81
11.04	1192.81
11.06	1276.62
11.08	1262.5
11.1	1331.44
11.12	1259.69
11.14	1286
11.16	1226.94
11.18	1272.5
11.2	1226.38
11.22	1291.38
11.24	1251.5
11.26	1293
11.28	1343.94
11.3	1262.88
11.32	1296.81
11.34	1302.94
11.36	1260.69
11.38	1244.06
11.4	1226.19
11.42	1262.81
11.44	1246.75
11.46	1284.94
11.48	1289.94
11.5	1247.81
11.52	1290.56
11.54	1243.75
11.56	1326.94
11.58	1238
11.6	1280.5
11.62	1238.44
11.64	1259.19
11.66	1268.94
11.68	1233.5
11.7	1269.81
11.72	1279.88
11.74	1266.88
11.76	1239.38
11.78	1300.25
11.8	1231.19
11.82	1274.19
11.84	1250.19
11.86	1278.31
11.88	1256.44
11.9	1278.38
11.92	1306.44
11.94	1233.62
11.96	1250.44
11.98	1273.44
12	1223.88
