# Supplementary material for: TagBiFC technique allows long-term single-molecule tracking of protein-protein interactions in living cells
Source: Commun Biol. 2021 Mar 19;4:378. doi: 10.1038/s42003-021-01896-7 (PMC7979928; doi:10.1038/s42003-021-01896-7)
Supplement: Supplementary file 4 — Supplementary Data 2 [file 42003_2021_1896_MOESM4_ESM.xlsx]

## Sheet: Figure 2b
HaloTag	mMaple3
1538.87	848.4
2818.45	1563.55
2477.57	1063.74
1817.38	889.74
1379.54	921.04
1801.73	794.76
1832.95	723.88
2075.31	1278.08
1092.48	909.23
1210.55	999.89
1348.36	912.98
2511.95	963.08
2667.09	686.35
1335.06	970.74
1346.08	1271.2
4212.11	1235.99
1395.39	846.16
1315.21	882.03
1371.28	1143.81
1443.82	682.7
1101.77	1033.2
1390.28	669.79
3336.37	1048.6
3106.81	986.69
1171.79	815.52
2114.23	895.13
1038.38	994.95
2018.85	1060.63
2278.08	1107.56
1143.78	1238.2
2577.25	1701.58
1671.16	857.87
3060.5	836.08
1950.79	1213.64
2398.87	808.72
3604.49	1162.58
2017.96	625.71
1339.79	782.28
1512	1065.54
1452.29	770
1592.28	1029.69
2699.82	749.18
1115.19	1228.64
2191.92	853.56
1093.16	1095.46
2328.75	1805.78
1541.73	1130.14
1676.73	1069.74
1706.47	1131.05
1486.49	642.05
1118.89	741.7
1071.75	828.48
1434.66	763.08
2600.93	905
1927.55	629.99
2903.03	980.82
1628.05	783.1
4237.06	1012.37
1360.65	782.83
1396.35	703.59
1394.03	1031.35
1097.53	2214.54
2034.83	1609.85
1147.95	726.16
2954.51	1351.83
1127.28	881.03
2980.64	1022.2
1210.84	749.57
1201.29	672.81
2112.76	927.11
1309.55	1110.05
1157.82	723.57
1522.36	820.61
1744.95	806.38
1465.45	703.95
1739.81	844.77
2976.57	1124.29
1036.66	853.27
1165.66	1096.45
2895.66	905.96
1199.8	625.47
4417.6	885.29
1761.83	706.93
1228.39	684.15
1172.68	1185.85
1724.57	1240.58
1212.12	1036.69
3813.05	775.3
1032.99	1222.16
1091.67	766.48
1181.5	687.12
2340.08	1171.38
1689.9	791.03
1422.94	745.04
2072.56	1308.15
1509.59	670.33
1859.1	1599.93
1441.45	842.37
1105.23	706.16
2096.84	1627.36
2279.07	822.08
3275.08	894.46
1058.68	939.24
4854.22	885.49
1898.33	662.77
1349.19	1323.99
1294.41	831.99
1894.35	1185.85
1367.3	1084.13
1079.98	605.36
1873.73	1171.54
2091.16	1227.96
2549.39	1108.45
2605.88	953.06
1174.62	880.26
2498.68	1214.39
1598.26	900.16
1283.5	1249.25
2268.28	627.76
2559.49	952.24
2688.57	777.02
1724.19	1259.32
1442.91	644.41
1687.12	648.38
3655.23	709.65
1109.3	698.57
1801.16	1063.58
4552.67	965.64
1764.75	942.94
3207.6	1157.54
1085.08	673.32
1440.41	884.88
1623.42	1188.43
3755.4	798.56
1493.77	777.1
2611.67	933.58
2307.02	940.15
1893.37	1071.28
1511.49	643.64
1053.71	853.08
1158.53	846.16
2480.98	626.97
2936.98	899.51
2572.21	770.6
1094.82	1272.65
1493.98	680.73
1185.69	2233.44
3934.48	669.95
1481.65	913.16
1365.27	887.14
5283.8	756.9
1641.03	648.12
2064.44	626.97
1896.64	694.96
1025.9	672.38
1633.73	1571.89
1063.04	830.51
1598.86	706.97
3241.48	1502.63
2073.87	968.33
2217.07	874.88
1166.65	976.74
1773.88	752.95
1035.33	1015.69
2926.45	1017.24
1678.65	956.61
2838.97	1013.03
2776.47	866.2
1096.78	647.56
1242.7	2336.34
4324.42	883.82
1197.33	1073.37
5734.19	1618.59
1640.44	1506.26
1527.3	782.91
1071.38	907.91
1500.8	1355.11
1737.73	748.57
1355.3	1291.32
1735.86	1397.73
3722.15	681.45
2913.51	767.5
1415.75	949.49
1981.05	687.25
1556.04	683.85
1148.44	1025.55
1329.15	1173.48
1088.45	953.62
2505.11	641.35
1687.5	635.34
2857.05	845.03
1494.31	915.62
1277.7	1064.07
1381.7	633.31
4228.84	837.54
1542.45	3206.61
5283.55	604.8
1274.2	1356.95
1262.6	781.69
1029.1	649.89
1442.56	1094.8
1134.29	1298.12
1162.65	974.77
1898.46	1538.03
3065.31	1038.1
3321	1005.2
1391.3	1543.49
2037.14	703.46
1784.9	667.47
2062.02	824.79
1694.55	934.26
2677.74	800.49
2342.88	1072.02
1282.46	1078.44
1621.04	790.78
1191.31	1287.61
1616.18	1147.82
1331.38	1657.62
3603.29	878
1244.6	904.79
1503.04	931.97
5367.28	735.51
1933.24	807.42
1832.27	2220.86
1220.19	1101.96
1512.56	602.15
1494.6	1019.76
1621.82	819.34
1829.88	1022.09
1541.2	1159.82
1112.8	891.14
1358.33	959.04
3163.91	1134.37
2196.34	1380.06
1141.36	613.76
1055.34	686.08
2288.94	676.51
1527.53	1041.6
1162.53	615.22
1229.94	912.36
2641.34	842.09
3040.45	1824.5
2291.4	901.48
1553.24	941.39
1307.77	847.03
3581.09	901.81
1262.81	1152.49
5627.03	1075.08
1454.77	952.89
1698.68	1024.79
1380.48	777.76
1870.9	622.93
1240.16	1487.49
1320.46	826.56
1427.61	1187.2
1499.07	1074.2
2525.01	977.76
1556.05	746.22
2704.79	1086.69
1463.72	728
2133.7	993.48
1355.98	1013.08
1131.14	1075.61
1157.46	964.1
3522.58	822.12
2903.02	1530.48
2598.93	696.63
1283.97	679.6
1220.38	1741.97
3684.57	3029.88
4468.73	639.12
1056.12	1381.86
1562.92	608.93
1502.17	606.36
1369.96	1354.39
1197.67	1168.66
1820.68	1596.56
1252.27	978.66
1698.73	723.16
1346.67	1219.66
3030.84	1207.09
2632.37	1135.1
1992.8	742.99
1589	1449.55
1149.79	1088.93
1400.8	1518.72
1202.74	1324.7
2639.63	665.33
3280.78	719.83
2616.79	719.69
1362.42	845.82
4061.95	719.67
1309.57	1134.42
4978.08	722.01
1420.37	694.19
1383.52	1123.92
1969.76	1475.05
1453.43	614.08
1688.72	1417.27
1391.89	666.88
1357.64	619.58
2470.75	781.62
2313.97	1239.34
2070.42	1538.94
2082.92	813.68
1075.64	996.69
2128.28	1006.32
1909.04	997.95
1309.28	1070.72
1221.35	631.44
1192.2	600.34
1390.87	989.08
1219.47	690.27
2429.46	801.73
3124.56	908.02
1683.62	1376.92
2298.77	1127.52
1553.4	1913.92
5294.97	966.08
1129.22	777.4
4529.74	775.48
1391.46	1194.7
1545.77	735.47
1185.71	904.96
2250.31	883.66
1401.71	827.57
2094.4	641.22
1191.59	799.37
3991.16	892.53
1065.61	921.99
1985.11	995.73
1515.13	806.77
1356.53	1408.03
1503.43	2047.98
1259.33	902.57
1741.98	752.45
2425.43	718.35
3189.81	888.37
1291.46	1557.96
3236.67	1002.39
1102.79	1464.27
1342.06	745.8
3851.88	1390.73
1234.22	699.73
6154.25	1140.91
1093	698.29
1079.89	1335.92
1592.79	1077.28
1318.93	744.68
1320.34	1112.93
1378.82	1420.93
2463.88	1235.56
2383.42	794.95
1982.9	1350.19
1704.15	1136.31
1206.19	938.62
1866.01	857.11
3367.26	1116.89
1309.57	965.97
3645.71	910.17
1729.51	1001.95
2633.48	1216.35
1278.86	1198.44
4335.73	728.46
1732.57	1057.13
1077.14	1119.1
1604.6	962.89
1803.23	731.28
4187.64	1152.61
1151.61	885.41
1642.94	639.76
1045.44	634.13
1393.42	1314.86
1534.89	1254.72
3047.19	1535.94
2899.84	1086.6
1778.11	1077.75
2117.17	1251.33
1426.87	708.4
1078.55	749.93
2887.32	947
2936.4	748.47
2811.09	759.89
1251.81	900.46
2602.11	955.53
1328.33	854.94
1363.59	1233.8
3533	1064.8
1801.24	1050.77
1600.86	765.19
4506.63	1563.36
1511.3	3073.09
1829.92	1051.68
1504.26	2664.69
1492.97	1796.01
1502.86	1123.14
1538.81	873.17
3479.28	852.28
2109.04	1428.53
1077	811.11
2130.81	1837.33
1942.46	975.19
2682.52	1013.63
1125.8	641.31
1104.92	1077.5
1999.75	1029.84
2853.02	931.2
2690.77	975.28
2348.35	733.98
2136.27	1111.97
1918.3	633
3855.57	932.25
1987.38	693.51
1519.61	1465.41
5325.06	1371.39
1088.43	1155.1
1408.2	737.68
1819.5	775.6
1813.57	954.97
1177.1	1076.98
2729.53	908.45
2821.58	705.71
1309.74	955.89
1411.68	708.44
1870.64	776.18
1392.08	1234.3
2110.94	1210.58
2541.42	623.49
2499.93	792.43
1062.81	899.76
2506.2	1067.26
1461.19	860.72
3364.96	915.91
3874.88	1036.85
1957.87	1170.49
1090.13	950.88
4256.34	746.35
1204.29	791.84
1995.36	938.26
1458.81	684.64
1326.47	937.09
2968.92	825.92
2510.67	928.52
1026.39	1185.26
1618.26	632.43
1405.34	866.06
1453.45	657.83
2741.5	993.94
1187.02	1156.22
2981.79	880.15
1263.55	1399.34
2197.18	1249.12
2635.53	809.27
1670.63	926.38
2520.56	825.35
1339.51	727.49
3675.59	718.27
4861.41	1291.78
2101.68	1030.92
1101.31	1287.43
4371.92	1204.53
1159	683.32
1243.25	706.79
1380.11	1012.46
1861.65	947
2499.89	618.8
1014.55	718.49
1175.48	861.18
2965.09	677.35
1589.68	849.41
2664.53	814.15
1203.31	1059.9
2376.84	897.12
2752.65	751.26
1613.74	773.03
2741.48	635.68
2925.51	829.48
1114.65	1569.5
3665.73	979.73
1124.23	970.37
3749.08	920.84
2654.43	1085.48
1887.25	1131.33
1530.87	1714.67
1181.01	784.36
1337.55	1599.32
3383.63	707.42
1548.58	944.72
2077.77	825.26
1247.66	1089.47
1031.06	700.95
2196.81	1509.62
2170.29	1152.04
2300.37	729.69
1371.13	1308.21
2562.67	945.47
2437.67	831.74
1738.7	981.29
3605.61	978.73
1435.71	1506.61
3765.64	1426.02
1384.74	1166.13
1404.18	1253.36
1065.8	1243.6
1358.1	1566.09
1446.78	744.75
1181.94	707.73
1161.41	1090.09
1707.23	1301
1245.07	1311.78
3091.04	645.31
1392.12	1238.16
1846.65	731.84
1486.06	686.6
1202.94	620.81
1682.82	877.69
1169.89	729.85
1246.47	1089.3
1964.88	1317.47
2653.77	1219.55
1193.4	1080.65
2767.37	798.39
2385.9	785.74
1685.77	830.55
4501.48	810.11
3842.64	955.49
1605.06	1997.62
1523.07	1416.74
1644.43	970.32
1289.68	874.37
1117.59	1029.03
1183.12	759.87
1220.04	707.85
1074.12	724.13
4296.49	978.21
1876.63	851.29
2865.24	1331.79
1255.83	1282.91
1374.55	873.27
1560.07	689.69
1131.27	909.51
2277.08	1176.02
1387.15	1204.64
2679.04	688.71
2902.88	1283.62
1291.9	1121
2750.08	961.92
1219.13	848.39
2307.35	786.65
1671.05	927.5
1098.33	807.02
4382.52	2549.77
3242.53	740.56
2328.49	858.72
2612.7	974.8
1492.51	785.94
1223.79	727.13
1787.82	832.8
2550.44	888.12
1445.85	1091.23
1122.2	778.67
1465.45	948.25
1662.01	1392.96
1685.74	1192.5
1273.25	1102.64
1336.38	736.72
1890.58	1199.11
2118.63	1314.27
1467.98	615.97
3108.99	890.07
1185.11	1162.69
2483.35	742.22
1289.64	944.34
1629.91	622.73
2240.34	781.91
3944.79	655.44
4151.61	1554.21
1303.37	1495.3
1328.72	823.83
1905.56	2448.53
1317.53	940.18
1216.48	1075.92
1307.77	719.52
3251.43	1518.23
1327.31	646.4
2232.78	1129.52
1702.26	849.34
1493.9	1084.06
1588.27	636.01
1868.04	948.81
1175.76	640.05
2219.92	1012.04
1532.33	996.78
2481.44	799.3
3033.93	1015.87
1121.47	2124.8
1778.09	1056.38
1578.07	741.38
3955.75	1365.75
4008.25	852.13
1189.06	972.84
1559.09	987.99
1440.78	975.66
2477.01	747.35
1369.06	1269.01
1226.34	858.86
1577.01	1507.11
1592.43	909.51
1582.5	903.97
1144.96	679.28
3104.46	693.84
1573	1078
2113.04	762.81
1322.63	854.01
1280.81	1209.4
1818.01	649.99
1192.34	1408.84
1475.85	998.58
1198.31	988.82
1361.97	929.1
2697.69	600.22
1679.73	701
1407.99	643.23
1928.95	760.79
2695.31	907.16
1360.36	852.5
3372.31	851.4
4871.57	1043.18
2315.27	1398.12
2062.24	770
2090.05	1435.26
1472.67	819.02
1726.21	1969.65
1391.15	1015.11
1073.95	738.07
1567.44	694.82
3827.43	698.36
1625.56	703.36
2579.76	1176.32
1187.71	1157.62
1272.75	990.35
1776.9	862.57
2133.45	1117.36
1548.66	836.15
1742.89	633.39
2133.28	834.82
1429.15	789.03
2503.15	731.02
3130.65	716.71
1240.53	619.49
3523.84	1051.68
3419.28	954.98
1701.78	879.9
1969.97	941.05
3028.72	1009.9
2001.18	1077.51
1551.87	1543.31
1347.71	743.16
1350.65	1360.1
1157.06	1492.74
1136	795.77
2488.06	1367.05
1104.07	1260.42
2141.42	1254.54
1455.77	673.73
1466.62	1412.21
1240.19	890.76
1468.18	1013.6
1553.93	1436.39
2769.74	1073.11
2013.64	794.31
1231.97	873.09
1684.33	852.01
2503.82	945.46
1245.65	700.37
3168.72	689.45
1447.09	746.54
3292.82	1942.43
3711.24	803.84
2768.58	1165.69
1217.6	715.19
2692.45	1246.53
2001.45	1322.9
1529.24	884.63
1275.31	1066.54
1530.04	766.95
1125.65	1050.57
2651.4	1000.09
1469.41	828.8
2039.81	821.88
2276.48	3384.32
1158.49	767.7
1373.95	704.77
1269.37	792.17
1199.97	1188.07
1294.62	627.76
2216.01	817.26
2134.58	794.97
2710.91	1339.83
2829.84	660.65
2094.46	849.09
1302.28	929.37
4354.32	829.84
3100.73	988.75
3086.41	1437.07
1193.7	1186.31
1733.63	812.05
1872.7	1258.03
2730.67	625.47
1007.09	1402.36
1522.57	892.6
1736.45	718.69
3366.11	1073.36
1245.37	1257.15
1898.73	1368.08
1635.88	920.44
1087.8	702.25
1429.3	799.12
1145.92	1121.12
1225.78	1205.37
1513.32	776.79
2407.04	1254.45
2862.43	707.96
2684.04	1208.2
1328.15	1015.2
1307.72	738.44
1373.43	1174.42
3686.56	654.27
2046.28	826.11
3694.12	693.34
1021.44	696.68
1876.72	798
2723.33	841.41
1635.81	1033.86
1126.56	611.83
1533.1	731.69
3844.92	680.52
1590.06	819.08
2768.19	1003.31
1415.58	1171.3
1523.95	1717.89
1796.79	645.41
1391.38	710.02
2110.96	1257.93
2882.44	685.44
1191.4	1011.01
3168.51	1018.35
3879.28	748.59
1717.51	736.56
3221.87	1143.39
3443.67	662.35
4278.54	704.6
1317.42	650.29
1784.48	621.63
1396.25	1683.3
2474.06	678.06
3325.79	897.63
1221.04	1388.52
1277.99	848.19
1132.3	1149.49
2921.69	657.32
2237.01	650.73
1405.78	643.2
2317.57	866.59
1940.21	611.54
1459.23	645.13
2937.45	1514.95
3138.34	1082.5
1128.57	1201.29
4122.88	1114.75
3742.84	649.18
1453.71	847.99
1439.67	886.87
2520.15	1103.05
1193.85	1226.27
1117.89	805.04
1154.4	959.19
1632.99	1011.22
1052.07	714.06
1385.8	758.01
3265.93	625.31
1605.44	966.41
2266.99	791.39
1242.24	1135.18
1306.84	876.79
1129.58	669.52
2464.99	906.95
2331.84	686.56
2577.87	1051.62
1234.22	953.07
2472.65	1239.97
3038.36	835.74
1852.48	617.4
3582.83	915.04
3994.62	871.06
5309.12	746.41
1161.74	973.17
1430.92	1208.34
1367.87	804.69
1680.94	784.22
1201.04	1109.74
1205.1	807.07
2604.25	1200.54
1520.04	1109.9
1435.75	792.1
1167.39	1444.62
3294.22	879.31
1507.13	730.8
1791.61	862.63
1075.81	1115.12
1201.01	1589.2
1573.39	648.69
1606.88	675.3
1650.42	1176.67
2407.25	1241.71
2794.37	1109.77
1678.92	756.01
2880.31	937.66
1126.98	795.18
2633.29	1243.27
1393.94	1150.27
3797.89	978.45
1277.36	865.08
1401.19	870.27
1087.1	1056.74
1351.56	1192.1
1215.7	854.27
1631.39	976.86
3549.43	704.44
1205.58	853.06
1321.26	1175.21
2270.8	874.66
1194.6	1070.27
1394.09	1058.96
1024.64	776.76
1259.29	752.34
1005.74	910.05
1493.92	645.1
2158.99	638.86
3250.23	933.55
2296.4	672.56
1668.54	726.73
2793.6	759.25
1427.74	697.47
1102.52	771.92
1176.83	1257.46
2869.83	1318.31
3792.79	857.33
1325.87	867.28
1830.01	1810.01
2062.5	903.52
3072.19	1560.66
1780.2	1331.66
1720	1002.15
3205.63	742.29
1174.64	608.47
2346.03	625.29
1138.18	901.62
1298.75	1111.78
1480.14	795.17
1320.04	1217.12
1504.54	1019.73
1731.11	713.17
2614.69	894.32
2317.74	622.77
2973.87	976.83
1352.92	699.37
2715.12	734.26
1346.94	852.29
3928.29	781.9
1011.85	632.81
1561.58	1133.49
1117.19	1366.43
1893.3	780.99
2758.64	809.15
1328.1	1272.72
2090.07	776.82
3724.57	929.57
1553.3	1552.52
2336.81	710.87
1435.32	768.91
2683.3	766.09
1482.25	1370.13
1085.2	1134.82
1233.79	989.59
1611.46	826.82
1885.46	766.11
3078.74	1105.73
2665.4	762.16
1260.39	1016.53
4074.15	748.82
1238.77	749.78
1934.77	671.73
3559.7	927.18
1736.53	601.33
3708.92	1106.22
1259.66	874.23
2402.42	883.68
3184.77	992.48
1119.6	1101.89
1291.26	1242.08
2351.2	992.33
2736.44	1330.62
1384.85	850.25
2202.92	1096.83
1480.73	650.23
2196.77	1456.22
1908.1	758.35
1475.18	2281.07
3097.36	736.96
3195.78	621.46
3198.13	722.08
1429.07	3085.46
1315.36	1155.84
3937.77	1133.84
1401.96	1333.61
1697.1	1295.83
3579.69	889.78
1858.91	1919.6
2376.21	1979.05
1139.27	1017.74
3586.57	877.32
1887.48	2217.52
1418.99	1696.79
1659.04	1355.58
3118.55	705.18
1726.75	667.61
2172.36	902.66
2218.09	626.43
1936.84	1211.08
1149.2	859.21
1276.87	768.51
1600.74	920.44
1668.72	632.85
2941.81	1764.96
1887.44	1107.56
1880.49	726.92
2430.74	1097.28
1366.8	1280.85
1084.66	1777.9
3632.36	1033.27
2211.8	1360.8
3541.61	1410.64
3977.23	780.89
1184.03	670.44
1157.29	1336.75
2283.48	901.03
3040.2	682.35
1407.48	1773.19
1089.38	980.87
2831.29	1420.3
2434.54	1003.02
1419.38	1477.84
1673.36	1226.29
1013.11	1322.75
2216.62	749.5
1207.39	764.07
1473.24	663.91
1257.24	707.26
1936.45	1128.56
2513.56	701.68
2315.43	1934.71
1457.26	1009.96
2596.85	1134.64
1382.21	725.08
1267.95	844.97
3239.13	1428.56
1603.43	703.91
1129.78	750.07
3615.94	903.84
4482.69	625.19
1377.19	1430.22
1695.99	1599.12
1113.5	776.36
3268.18	670.06
1055.54	1496.46
4281.5	887.41
1190.99	989.71
1889.75	858.09
1482.55	821.86
1063.1	725.41
1462.34	865.58
1310.24	959.55
1837.7	800.67
1275.05	642.63
1711.99	773.12
1702.13	949.08
2300.77	1035.44
2271.42	960.34
4026.34	918.52
1510.92	1168.78
1606.84	1412.51
1602.53	785.95
3235.87	603.84
4942.28	856.12
1408.52	988.99
1455.26	704.74
1298.97	895.57
1701.9	864.1
2859.71	772.77
1192.96	758.48
1048.99	696.3
3577.55	669.09
2025.6	1927
1755.87	741.31
1184.96	1605.62
1203.62	2182.51
1670.19	678.76
2485.67	629.16
1814.84	929.37
1801.14	1524.79
2523.88	956.43
1131.68	872.63
3411.03	964.44
1989	1343.71
1208.98	748.97
3559.06	977.28
5203.24	1296
1099.75	864.06
3478.19	612.17
1097.25	1036.59
1436.75	686.77
3104.09	1479.87
3408.84	762.35
1541.2	1019.78
1783.77	1134.34
1276.44	906.56
1229.67	980.83
1136.46	968.66
1587.16	635.56
1776.29	1010.16
1446.34	1137.28
1333.87	698.35
2698.65	617
1127.74	1085.68
1139	752.85
2758.61	941.01
1483.17	940.97
2250.9	843.92
1328.82	838.42
3145.63	694.79
4588.62	847.49
1189.87	1233.59
1448.53	836.19
3356.9	1169.94
1091.06	1091.98
1338.31	1792.9
1127.76	917.53
1247.67	750.55
3449.19	792.83
1121.18	850.5
1723.39	804.72
1612.01	902.34
1224.23	695.84
1323.81	924
1490.84	1173.09
1687.2	861.41
1462.98	1129.96
1868.96	1117.79
1818.65	1599.68
2859.19	987.61
1174.07	892.85
3602.85	968.66
1018.86	1427.69
1180.14	804.44
1437.25	982.42
3601.06	800.95
4183.15	651.26
1287.43	767.44
1381.49	874.7
1138.13	1495.78
2740.16	645.12
1342.25	1176.79
1173.09	1361.51
1860.72	1293.31
2489.54	1029.74
1129.29	1176.8
2129.45	1345.81
1479.48	1589.35
1331.74	945.89
1269.86	719.36
1435.27	1385.44
1142.43	915.88
1680.08	997.36
1343.43	812.88
1934.22	1027.31
2557.98	612.44
1112.88	803.42
2720.36	688.37
1538.93	754.09
2420.18	1166.18
4342.57	713.11
3025.86	941.17
1036.95	753.54
3371.94	849.35
1547.5	1004.14
1906.36	748.17
2315.56	1068.04
1856.63	656.4
1618.72	1032.99
1209.83	828.31
1372.35	713.94
1045.57	1212.72
1314.32	1060.54
1313.53	885.77
1989.51	761.43
1652.43	698.94
2758.29	858.09
1139.99	957.63
3314.38	852.73
1253.75	2185.4
1814.61	617
3179.91	1093.52
5198.8	1196.07
1273.72	1088.73
1085.36	721.54
1075.1	733.12
3034.32	956.59
1215.17	2246.6
2085.01	723.03
1785.36	1075.75
1539.32	827.56
1311.19	684.95
1394.03	1196.12
1123.88	1388.86
1094.98	705.05
1406.25	961.88
1802.88	993.72
1414.85	1654.82
1855.65	2205.33
2418.33	2221.04
3119.14	705.9
1300.05	725.7
1092.41	1047.52
3690.3	1177.48
1920.76	668.12
2362.37	1012.22
1302.66	775.87
3039.64	746.63
4538.74	1046.33
1212.68	1652.89
3566.84	657.88
1422.63	1030.64
1811.51	906.49
1270.32	609.93
3153.71	858.73
1890.79	808.36
1264.72	1228.66
3153.08	1228.45
1060.04	1181.09
1278.58	908.32
1046.2	878.38
1476.69	1964.41
2444.33	777.12
1590.24	1109.76
2857.79	672.4
1240.98	758.21
1139.8	802.35
2287.56	911.72
1236.84	904.2
1702.07	2267.99
3535.01	1159.74
6240.94	1603.54
1775.53	639.91
1427.22	1219.29
3411.85	745.55
1586.75	1054.08
1329.02	1028.8
1925.13	868.2
1372.09	678.45
2141.81	674.85
1491.61	864.7
1669.49	878.21
1184.55	1638.83
1110.2	1121.48
1040.76	1490.18
2105.73	904.41
1201.91	756.61
1134.08	670.14
1338.4	799.99
1440.9	737.06
1805.57	980.06
2702.71	1070.64
1917.65	1118.49
1136.3	946.4
2439.5	775.63
1340.55	997.43
1858.2	649.65
2955.33	682.95
1547.96	872.35
1612.66	955.61
1565.35	828.8
2785.9	1118.64
5329.48	1306.26
1155.63	829.53
1269.15	874.17
2414.25	725.13
1156.16	656.62
1325.54	685.08
2192.11	1143.64
2505.2	701.21
3805.83	951.13
1407.44	1188.9
3226.35	1765.89
2009.05	1209.56
1737.87	671.61
1409.16	1342.87
1344.65	951.91
1984.98	713.92
2694.42	844.77
2041.15	875.33
1367.57	1033.94
3095.88	1007.17
1287.67	962.39
2815.19	1151.83
1789.56	1420.09
1122.84	978.83
2939.41	805.75
5545.73	1239.66
1166.44	1085.3
1128.87	1374.8
1380.55	1338.49
2457.17	788.27
1287.24	1303.46
1848.41	903.4
1420.99	914.34
4323.31	921.61
1953.31	1112.02
1502.09	1432.45
2010.55	993.13
1954.87	1062.42
1321.03	766.37
1127.76	1187.71
1233.9	1408.91
1415.07	1371.44
1236.46	793.55
1985.62	1661.68
1134.69	1143.5
3149.89	1001.84
2063.36	791.42
1931.71	725.8
2005.81	1486.06
1447.03	783.55
2622.34	602.92
1436.57	962.07
1461.33	913.12
2777.01	894.26
4805.47	911.62
1339.57	679.52
1188.09	1208.3
1517.62	1093.33
2098.26	1068.19
1906.15	1423.02
3296.3	602.35
1908.31	922.36
1159.75	682.91
1064.39	1139.41
1228.02	1299.35
2814.58	1153.34
1167.33	1186.73
1150.41	1162.13
2184.77	1069.53
2081.56	796.19
2169.1	1016.76
1154.44	970.21
1622.63	1061.95
1078.88	944.94
1118.55	895.14
2904.65	1115.22
1743.17	754.12
1477.57	942.75
2554.09	735.55
1283.82	831.32
3246.68	837.82
1102.46	1074.87
1706.65	739.49
1512.7	762.53
2998.74	961.31
4778.54	740.76
1014.26	600.24
2451.42	1054.39
1425.85	1205.12
2467.2	1109.4
1107.36	793.92
1432.44	825.37
1037.68	1096.36
1295.88	788.59
3409.44	1124.35
1708.94	800.85
1804.01	1371.57
2458.59	784.25
2197.81	783.06
1549.71	862.94
1703.1	763.76
1419.12	2178.53
3593.43	1142.19
2147.58	802.92
1655.1	923.67
2792.94	857.2
1354.78	821.61
1322.41	839.09
2776.44	906.3
1583.83	769.44
1035.08	633.92
3027.51	898.98
3912.13	1238.74
1334.21	736.35
2990.08	1725.95
1148.84	1042.16
4412.6	859.65
2083.78	1016.19
1365.64	843.05
1472.65	1008.56
1957.19	1371.57
1789.44	2075.56
1368.06	755.56
1875.86	985.48
1769.37	1488.21
1017.26	1350.97
1187.23	1554.49
1279.25	667.77
2824.19	1053.09
1784.29	1249.21
1271.53	1124.72
2277.7	1020.21
1290.1	1167.71
2650.65	941
2006.93	1346.81
3472.42	850.08
4316.96	602.58
1225.91	689.37
2062.29	858.72
1458.11	826.58
1664.91	1560.9
2660.7	908.68
1165.92	714.06
2183.49	875.79
2440.1	1215.46
1665.77	1468.21
1495.31	967.86
1547.84	824.9
1956.01	904.57
2043.95	1034.32
1035.37	703.93
1725.46	959.62
2096.21	1088.64
1987.43	1181.53
1342.84	1258.96
3428.52	1550.24
1059.57	1281.97
1955.44	1490.49
1511.33	780.28
2561.98	825.77
1102.98	2202.88
2572.59	606.03
1634.41	784.56
1058.33	1607.36
1955.86	821.76
1328.83	1027.47
2839.47	1220.76
3865.09	613.27
1447.33	745.67
1289.22	1253
2600.21	647.91
2505.75	981.76
1254.71	1437.82
1349.16	697.74
1223.58	978.37
2027.99	1001.74
1373.94	612.7
1139.85	665.33
1966.99	1078.43
1584.04	877.09
1586.43	1475.6
1821.77	639.93
1303.06	720.62
1346.6	1018.08
1661.61	940.68
1741.83	849.98
1224.29	853.25
1368.23	976.6
1185	987.24
3338.67	1099.93
1491.91	753.93
1383.98	964.26
2752.01	905.76
1771.63	931.13
1268.67	922.01
1885.58	653.51
2789.4	1049.74
3572.14	987.8
1718.13	1831.32
1534.89	1193.1
1224.76	1360.68
1072.7	736.57
1613.81	2824.68
2604.7	1422.82
1359.11	1780.57
1389.37	918.75
1585.22	1366.52
3043.39	632.32
1044.35	833.58
1135.69	1132.67
2266.89	786.19
1968.38	1076.51
1408.99	864.3
1287.75	1027.63
1287.16	1067.54
1223.7	832.72
1086.18	1618.7
1420.68	1017.92
1472.84	719.13
3106.45	890.82
1631	1178.4
1268	624.97
1534.3	1388.39
2743.33	773.74
2485.38	757.12
1789.12	956.59
1295.24	906.74
2989.91	1165.92
3473.89	1006.34
1188.03	1062.94
1905.42	832.55
1671.21	1074.82
1177.72	2521.71
1098.58	1126.91
2329.95	938.07
1412.14	701.83
1808.59	1176.65
1108.06	708.88
1492.06	671.63
2811.25	1016.13
1229.8	1286.88
1118.7	600.69
1941.07	1389.57
2150.89	1010.36
1988.65	2170.52
1312.35	692.61
1034.43	1197.75
1152.75	652.32
1155.57	648.47
3419.92	647.99
1382.1	2044.01
1814.04	705.64
2952.21	908.87
1514.91	834.73
1906.25	763.38
3271.44	709.04
3965.96	884.4
1264.15	883.68
3195.29	1361.58
1962.04	866.7
2586.97	1256.3
1174.64	1520.73
3083.31	958.84
1549.75	961.3
1183.48	942.48
3093.67	1303.82
1680.22	656.01
1340.13	855.05
1359.71	1164.89
1098.69	641.89
1520.69	1067.24
3442.53	993.66
1506.61	821.05
1936.44	674.01
2766.5	1708.24
1549.16	912.18
1975.91	804.04
1074.52	690.8
3440.11	1510.62
3310.45	1589.17
1228.9	1278.75
2804.29	1558.59
1733.83	804.14
1265.6	849.29
2745.09	1191.11
1664.96	1309.02
1606.66	940.21
2919.79	846.81
1653.5	717.24
1472.48	630.75
1622.66	619.94
1287.06	766.92
1207.89	898.45
1916.64	836.8
1084.75	1123.42
1087.91	1229.62
3016.35	785.05
1642.9	881.84
1099.37	837.78
1053.62	806.08
1528.41	650.15
2982.39	1055.26
2023.23	1292.58
2100.57	875.03
1467.39	801.33
3858.17	1346.34
4535.28	970.66
1828.18	714.84
1705.07	1041.27
1081.36	637.7
1328.16	1543.28
2525.04	866.53
1661.76	798.79
1302.81	644.65
2987.39	756.06
2223.49	930.52
1171.42	1406.76
1249.57	791.47
2361.49	1023.18
1610.51	892.67
1821.39	951.45
2220.47	954.97
1802.36	708.29
1585.95	1424
1279.19	909.91
1834.01	849.91
1587.46	1438.01
2382.66	1051.52
1602.65	1340.65
2857.28	986.22
1720.79	853.9
3226.55	980.31
1381.67	1041.48
5339.86	744.84
2279.18	1308.21
1201.95	1419.75
3478.11	676.25
1357.11	806.82
2753.15	847.26
1305.29	682.02
1377.13	1172.33
3036.71	873.76
2653.06	928.23
1190.78	1554.99
2322.46	1154.66
1990.48	1290.63
1047.96	1490.49
2012.26	1032.4
1080.29	643.48
1486.27	901.62
1671.83	910.93
2803.43	1483.98
1412.22	2043.92
1347.41	804.86
3180.05	791.8
5917.43	859.87
1326.84	616
2689.43	655.76
1344.85	824.46
1886.85	626.97
1552.62	655.81
3098.36	1014.03
1984.85	663.91
1589.73	925.05
3166.69	1132.44
1795.53	1974.29
2062.74	809.38
1971.1	1268.22
1891.81	614.44
1526.85	1179.35
2212.25	886
1097.37	732.66
1364.97	1022.43
1373.11	783.02
2526.53	693.34
1308.41	691.56
1326.41	727.54
1140.7	687.97
2814.76	1329.83
3774.24	703.36
3007.35	1684.32
1756.31	1096.22
1096.33	805.26
3371.88	837.51
1478.96	773.17
2667.16	869.87
2884.29	1042.32
1943.63	1126.78
1405.09	1171.42
1081.17	1086.81
1143.45	771.44
1800.32	914.04
1185.69	1584.84
1185.82	732.6
1298.1	882.03
1294.51	1185.58
1727.32	741.16
3027.79	676.21
1186.18	632.77
1126.67	1004.63
3645.95	963.09
5545.95	1394.68
2409.5	782.9
1381.5	797.54
2431.14	1091.2
1308.83	911.64
1497.02	894.78
1992.33	967.72
1501.96	1118.33
2705.17	745.04
1249.27	976.75
1678.56	1353.11
2161.73	862.52
1971.52	1260.36
1113.04	1582.84
1956.71	868.59
1941.35	844.12
1166.82	908.23
1659.13	1167.02
1670.53	792.01
2438.43	1427.41
1314.25	831.59
4558.48	1375.4
4033.53	643.45
1188.94	1747
3678.51	995.26
2958.21	1151.46
1184.79	1007.78
1015.3	977.65
1475.24	836.64
3501.89	766.05
2863.08	861.96
2086.5	1295.12
1248.35	1368.04
1720.79	1653.53
1957.37	1054.91
1711.34	603.94
2745.52	1075.01
1400.05	1805.85
3329.14	1094.94
4111.19	762.42
1339.11	1004.18
2953.37	756.6
1042.51	947.79
2810.98	621.15
1401.78	953.48
1121.39	2044.89
3197.43	938.35
2512.69	1953.19
2730.94	1149.6
1118.21	860.11
1140.05	1192.53
1599.06	933.03
2535.62	1283.23
1662.55	1007.43
1211.64	2028.14
2075.52	1350.12
1955.86	979.32
2949.6	1231.58
4334.66	987.73
1466.6	1153.53
1094.17	1517.04
3129.94	678.06
3161.54	958.98
1275.65	746.84
1479.57	787.35
3286.64	719.05
2364.3	802.14
1740.65	2051.59
1599.44	1440.37
1219.34	673.73
1605.4	984.31
1204.96	799.25
1541.95	995.48
2137.09	759.11
1424.05	802.03
3443.44	852.24
1100.24	1179.18
4183.91	754.17
1140.58	939.18
1146.16	701.56
3555.77	702.08
1195.62	613.28
1234.83	936.27
2889.26	791.03
1218.27	999.73
3379.27	655.11
1606.28	779.69
1999.94	1029.51
2574.15	1134.65
1427.64	1228.57
1135.39	933.3
1316.32	959.74
1552.1	1260.7
1327.46	1001.95
1142.15	883.13
1032.71	913.68
2122.83	1325.46
1393.05	849.86
2818.08	650.89
1033.33	633.89
4166.35	841.1
1720.82	1041.95
4040.48	1146.87
3428.88	634.74
3143.17	913.66
1162.45	789.11
1218.14	1387.79
2574.69	1767.27
1395.34	886.48
2105.55	792.14
2143.7	934.29
1465.79	981.16
1171.44	814.47
1031.18	1156.11
1730.68	1253.28
1152.46	1082.22
1664.87	679.6
1305.45	851.76
1928.21	1243.27
1270	787.68
1298.12	1099.02
1381.3	1239.75
1245.04	899.59
1353.57	680.9
3491.59	756.81
4498.95	1221.34
1334.8	670.72
3020.39	1116.71
3238.22	654.85
1697.65	1244.2
1196.83	961.84
1035.7	649.39
1030.09	724.06
1349.77	977.75
2399.34	813.69
1101.93	1052
2467.03	662.65
2608.92	940.95
1414.8	907.96
1371.23	844.51
1215.81	1526.16
1525.24	858.48
1557.42	1235.12
1198.25	877.24
1520.9	781.93
1250.88	893.8
1516.03	1021.44
1653.65	962.6
1828.19	1285.75
1386.74	860.36
3265.44	758.8
5540.3	676.63
1528.99	742.63
2984.54	860.46
1331.04	865.78
1176.73	976.09
1337.85	1389.45
2524.61	1199.87
1307.03	631.67
2864.11	1290.32
1174.88	1482.39
2014.65	924.36
1434.52	1209.8
1153.54	985.32
1305.33	725.59
1782.08	798.62
1909.57	930.05
1212.94	982.2
1803.69	626.06
1929.85	684.14
1266.25	1218.55
1340.31	1049.1
3149.97	609.52
4869.5	1419.9
1702.3	1410.37
1148.36	855.14
2816.42	846.16
1075.79	625.38
1356.03	1080.41
1361.62	1334.4
1314.56	1199.93
1314.1	764.1
3663.16	830.81
2605.55	665.64
1717.89	1666.16
2025.37	1026.48
1580.21	938.69
1137.52	922.75
1373.72	1098.12
1580.96	786.11
2078.27	645.91
1806.02	1193.65
1765.92	778.36
3403.18	805.47
3369.2	886.03
1120.63	1277.1
1193.17	885.16
1039.73	1141.29
1116.06	2032.19
1437.56	1563.42
2868.7	1505.2
1126.85	992.17
1240.35	864.82
2740.13	1210.88
1159.76	1020.04
2436.63	1072.79
2033.32	1131.91
1115.73	822.92
2318.82	819.66
1507.38	787.91
1184.53	3246.49
1817.44	1285.07
1323.55	784.73
1080.83	1276.31
1748.73	762.21
1211.3	841.11
1675.11	651.06
1393.82	1310.9
3575.11	753.42
1130.51	686.95
2914.7	1060.08
1132.18	693.84
2567.7	1882.16
1247.52	1188.65
2162.95	915.03
1918.76	647.92
1462.82	728.06
1581.78	1034
1240.34	1607.04
1950.67	634.06
1705.02	1023.69
1104.71	1016.1
1437.21	890.45
1949.39	909.14
1534.36	753.91
1772.58	813.29
3099.16	730.74
4155.93	1008.62
1095.66	638.58
1046.8	890.82
2486.71	861.21
1819.24	1198.23
1157.82	2015.92
2569.41	1503.28
1419.61	1288.94
1771.26	2420.27
2415.59	1241.41
2178.26	864.86
1092.41	1226.82
1162.43	1142.48
1481.76	631.97
1954.86	895.33
1168.91	1425.15
1341.33	822.88
1299.46	802.81
2019.23	784.46
3481.89	865.69
1017.8	620.48
3193.88	1684.83
1651.76	921.25
1558.96	856.64
1025.39	1449.36
1152.24	780.07
1945.15	709.91
1280.77	777.9
1930.26	1104.53
1187.76	1421.82
1986.93	817.43
1246.34	1017.74
1045.85	713.01
1364.48	1037.67
1348.99	844.43
2217.81	1479.16
1450.7	1462.61
2116.06	1428.56
2200.53	767.02
3936.31	1035.93
1492.2	729.68
1224.8	1259.71
3015.17	952.41
1872.75	631.44
2435.68	886.89
1776.54	865.2
1145.82	1115.52
1726.27	849.04
2224.9	668.69
1438.04	860.2
1571.14	1014.56
1396.67	862.35
1370.84	1053.34
1203.01	676.24
1137.99	914.92
1094.8	1035.16
2050.47	837.3
1731.8	1050.06
4110.2	1147.49
2851.81	902.15
1390.37	770.8
1227.75	735.5
1263.87	658.01
2144.32	974.07
2769.04	886.21
2207.42	727.73
1503	1021.29
1294.39	1100.93
1477.94	762.86
1427.18	1018.88
1276.4	643.3
1764.21	878.87
1513.14	1073.4
1543.04	869.06
4343.91	651.78
1323.58	988.32
3256.54	1937.23
1103.53	1094.78
1135.24	953.03
1619.47	619.66
1319.51	917.54
1982.96	993.27
2311.9	1088.48
3121.16	648.08
1134.37	653.86
1626.57	1069.07
1377.23	849.28
2056.82	825.42
2118.94	651.39
1430.37	904.17
2141.86	1240.48
2737.26	1338.21
1782.49	698.08
1858.23	970.93
1381.07	739.34
2552.32	789.83
1781.14	849.04
1458.24	1471.9
1285.87	1081.75
1419.59	1119.31
1894.01	782.76
1826.94	794.4
1380.88	1022.78
1499.92	935.84
1685.88	856.76
1537.2	674.07
1056.38	865.47
1678.99	1142.71
1239.92	986.47
2010.82	1575.78
4199.9	1032.15
1537.61	1387.37
1357.05	974.16
1157.49	1797.6
1164.34	808.39
1149.58	781.53
1367.76	786.48
2533.67	924.49
1644.82	821.91
1739.53	1048.33
1748.97	998.22
1119.75	1402.41
2208.43	1079.74
1500.75	928.63
1388.13	926.44
2727.69	748.13
1292.64	1169.54
2316.39	725.69
1295.42	1143.92
1139.05	1127.57
2295.7	975.07
5404.19	869.53
1262.17	1094.95
1186.84	729.61
2277.24	890.86
4526.97	666.74
1163.35	655.85
1095.58	829.01
1229.55	851.07
2556.67	628.02
1290.89	744.24
1693.28	1158.5
2138.07	729.78
1270.05	1077.81
1688.17	973.41
2135.64	1125.96
2376.69	690.79
2224.96	617.9
2783.37	879.65
1310.23	696.26
1696.26	697.97
1073.84	755.24
1665.68	705.4
1244.06	1736.7
6372.63	977.69
1808.43	1180.2
1230.33	830.18
1885.52	939.99
2123.63	949.42
3995.47	1243.88
1491.94	604.15
2127.7	724.65
1204.53	1077.01
2164.41	960.39
1522.74	1378.91
2042.93	1173.6
1800.34	2014.56
2017.76	1015.93
[truncated: 771,260+ more rows]

## Sheet: Figure 2c
HaloTag	mMaple3
14.4	17.6
8	12.8
9.6	17.6
10.4	20.8
14.4	24
12.8	22.4
16	27.2
15.2	16
35.2	20.8
19.2	18.4
22.4	24
9.6	29.6
6.4	35.2
28.8	25.6
17.6	14.4
8	17.6
20.8	24
20.8	22.4
22.4	19.2
14.4	25.6
24	22.4
16	32
6.4	15.2
8	19.2
16	25.6
8	22.4
13.6	27.2
9.6	14.4
11.2	12
24	11.2
12.8	16
19.2	17.6
9.6	28
11.2	15.2
6.4	33.6
6.4	25.6
12.8	32
17.6	24
19.2	27.2
20.8	32.8
14.4	27.2
6.4	32
36.8	16
9.6	51.2
22.4	14.4
6.4	19.2
17.6	16
20.8	20.8
12.8	19.2
20.8	33.6
30.4	27.2
30.4	35.2
17.6	27.2
9.6	20.8
17.6	29.6
6.4	19.2
12.8	22.4
6.4	17.6
20.8	28
19.2	20
19.2	19.2
12	78.4
8	16
16.8	25.6
3.2	14.4
17.6	25.6
8	20.8
17.6	14.4
20.8	20.8
12.8	16.8
16	27.2
22.4	20.8
20.8	75.2
16	20.8
19.2	28.8
15.2	16
8	17.6
20.8	27.2
20.8	24
9.6	17.6
17.6	32
6.4	24
10.4	43.2
17.6	32
14.4	17.6
11.2	19.2
21.6	25.6
4.8	25.6
28	14.4
20.8	27.2
16	28.8
11.2	21.6
9.6	25.6
24	22.4
9.6	17.6
17.6	28
9.6	24
16	12.8
22.4	24
14.4	14.4
14.4	28.8
6.4	17.6
19.2	31.2
6.4	24
12.8	25.6
19.2	19.2
17.6	20.8
14.4	22.4
18.4	14.4
25.6	33.6
12.8	22.4
9.6	17.6
19.2	17.6
9.6	12.8
14.4	19.2
6.4	17.6
17.6	20.8
19.2	19.2
14.4	33.6
9.6	24
8	27.2
17.6	14.4
19.2	51.2
17.6	30.4
11.2	33.6
22.4	36.8
14.4	17.6
4.8	19.2
12.8	21.6
8	16
17.6	28.8
14.4	20.8
16	16
6.4	24
9.6	22.4
11.2	19.2
8	19.2
9.6	16.8
20.8	43.2
20.8	22.4
36.8	22.4
11.2	28.8
8	25.6
9.6	27.2
41.6	22.4
13.6	32.8
30.4	10.4
8	35.2
12.8	17.6
20.8	32
8	34.4
12	32
9.6	35.2
12.8	25.6
14.4	22.4
14.4	14.4
19.2	22.4
9.6	24
6.4	14.4
8	19.2
6.4	25.6
14.4	22.4
16	17.6
25.6	22.4
9.6	21.6
22.4	17.6
9.6	27.2
14.4	24
19.2	32
14.4	9.6
6.4	39.2
16.8	30.4
6.4	14.4
14.4	15.2
16.8	24
25.6	19.2
15.2	14.4
17.6	25.6
12.8	14.4
14.4	14.4
4.8	33.6
6.4	22.4
14.4	27.2
9.6	33.6
9.6	20.8
25.6	22.4
24	17.6
25.6	20.8
11.2	24
19.2	35.2
6.4	36
11.2	24
11.2	20.8
8	35.2
7.2	23.2
9.6	62.4
4.8	35.2
11.2	19.2
16	20.8
27.2	27.2
19.2	12.8
16	16.8
16	20.8
9.6	12.8
6.4	15.2
8	20.8
11.2	16
6.4	28.8
12.8	28
11.2	27.2
20.8	20
9.6	30.4
11.2	14.4
16	16
14.4	25.6
14.4	12.8
14.4	17.6
8.8	12.8
8.8	27.2
14.4	16.8
19.2	20.8
6.4	35.2
8	25.6
12.8	63.2
20.8	16
17.6	28.8
12.8	16.8
16	22.4
11.2	16
12.8	20
17.6	25.6
12.8	20.8
4.8	27.2
11.2	17.6
12.8	27.2
22.4	28.8
8	32.8
14.4	17.6
12.8	21.6
25.6	16.8
8	24
6.4	12.8
8	27.2
12.8	25.6
12.8	20.8
24	19.2
16	19.2
4.8	20.8
16	19.2
12	20.8
20.8	30.4
11.2	31.2
16	12.8
14.4	25.6
14.4	19.2
12.8	17.6
6.4	20
14.4	32
8	21.6
12.8	32.8
9.6	17.6
19.2	25.6
16	22.4
20.8	20.8
8	33.6
6.4	32
8	25.6
16	22.4
24	15.2
8	40
4.8	31.2
20.8	18.4
11.2	46.4
16	25.6
19.2	14.4
14.4	20.8
8.8	14.4
14.4	16
11.2	20.8
11.2	17.6
4.8	16
8	24
12.8	24.8
11.2	14.4
20.8	22.4
12.8	12.8
14.4	14.4
9.6	27.2
4.8	25.6
8	25.6
16	30.4
8	20
17.6	19.2
6.4	28.8
19.2	26.4
14.4	17.6
12.8	17.6
16.8	27.2
9.6	12
14.4	33.6
16	35.2
8	30.4
8	12.8
8	16
11.2	16.8
20.8	22.4
9.6	19.2
14.4	20.8
22.4	20.8
20.8	33.6
19.2	35.2
19.2	14.4
16	25.6
8	25.6
6.4	22.4
13.6	19.2
8	16.8
12.8	12.8
4.8	25.6
19.2	20.8
8	27.2
22.4	20.8
20.8	26.4
25.6	13.6
11.2	30.4
16	14.4
9.6	30.4
17.6	27.2
5.6	20.8
19.2	24
9.6	17.6
9.6	32
13.6	12.8
9.6	12.8
22.4	17.6
14.4	27.2
12.8	16
8	24
17.6	17.6
6.4	14.4
16	12.8
16	20.8
6.4	9.6
22.4	23.2
6.4	17.6
32.8	28.8
19.2	22.4
17.6	20.8
9.6	27.2
17.6	17.6
12.8	15.2
4.8	14.4
11.2	28
8	17.6
16	17.6
22.4	22.4
12.8	32
4.8	25.6
16	20.8
4.8	19.2
8	25.6
8	25.6
12.8	19.2
8	27.2
16	24
24	22.4
17.6	19.2
14.4	25.6
6.4	24
16	23.2
16	24.8
17.6	36.8
11.2	17.6
16	13.6
6.4	14.4
9.6	16
12.8	21.6
9.6	14.4
11.2	20.8
14.4	20.8
8	29.6
8	16
8	20.8
20.8	16.8
6.4	30.4
9.6	24
11.2	48
6.4	18.4
14.4	17.6
22.4	19.2
6.4	12.8
33.6	8.8
16	17.6
16	11.2
16	12.8
11.2	16
9.6	22.4
3.2	24
11.2	11.2
22.4	27.2
9.6	16
11.2	17.6
8.8	24
20.8	30.4
24	20.8
12.8	27.2
9.6	22.4
4.8	20.8
9.6	28.8
8	19.2
14.4	25.6
8	17.6
12.8	24
11.2	19.2
6.4	11.2
19.2	24
14.4	36.8
11.2	20.8
11.2	17.6
11.2	14.4
4.8	28.8
6.4	32
17.6	19.2
19.2	32
14.4	27.2
19.2	20.8
9.6	14.4
9.6	33.6
8	24.8
17.6	27.2
6.4	17.6
12.8	25.6
12.8	21.6
6.4	20.8
16	16.8
27.2	24
11.2	24
17.6	24
14.4	25.6
8	27.2
14.4	22.4
8	24
8	33.6
16	16
14.4	40
12.8	30.4
11.2	35.2
6.4	16.8
24	18.4
12.8	22.4
27.2	13.6
12.8	14.4
8	19.2
14.4	19.2
6.4	27.2
12.8	25.6
6.4	20.8
8	14.4
12.8	20.8
19.2	13.6
9.6	16
28	33.6
11.2	19.2
19.2	14.4
9.6	19.2
8.8	43.2
22.4	22.4
12.8	22.4
8	31.2
17.6	20.8
8	20.8
24	22.4
11.2	24
6.4	22.4
24	24
4.8	28.8
6.4	19.2
14.4	12.8
9.6	17.6
22.4	19.2
6.4	19.2
9.6	12.8
24	14.4
19.2	19.2
22.4	20
17.6	11.2
3.2	36.8
11.2	55.2
8	26.4
17.6	20
34.4	36.8
9.6	15.2
11.2	16
9.6	25.6
22.4	14.4
6.4	26.4
8	19.2
11.2	21.6
8	17.6
33.6	16
6.4	20.8
14.4	13.6
41.6	12.8
30.4	14.4
21.6	27.2
14.4	28.8
16	19.2
9.6	14.4
11.2	16
15.2	14.4
6.4	28.8
12.8	15.2
9.6	28.8
12.8	24
22.4	25.6
12.8	24
30.4	22.4
17.6	28
8	15.2
6.4	13.6
19.2	19.2
8	13.6
8	28.8
8	23.2
6.4	27.2
8	22.4
28.8	11.2
27.2	17.6
16	20.8
32	16
16	17.6
11.2	17.6
19.2	20
16	25.6
4.8	25.6
13.6	20.8
8	16
20.8	19.2
12.8	17.6
14.4	39.2
20.8	29.6
9.6	24
14.4	23.2
11.2	27.2
11.2	17.6
19.2	17.6
8	24
17.6	25.6
11.2	20.8
62.4	22.4
14.4	24
9.6	33.6
8	28
19.2	19.2
14.4	17.6
16	17.6
20.8	35.2
9.6	22.4
4.8	20.8
12.8	20.8
17.6	28.8
14.4	14.4
8	20.8
19.2	17.6
25.6	10.4
20	30.4
14.4	17.6
11.2	16
14.4	36.8
8	21.6
17.6	16
6.4	26.4
17.6	19.2
14.4	30.4
8	22.4
8	35.2
9.6	14.4
17.6	60.8
16	19.2
16	12.8
24	23.2
17.6	14.4
19.2	22.4
5.6	17.6
27.2	28.8
8	35.2
11.2	25.6
14.4	17.6
16	25.6
19.2	21.6
52	22.4
12.8	24
36.8	16
9.6	33.6
6.4	19.2
20.8	11.2
12.8	19.2
9.6	25.6
8	15.2
6.4	17.6
20.8	20.8
22.4	16
12.8	16
12.8	33.6
43.2	17.6
19.2	31.2
12.8	14.4
16	32
12.8	24
13.6	28.8
8	30.4
16	16
12.8	22.4
14.4	22.4
14.4	17.6
14.4	27.2
21.6	20.8
19.2	19.2
20.8	20.8
11.2	25.6
14.4	33.6
15.2	27.2
19.2	32
14.4	28.8
8	22.4
11.2	20
8	24
6.4	16
14.4	14.4
10.4	20.8
27.2	14.4
14.4	31.2
14.4	22.4
14.4	17.6
12.8	24
11.2	25.6
9.6	20.8
13.6	28.8
4.8	16
16	16
14.4	16
11.2	30.4
14.4	21.6
14.4	20.8
14.4	32
9.6	28.8
19.2	20.8
9.6	27.2
4.8	27.2
14.4	30.4
6.4	16
9.6	17.6
20.8	24
17.6	19.2
9.6	19.2
11.2	16
14.4	19.2
12.8	17.6
14.4	13.6
17.6	13.6
17.6	35.2
8.8	13.6
17.6	10.4
8	14.4
14.4	33.6
11.2	13.6
19.2	27.2
14.4	19.2
14.4	70.4
6.4	19.2
9.6	27.2
24	27.2
16	17.6
12.8	20
16	35.2
4.8	37.6
9.6	32.8
8	12.8
6.4	26.4
17.6	19.2
24	23.2
12.8	19.2
9.6	13.6
12.8	19.2
20.8	16
16.8	24
19.2	15.2
8	27.2
16	16
11.2	24
6.4	40
16	22.4
14.4	40.8
18.4	28.8
25.6	19.2
17.6	32
6.4	19.2
9.6	32
8	12
6.4	35.2
8	20.8
14.4	17.6
8	28.8
9.6	27.2
9.6	13.6
17.6	14.4
16.8	41.6
28.8	14.4
6.4	24
17.6	51.2
14.4	20.8
12.8	35.2
3.2	20.8
17.6	21.6
11.2	16
11.2	20.8
20.8	30.4
12.8	28.8
20.8	17.6
16	16
14.4	30.4
8	19.2
8	32
4.8	24
28	78.4
11.2	23.2
32	20.8
8	32
16	27.2
4.8	33.6
24	25.6
17.6	25.6
6.4	20
16.8	19.2
33.6	35.2
14.4	31.2
6.4	25.6
11.2	24
7.2	22.4
14.4	75.2
20.8	16
14.4	33.6
10.4	20.8
9.6	17.6
8	38.4
33.6	20.8
9.6	16
4.8	17.6
8	22.4
11.2	13.6
6.4	28.8
6.4	38.4
24	36
25.6	33.6
14.4	16
16	49.6
4.8	29.6
12.8	12.8
33.6	20.8
20.8	12
6.4	25.6
9.6	23.2
12	19.2
8	16.8
11.2	20
14.4	39.2
9.6	17.6
4.8	21.6
12.8	16
6.4	19.2
9.6	24
24	22.4
20.8	20.8
8	16
20.8	17.6
24	30.4
24	17.6
20	22.4
27.2	36.8
16	20.8
4.8	40.8
12.8	22.4
9.6	17.6
12.8	16
22.4	20.8
16	34.4
9.6	19.2
9.6	24
8	19.2
26.4	16.8
9.6	17.6
4.8	19.2
12.8	33.6
8	20.8
9.6	32
8	25.6
37.6	19.2
24	17.6
17.6	28.8
14.4	17.6
12.8	17.6
19.2	31.2
9.6	19.2
13.6	16
11.2	32
17.6	14.4
6.4	20.8
12.8	24
12.8	21.6
21.6	20.8
14.4	20.8
15.2	24.8
14.4	27.2
16	14.4
11.2	18.4
8	19.2
12.8	22.4
8	20.8
12.8	20.8
11.2	22.4
19.2	14.4
9.6	22.4
20.8	28.8
16	27.2
12.8	17.6
20.8	12.8
12.8	19.2
9.6	17.6
4.8	35.2
12.8	27.2
19.2	14.4
9.6	20
17.6	20.8
17.6	20.8
17.6	20.8
18.4	24
20.8	24
16	24
8	21.6
14.4	22.4
9.6	28.8
16	27.2
8	20
12.8	40
12.8	25.6
8	19.2
11.2	16
6.4	19.2
20.8	28.8
12.8	14.4
9.6	16.8
8	16
9.6	18.4
11.2	25.6
4.8	35.2
16	31.2
9.6	27.2
17.6	23.2
20.8	17.6
28	19.2
20.8	23.2
16	20.8
11.2	24
12.8	19.2
9.6	59.2
4.8	25.6
12.8	30.4
11.2	33.6
19.2	15.2
4.8	27.2
17.6	30.4
16	12.8
28.8	12.8
16	25.6
11.2	31.2
17.6	12.8
8	19.2
6.4	24
11.2	16
8	40
9.6	32
9.6	22.4
16	9.6
22.4	19.2
14.4	16
14.4	20.8
11.2	30.4
8	12
9.6	24.8
22.4	24
4.8	25.6
20.8	22.4
9.6	33.6
9.6	24
19.2	30.4
8	19.2
23.2	20.8
8	11.2
8	22.4
19.2	19.2
11.2	17.6
6.4	21.6
4.8	19.2
16	91.2
9.6	16
14.4	30.4
19.2	14.4
11.2	24
22.4	76
12.8	25.6
7.2	43.2
9.6	32
20.8	78.4
16	16
8	19.2
17.6	16
17.6	22.4
8	20.8
16	88
8	9.6
19.2	20.8
8	19.2
8	75.2
16	16
9.6	16
4.8	24
8	25.6
9.6	19.2
9.6	22.4
17.6	14.4
22.4	28.8
17.6	30.4
12.8	24
16	35.2
8	20.8
9.6	19.2
19.2	24
9.6	18.4
19.2	17.6
17.6	16.8
9.6	14.4
8	12.8
11.2	12.8
6.4	22.4
30.4	32
22.4	16.8
9.6	20.8
6.4	32
16	14.4
14.4	19.2
6.4	16
11.2	17.6
18.4	14.4
22.4	77.6
27.2	16
11.2	30.4
11.2	20.8
14.4	25.6
20.8	30.4
11.2	17.6
9.6	28.8
16	12.8
19.2	27.2
8	19.2
16	31.2
19.2	19.2
4.8	19.2
11.2	36.8
12.8	36.8
9.6	27.2
8	29.6
12.8	14.4
17.6	12.8
22.4	16
11.2	27.2
12.8	14.4
6.4	19.2
11.2	19.2
14.4	19.2
14.4	25.6
16	24
16	22.4
24	20
14.4	24
15.2	25.6
12.8	33.6
8	14.4
11.2	16
14.4	20.8
6.4	19.2
12	20.8
11.2	14.4
12.8	22.4
9.6	22.4
6.4	22.4
14.4	17.6
16	27.2
17.6	19.2
11.2	24
8	24
16	25.6
11.2	24
4.8	26.4
11.2	12.8
6.4	19.2
22.4	16
11.2	28.8
14.4	27.2
9.6	28.8
9.6	20.8
17.6	16
11.2	19.2
19.2	24
6.4	24
11.2	16
11.2	16
11.2	22.4
4.8	67.2
22.4	17.6
8	35.2
22.4	27.2
12.8	32
6.4	37.6
4.8	22.4
12	16
14.4	30.4
40.8	19.2
14.4	17.6
25.6	20.8
14.4	28.8
14.4	20
16	16
31.2	19.2
9.6	28.8
16	25.6
17.6	33.6
8	21.6
28.8	28
19.2	20.8
19.2	19.2
12.8	20
8	24
22.4	17.6
19.2	24
6.4	16
25.6	29.6
12.8	26.4
17.6	13.6
12.8	20.8
6.4	19.2
19.2	25.6
11.2	20
10.4	24
16	22.4
17.6	21.6
36	20.8
14.4	22.4
17.6	17.6
8	20
12.8	12.8
8	20.8
22.4	25.6
4.8	17.6
46.4	15.2
19.2	19.2
12.8	68.8
11.2	28.8
6.4	24
14.4	30.4
12.8	20.8
17.6	38.4
8	19.2
20.8	14.4
22.4	14.4
11.2	13.6
6.4	22.4
17.6	15.2
9.6	15.2
19.2	12.8
12.8	28.8
25.6	27.2
14.4	12.8
17.6	20.8
9.6	20.8
24	27.2
12.8	28.8
11.2	36.8
20.8	19.2
12.8	25.6
25.6	24
8	19.2
8	38.4
8	22.4
24	36.8
8	30.4
12.8	18.4
9.6	33.6
6.4	14.4
9.6	16
14.4	25.6
19.2	20.8
14.4	27.2
24	15.2
22.4	25.6
17.6	16
9.6	30.4
14.4	27.2
8	19.2
22.4	20
8	19.2
22.4	30.4
8	24
11.2	19.2
6.4	12.8
20	24.8
24	30.4
16	27.2
9.6	19.2
20	12
6.4	25.6
6.4	19.2
11.2	57.6
17.6	28.8
12.8	14.4
17.6	30.4
49.6	20.8
17.6	24
14.4	22.4
22.4	11.2
11.2	5.6
9.6	32
9.6	24
19.2	20.8
20	18.4
8	16
11.2	24
14.4	21.6
12.8	26.4
8	22.4
8	16.8
28	12.8
9.6	38.4
12.8	18.4
8	21.6
12.8	48.8
6.4	24
6.4	12.8
17.6	17.6
8	16
22.4	17.6
19.2	22.4
16	16.8
16	26.4
10.4	33.6
11.2	18.4
6.4	35.2
17.6	32
19.2	20.8
4.8	25.6
25.6	25.6
11.2	38.4
6.4	19.2
4.8	14.4
16	33.6
20.8	12.8
8	28.8
14.4	19.2
12.8	22.4
8	24.8
11.2	25.6
8	28.8
16	28.8
12.8	22.4
12.8	17.6
20.8	18.4
27.2	33.6
11.2	18.4
17.6	25.6
17.6	36.8
14.4	33.6
17.6	32
12.8	24
8	22.4
9.6	28
24	25.6
11.2	20
17.6	16
16	36.8
4.8	28.8
16	22.4
9.6	20.8
10.4	20.8
8	19.2
4.8	14.4
27.2	19.2
15.2	23.2
14.4	36.8
14.4	34.4
16	43.2
8	24
9.6	29.6
4.8	17.6
17.6	20.8
6.4	13.6
8	17.6
9.6	28.8
12.8	17.6
12.8	20.8
11.2	20.8
11.2	24
11.2	25.6
17.6	17.6
8	19.2
19.2	32
6.4	12.8
12.8	17.6
12.8	14.4
8	17.6
6.4	14.4
27.2	40
36.8	16
14.4	22.4
16	28.8
14.4	16
9.6	25.6
14.4	17.6
3.2	32
11.2	20
12.8	13.6
12.8	19.2
12.8	19.2
28.8	25.6
23.2	15.2
16	14.4
16	16
11.2	27.2
14.4	14.4
25.6	17.6
8	18.4
9.6	25.6
9.6	27.2
12.8	17.6
20.8	40
6.4	28
17.6	24
9.6	16
11.2	20.8
6.4	19.2
17.6	38.4
23.2	16
14.4	16
16	17.6
10.4	16
8	28.8
9.6	20.8
17.6	20.8
14.4	56
9.6	12.8
8	22.4
14.4	19.2
19.2	17.6
9.6	16
11.2	25.6
14.4	19.2
61.6	19.2
9.6	16.8
16	20.8
10.4	24.8
6.4	19.2
11.2	22.4
11.2	19.2
11.2	41.6
17.6	20.8
4.8	30.4
17.6	19.2
14.4	16
11.2	20.8
6.4	14.4
4.8	36.8
24	25.6
8	13.6
11.2	16
9.6	21.6
26.4	27.2
12.8	27.2
12.8	23.2
16	25.6
6.4	20.8
14.4	30.4
40.8	16
6.4	20.8
8	28
12.8	24
20.8	20
8	9.6
6.4	17.6
6.4	20
14.4	27.2
12.8	25.6
16	22.4
44.8	17.6
6.4	27.2
16	33.6
14.4	30.4
8	25.6
8	17.6
12.8	25.6
6.4	78.4
24.8	20.8
8	28.8
8	21.6
11.2	17.6
16	18.4
9.6	13.6
11.2	52.8
12.8	28.8
8.8	20.8
16	19.2
36.8	12.8
20.8	20.8
11.2	46.4
11.2	22.4
11.2	16
16	16.8
11.2	15.2
24	12
4.8	24.8
14.4	12.8
6.4	24
8	26.4
16	25.6
11.2	27.2
16	32
16	16
11.2	20.8
16	27.2
6.4	25.6
8	14.4
11.2	16
12.8	18.4
12.8	24.8
11.2	17.6
9.6	17.6
32.8	44
14.4	25.6
8	25.6
19.2	24
16	17.6
6.4	9.6
14.4	9.6
9.6	24
17.6	27.2
8	24
22.4	12.8
6.4	33.6
12.8	28.8
22.4	19.2
11.2	25.6
11.2	22.4
6.4	22.4
6.4	32
16	22.4
24	14.4
11.2	20.8
9.6	25.6
19.2	19.2
17.6	21.6
14.4	17.6
9.6	17.6
17.6	30.4
15.2	40
14.4	17.6
12.8	23.2
9.6	14.4
9.6	30.4
17.6	25.6
17.6	19.2
14.4	17.6
8	19.2
24	30.4
16.8	34.4
9.6	24
11.2	14.4
19.2	32
17.6	17.6
8	20.8
17.6	22.4
16	17.6
12.8	17.6
6.4	17.6
6.4	17.6
11.2	25.6
19.2	17.6
17.6	12.8
20.8	20.8
12.8	43.2
6.4	19.2
17.6	96
16	20.8
11.2	11.2
6.4	48
17.6	25.6
14.4	14.4
8	30.4
12.8	14.4
20.8	30.4
12.8	17.6
28.8	19.2
28	21.6
12.8	89.6
16	17.6
9.6	27.2
14.4	24
14.4	22.4
19.2	41.6
17.6	14.4
8.8	32.8
11.2	35.2
11.2	20.8
12	22.4
6.4	17.6
6.4	20.8
30.4	14.4
8	16
23.2	14.4
17.6	14.4
22.4	19.2
11.2	17.6
17.6	35.2
9.6	14.4
17.6	24
7.2	35.2
7.2	24
12.8	16
12.8	34.4
11.2	14.4
8	17.6
9.6	9.6
30.4	20
19.2	17.6
16.8	30.4
28	20.8
9.6	28
16	14.4
12.8	28.8
6.4	22.4
20.8	20.8
14.4	20.8
6.4	38.4
6.4	22.4
22.4	22.4
4.8	16.8
20.8	20.8
11.2	16
22.4	12.8
4.8	19.2
12.8	24
20.8	22.4
5.6	16.8
14.4	33.6
11.2	24
20.8	15.2
20.8	33.6
8.8	17.6
14.4	24
14.4	20.8
14.4	34.4
8	12.8
14.4	19.2
17.6	28.8
12.8	22.4
8	12.8
8	17.6
17.6	14.4
8	32
11.2	20.8
19.2	20.8
6.4	19.2
11.2	23.2
11.2	20.8
8	22.4
8	36.8
17.6	28.8
14.4	32
12.8	22.4
20.8	19.2
16	36.8
25.6	16
24	28.8
9.6	16.8
12.8	17.6
20.8	19.2
28	20.8
14.4	61.6
6.4	24
12.8	17.6
12.8	19.2
8	28.8
7.2	11.2
6.4	22.4
9.6	41.6
16	19.2
24	25.6
16	9.6
11.2	20
14.4	32
12.8	30.4
6.4	29.6
8	19.2
17.6	33.6
19.2	32.8
12.8	20
11.2	19.2
11.2	26.4
11.2	27.2
9.6	33.6
12.8	14.4
14.4	25.6
16	25.6
12.8	12.8
14.4	12.8
12.8	17.6
8	20.8
14.4	30.4
6.4	19.2
20.8	16
4.8	27.2
14.4	16
20.8	12.8
4.8	24
28.8	13.6
11.2	19.2
17.6	27.2
19.2	16
5.6	22.4
11.2	20.8
22.4	11.2
11.2	18.4
9.6	16
25.6	27.2
12.8	24
20.8	33.6
12.8	28.8
12.8	16.8
8	14.4
22.4	10.4
12.8	29.6
8	26.4
4.8	19.2
19.2	43.2
9.6	36.8
22.4	27.2
16	24
14.4	17.6
8	23.2
12.8	23.2
14.4	17.6
4.8	19.2
9.6	16
9.6	20.8
16	17.6
12.8	49.6
17.6	19.2
9.6	25.6
19.2	24
17.6	17.6
20.8	41.6
6.4	20.8
20.8	38.4
12.8	24
12.8	22.4
9.6	19.2
4.8	34.4
8	14.4
14.4	19.2
31.2	25.6
6.4	27.2
16	22.4
8	24
6.4	22.4
11.2	12.8
12.8	17.6
24	19.2
14.4	36.8
11.2	26.4
25.6	12.8
14.4	19.2
11.2	28.8
20.8	48.8
14.4	40
6.4	28
27.2	30.4
20.8	16.8
8	40
4.8	17.6
11.2	22.4
14.4	27.2
11.2	17.6
12.8	22.4
8	22.4
11.2	17.6
8	19.2
6.4	25.6
11.2	24
12.8	14.4
8	22.4
11.2	19.2
17.6	12.8
14.4	18.4
11.2	22.4
16	16
12.8	20
14.4	19.2
9.6	16
22.4	35.2
4.8	17.6
4.8	24
20.8	16
6.4	16
8	16
28.8	22.4
16	17.6
12.8	22.4
4.8	27.2
8	20.8
11.2	14.4
13.6	14.4
17.6	16
16	17.6
14.4	33.6
4.8	17.6
17.6	12.8
6.4	16
8	28.8
25.6	20.8
12	20.8
17.6	18.4
14.4	35.2
11.2	16
20.8	12.8
4.8	19.2
4.8	14.4
9.6	17.6
20.8	20.8
16	22.4
16	23.2
9.6	20.8
19.2	17.6
25.6	17.6
14.4	12.8
8	17.6
8	14.4
4.8	14.4
22.4	20.8
35.2	14.4
9.6	19.2
8	22.4
16	32
10.4	28.8
6.4	28.8
9.6	24
11.2	16
17.6	19.2
19.2	25.6
14.4	12
20.8	17.6
16	17.6
8	30.4
17.6	24
8	24
20.8	19.2
6.4	20.8
30.4	29.6
30.4	20.8
6.4	38.4
12.8	35.2
18.4	22.4
9.6	27.2
11.2	22.4
6.4	38.4
12.8	32
9.6	16
8	20
12.8	11.2
20.8	17.6
17.6	20.8
12.8	12.8
20	16
16	15.2
32	19.2
12.8	24.8
16	17.6
9.6	25.6
41.6	32
6.4	36.8
16	19.2
12.8	25.6
11.2	35.2
6.4	19.2
20.8	20.8
16	17.6
6.4	52.8
11.2	19.2
6.4	28
9.6	27.2
12.8	30.4
19.2	23.2
17.6	20
17.6	16
16	17.6
9.6	22.4
24	20
15.2	25.6
23.2	17.6
16	22.4
11.2	16
21.6	81.6
17.6	45.6
6.4	22.4
4.8	16.8
22.4	40
8	22.4
6.4	32
14.4	16.8
22.4	25.6
25.6	25.6
12.8	28.8
16	17.6
9.6	25.6
14.4	20.8
9.6	84.8
8	19.2
22.4	20
14.4	41.6
11.2	12.8
17.6	30.4
14.4	90.4
19.2	22.4
12.8	32
27.2	27.2
16	14.4
11.2	27.2
11.2	16
35.2	24
6.4	22.4
6.4	47.2
19.2	22.4
8	24
27.2	16
16	17.6
14.4	16
4.8	16
14.4	25.6
9.6	12.8
17.6	14.4
8	27.2
12.8	14.4
17.6	24
17.6	25.6
9.6	18.4
16	20
27.2	41.6
17.6	65.6
12.8	25.6
12.8	19.2
28	13.6
8	38.4
6.4	13.6
12.8	20.8
22.4	20
11.2	20.8
35.2	28.8
16	24
17.6	16
9.6	19.2
14.4	24
4.8	24
11.2	28.8
12.8	16
9.6	32
11.2	22.4
12.8	20.8
17.6	20
12.8	22.4
12.8	25.6
14.4	19.2
12.8	20.8
4.8	28.8
9.6	25.6
28	19.2
20.8	17.6
27.2	17.6
14.4	14.4
20.8	12
8	16
12.8	18.4
17.6	22.4
6.4	20.8
9.6	16
11.2	20.8
12.8	19.2
16	17.6
12.8	15.2
16	33.6
17.6	8.8
11.2	16
17.6	28.8
27.2	16
17.6	31.2
25.6	23.2
19.2	35.2
18.4	11.2
8	30.4
16	24
4.8	19.2
25.6	28.8
6.4	12.8
14.4	19.2
9.6	19.2
9.6	19.2
16	28.8
8	30.4
11.2	12.8
8	30.4
19.2	17.6
19.2	19.2
20	25.6
32	25.6
13.6	28.8
12.8	22.4
11.2	45.6
8	17.6
17.6	28.8
30.4	16
9.6	19.2
11.2	17.6
20.8	88
8	16
12.8	28.8
14.4	11.2
9.6	16
8	14.4
12.8	38.4
12.8	26.4
14.4	27.2
14.4	17.6
30.4	19.2
16	22.4
20.8	29.6
17.6	16
9.6	27.2
25.6	30.4
6.4	14.4
12.8	22.4
16	20.8
12.8	9.6
13.6	25.6
9.6	38.4
11.2	25.6
8	25.6
14.4	17.6
8	17.6
14.4	24
17.6	25.6
17.6	20.8
16	20.8
12.8	14.4
17.6	12.8
11.2	14.4
11.2	24
8	19.2
16	14.4
16	17.6
8	17.6
14.4	30.4
6.4	19.2
9.6	19.2
16	19.2
14.4	22.4
8	28.8
12.8	28.8
9.6	17.6
11.2	22.4
17.6	22.4
16	23.2
29.6	24
19.2	19.2
14.4	19.2
12.8	16
6.4	22.4
8	24
20.8	27.2
17.6	20
12.8	21.6
9.6	17.6
9.6	17.6
11.2	42.4
17.6	24
17.6	13.6
11.2	16
19.2	20.8
12.8	35.2
12.8	16.8
17.6	16
24	17.6
6.4	30.4
12.8	19.2
8	28.8
17.6	16.8
9.6	25.6
8	32.8
11.2	25.6
8	16
8	19.2
6.4	28.8
11.2	33.6
12.8	14.4
14.4	19.2
12.8	16
12.8	28.8
16	25.6
19.2	17.6
8	60.8
16	30.4
20	20.8
16	18.4
12.8	24
9.6	46.4
9.6	14.4
11.2	15.2
11.2	20.8
8	16
11.2	19.2
13.6	19.2
11.2	17.6
11.2	21.6
11.2	36
25.6	30.4
9.6	25.6
19.2	20.8
16	16
4.8	17.6
17.6	19.2
24	28.8
22.4	11.2
19.2	16
20.8	27.2
16	22.4
8	36
8	23.2
11.2	20.8
8	19.2
12.8	22.4
12.8	14.4
12.8	20.8
14.4	20.8
6.4	22.4
12.8	14.4
8	28.8
17.6	19.2
11.2	12.8
8	25.6
4.8	20.8
33.6	19.2
17.6	22.4
12.8	28
9.6	43.2
25.6	45.6
28.8	22.4
20.8	15.2
12.8	19.2
16	24
8	16
72	30.4
9.6	19.2
14.4	40.8
11.2	19.2
8	30.4
8	43.2
8	25.6
22.4	32
16	31.2
12.8	36.8
12.8	32
16	12.8
4.8	20.8
9.6	18.4
33.6	20
11.2	25.6
17.6	24
8	12.8
51.2	28.8
8	25.6
16	17.6
8	19.2
9.6	14.4
11.2	20.8
17.6	9.6
8	15.2
[truncated: 771,260+ more rows]

## Sheet: Figure 2d
HaloTag	mMaple3
0.23	0.02
0.78	0.06
0.65	0.02
0.06	0.02
0.39	0.02
0.21	0.02
0.88	0.03
1.35	0.02
0.05	0.02
1.93	0.02
0.07	0.02
0.68	0.02
0.13	0.02
0.17	0.02
0.1	0.04
0.02	0.02
0.12	0.02
0.07	0.09
0.02	0.06
0.12	0.02
0.02	0.02
0.11	0.02
0.16	0.02
0.54	0.09
0.05	0.02
0.03	0.02
0.06	0.02
0.27	0.02
0.02	0.02
0.04	0.02
0.05	0.02
0.02	0.02
0.03	0.02
0.25	0.05
0.07	0.03
0.92	0.02
0.02	0.02
0.08	0.02
0.02	0.02
0.02	0.02
0.02	0.08
0.02	0.02
0.02	0.03
0.02	0.02
0.05	0.02
0.02	0.02
3	0.02
0.06	0.02
0.2	0.02
0.1	0.02
0.3	0.05
0.38	0.02
0.25	0.02
0.1	0.02
0.04	0.02
0.04	0.02
0.02	0.02
0.05	0.02
0.02	0.02
0.02	0.08
0.02	0.04
0.11	0.02
0.04	0.02
0.02	0.02
0.14	0.03
0.26	0.02
0.03	0.02
0.95	0.04
0.17	0.03
0.1	0.02
0.06	0.02
0.51	0.02
0.53	0.02
1.03	0.02
0.03	0.02
0.02	0.02
0.02	0.02
0.13	0.02
0.05	0.02
0.11	0.03
1.93	0.03
0.02	0.02
0.02	0.02
0.13	0.03
0.02	0.02
0.02	0.02
0.03	0.02
0.02	0.02
0.04	0.02
0.12	0.02
0.03	0.05
1.01	0.03
0.08	0.06
0.02	0.02
0.02	0.09
0.02	0.02
0.09	0.02
0.09	0.04
0.02	0.02
0.02	0.02
0.02	0.02
0.02	0.02
0.02	0.04
0.18	0.02
0.02	0.02
0.2	0.02
0.04	0.04
0.02	0.02
0.04	0.04
0.02	0.02
0.06	0.04
0.02	0.05
0.8	0.02
0.24	0.03
0.17	0.03
0.06	0.02
0.4	0.02
0.05	0.04
1.05	0.03
0.02	0.02
0.02	0.02
0.03	0.02
0.03	0.06
0.22	0.02
0.35	0.02
0.58	0.05
0.13	0.05
0.1	0.03
0.04	0.02
0.03	0.02
0.02	0.06
0.03	0.08
0.06	0.02
0.48	0.02
0.03	0.09
0.07	0.02
0.05	0.02
0.02	0.02
0.02	0.03
0.2	0.02
0.02	0.02
0.02	0.04
0.5	0.02
0.04	0.02
0.1	0.02
0.07	0.04
0.14	0.02
0.04	0.02
0.02	0.02
0.02	0.04
0.14	0.07
0.06	0.03
0.03	0.02
1.05	0.02
0.02	0.03
0.05	0.02
0.03	0.02
0.33	0.02
0.02	0.03
0.04	0.02
0.02	0.02
0.22	0.02
0.02	0.02
0.02	0.02
0.06	0.02
0.03	0.02
0.69	0.02
0.02	0.02
0.02	0.02
0.04	0.03
0.04	0.03
0.03	0.02
0.02	0.03
0.04	0.02
0.04	0.02
0.02	0.02
0.02	0.02
0.22	0.02
0.04	0.02
0.02	0.02
0.03	0.02
0.02	0.02
0.02	0.02
0.28	0.02
0.02	0.02
0.03	0.04
0.07	0.02
0.02	0.03
0.06	0.02
0.14	0.03
0.06	0.03
0.04	0.02
0.04	0.02
0.04	0.02
0.02	0.02
0.05	0.02
0.13	0.02
0.2	0.04
0.1	0.04
0.02	0.02
0.02	0.05
0.03	0.02
0.02	0.02
0.02	0.04
0.02	0.02
0.02	0.02
0.02	0.02
0.03	0.05
0.13	0.02
0.02	0.04
0.04	0.02
0.02	0.02
0.08	0.02
1.2	0.07
0.02	0.02
0.02	0.02
0.06	0.02
0.02	0.02
0.03	0.02
0.02	0.02
0.1	0.02
0.03	0.04
0.03	0.02
0.09	0.03
0.14	0.05
0.02	0.02
0.05	0.02
0.04	0.02
0.65	0.02
0.38	0.05
0.02	0.04
0.02	0.02
0.03	0.02
0.02	0.02
0.02	0.02
0.02	0.04
0.02	0.05
0.28	0.03
0.02	0.02
0.05	0.02
0.02	0.02
0.02	0.03
0.02	0.02
0.07	0.03
0.03	0.03
0.02	0.02
0.14	0.02
0.02	0.03
0.04	0.03
0.08	0.02
0.05	0.02
0.11	0.02
0.1	0.03
0.03	0.02
0.24	0.02
0.02	0.02
0.04	0.02
0.03	0.02
0.02	0.02
0.02	0.05
0.02	0.02
0.09	0.02
0.33	0.02
0.02	0.02
0.02	0.02
0.03	0.02
0.02	0.02
0.04	0.02
0.03	0.02
0.02	0.02
0.04	0.02
0.09	0.02
0.1	0.02
0.02	0.04
0.04	0.02
0.12	0.02
0.05	0.03
0.11	0.02
0.02	0.02
0.06	0.02
0.04	0.02
0.03	0.03
0.02	0.02
0.02	0.02
0.02	0.02
0.03	0.02
0.02	0.02
0.02	0.06
0.05	0.08
0.04	0.02
0.02	0.03
0.06	0.05
0.02	0.03
0.02	0.03
0.02	0.02
0.05	0.02
0.05	0.02
0.02	0.07
0.08	0.02
0.02	0.03
0.04	0.02
0.02	0.02
0.07	0.03
0.03	0.06
0.02	0.02
0.27	0.02
0.07	0.06
0.21	0.05
0.06	0.02
0.02	0.03
0.05	0.02
0.03	0.02
2.86	0.02
0.43	0.02
0.02	0.02
0.02	0.02
0.03	0.02
0.04	0.05
0.02	0.02
0.14	0.07
0.34	0.02
0.04	0.02
0.49	0.02
1.44	0.02
1.95	0.03
0.02	0.02
0.04	0.02
0.02	0.03
0.09	0.05
0.64	0.02
0.04	0.02
0.38	0.02
0.02	0.07
0.02	0.14
0.83	0.02
0.04	0.02
0.03	0.02
0.02	0.03
0.25	0.02
0.04	0.02
0.02	0.02
0.02	0.02
0.16	0.02
0.05	0.04
0.02	0.02
0.2	0.08
0.02	0.02
0.16	0.04
0.02	0.05
0.02	0.02
0.35	0.02
0.04	0.02
0.03	0.02
0.11	0.02
0.02	0.02
0.02	0.04
0.22	0.02
0.02	0.04
0.03	0.02
0.21	0.02
0.02	0.02
0.02	0.07
0.04	0.05
0.12	0.02
0.03	0.02
0.04	0.02
0.15	0.02
0.02	0.02
0.03	0.08
0.06	0.02
0.02	0.05
0.02	0.02
0.39	0.02
0.02	0.02
0.04	0.03
0.1	0.02
0.12	0.04
0.09	0.07
0.06	0.02
0.02	0.02
0.41	0.03
0.04	0.03
0.02	0.02
0.04	0.02
0.02	0.02
0.03	0.02
0.02	0.02
0.06	0.02
0.02	0.02
0.04	0.02
0.03	0.02
0.02	0.02
0.04	0.02
0.09	0.02
0.03	0.02
0.02	0.02
0.09	0.04
0.04	0.02
0.02	0.03
0.03	0.02
0.35	0.02
0.02	0.02
0.1	0.03
0.02	0.02
0.02	0.05
0.13	0.02
0.3	0.02
0.06	0.04
0.03	0.02
0.03	0.02
0.02	0.02
0.02	0.02
0.03	0.03
0.04	0.02
0.08	0.02
0.36	0.02
0.03	0.02
0.02	0.03
0.02	0.02
0.09	0.02
0.98	0.02
0.51	0.04
0.02	0.02
0.02	0.03
0.04	0.02
0.02	0.02
0.03	0.02
0.02	0.06
0.02	0.02
0.85	0.02
0.07	0.02
0.02	0.02
0.02	0.02
0.02	0.02
0.02	0.07
0.04	0.02
0.02	0.02
0.07	0.04
0.04	0.02
0.02	0.02
0.02	0.02
0.02	0.02
0.02	0.02
0.08	0.05
0.02	0.02
0.02	0.02
0.04	0.02
0.03	0.03
0.02	0.03
0.02	0.02
0.02	0.02
0.02	0.02
0.02	0.02
0.09	0.07
0.06	0.02
0.04	0.09
0.02	0.02
0.2	0.02
0.02	0.02
0.06	0.03
0.07	0.05
0.03	0.02
0.11	0.02
0.05	0.05
0.15	0.02
0.03	0.02
0.03	0.04
0.03	0.02
0.02	0.02
0.02	0.05
0.02	0.02
0.03	0.02
0.17	0.04
0.02	0.02
0.03	0.03
0.07	0.02
0.04	0.02
0.02	0.02
0.02	0.02
0.02	0.02
0.07	0.02
0.05	0.02
0.04	0.02
0.02	0.02
0.02	0.02
0.02	0.02
0.02	0.02
0.03	0.02
0.04	0.02
0.09	0.03
0.05	0.04
0.23	0.02
0.02	0.02
0.02	0.02
0.21	0.02
0.03	0.02
0.02	0.02
0.03	0.03
0.02	0.05
0.02	0.02
0.05	0.02
0.03	0.05
0.1	0.02
0.03	0.02
0.02	0.02
0.05	0.02
0.02	0.02
0.18	0.08
0.05	0.02
0.13	0.02
0.02	0.04
0.23	0.02
0.02	0.17
0.02	0.04
0.03	0.02
0.02	0.02
0.03	0.03
0.02	0.02
0.03	0.02
0.13	0.02
0.02	0.07
0.02	0.02
0.03	0.02
0.26	0.02
0.05	0.02
0.03	0.02
0.09	0.04
0.04	0.02
0.03	0.02
0.17	0.03
0.09	0.02
0.05	0.04
0.02	0.08
0.03	0.02
0.05	0.02
0.02	0.02
0.02	0.02
0.04	0.03
0.02	0.03
0.03	0.03
0.02	0.04
0.03	0.02
0.02	0.04
0.03	0.03
0.02	0.03
0.03	0.02
0.02	0.02
0.09	0.03
0.02	0.02
0.02	0.02
0.02	0.02
0.02	0.02
0.02	0.04
0.03	0.02
0.02	0.02
0.02	0.02
0.03	0.02
0.04	0.02
0.03	0.04
0.04	0.04
0.02	0.02
0.02	0.02
0.32	0.02
0.02	0.04
0.03	0.02
0.12	0.02
0.04	0.03
0.02	0.02
0.04	0.04
0.03	0.06
0.03	0.02
0.04	0.06
0.02	0.02
0.02	0.02
0.02	0.02
0.02	0.02
0.02	0.03
0.61	0.02
1.23	0.02
2.38	0.03
0.05	0.02
0.08	0.02
0.02	0.05
0.06	0.02
0.1	0.02
0.07	0.02
0.09	0.06
0.03	0.02
0.03	0.02
0.02	0.03
0.03	0.02
0.16	0.02
0.08	0.07
0.02	0.02
0.03	0.02
0.02	0.02
0.16	0.05
0.04	0.02
0.02	0.02
0.03	0.03
0.02	0.02
0.02	0.02
0.06	0.02
0.04	0.02
0.08	0.02
0.02	0.02
0.02	0.02
0.02	0.02
0.02	0.02
0.1	0.02
0.22	0.02
0.95	0.03
0.12	0.03
0.49	0.02
0.58	0.02
0.06	0.03
0.03	0.05
0.03	0.02
0.61	0.02
0.06	0.02
0.12	0.02
0.02	0.03
0.13	0.03
0.37	0.02
0.02	0.02
0.02	0.03
0.03	0.02
0.92	0.02
0.02	0.04
0.03	0.03
0.05	0.02
0.02	0.02
0.12	0.02
0.02	0.02
0.03	0.04
0.02	0.55
0.03	0.02
0.02	0.05
0.02	0.02
0.03	0.02
0.04	0.02
0.03	0.03
0.02	0.02
0.05	0.02
0.02	0.02
0.02	0.02
0.04	0.04
0.02	0.07
1.07	0.02
0.02	0.07
0.04	0.06
0.02	0.03
0.02	0.04
0.05	0.02
0.02	0.03
0.03	0.03
0.02	0.02
0.03	0.02
0.02	0.02
0.02	0.03
0.67	0.06
0.02	0.02
0.02	0.02
0.02	0.02
0.02	0.02
0.02	0.02
0.02	0.02
0.03	0.03
0.04	0.06
0.04	0.02
0.04	0.04
0.02	0.02
0.02	0.02
0.02	0.02
0.02	0.02
0.03	0.03
0.02	0.02
0.02	0.03
0.03	0.02
0.04	0.02
0.02	0.02
0.1	0.06
0.03	0.02
0.6	0.03
0.02	0.03
0.05	0.02
0.31	0.02
0.04	0.02
0.08	0.03
0.25	0.02
0.02	0.02
0.31	0.02
0.03	0.04
0.1	0.02
0.21	0.02
0.07	0.02
0.08	0.06
0.07	0.02
0.02	0.02
0.16	0.04
0.06	0.02
0.11	0.02
0.11	0.02
0.03	0.02
0.04	0.02
0.16	0.02
0.35	0.02
0.08	0.02
0.08	0.02
0.05	0.02
0.28	0.02
0.02	0.02
0.03	0.02
0.02	0.02
0.03	0.02
0.06	0.02
0.04	0.02
0.02	0.02
0.87	0.05
0.03	0.02
0.04	0.02
0.03	0.03
0.02	0.03
0.25	0.02
0.08	0.02
0.02	0.04
0.02	0.03
1.15	0.03
0.19	0.02
0.04	0.02
0.02	0.03
0.02	0.02
0.03	0.02
0.03	0.02
0.02	0.02
0.02	0.02
0.08	0.04
0.25	0.02
0.38	0.03
0.02	0.06
0.02	0.02
0.02	0.03
0.02	0.02
0.05	0.02
0.02	0.03
0.24	0.03
0.02	0.02
0.03	0.02
0.02	0.02
0.02	0.02
0.02	0.02
0.9	0.02
0.03	0.02
1.3	0.02
0.03	0.02
0.02	0.02
0.02	0.02
0.1	0.02
0.02	0.02
0.02	0.02
0.02	0.02
0.02	0.03
0.02	0.02
0.03	0.03
0.04	0.06
0.03	0.02
0.06	0.06
0.02	0.06
0.1	0.02
0.02	0.02
0.16	0.05
0.02	0.08
0.03	0.02
0.02	0.02
0.03	0.03
0.04	0.02
0.02	0.07
0.02	0.02
0.81	0.02
0.02	0.02
0.13	0.02
0.05	0.04
0.19	0.03
0.08	0.04
0.02	0.3
0.02	0.02
0.02	0.02
0.18	0.02
0.02	0.02
0.02	0.03
0.14	0.04
0.02	0.05
0.08	0.02
0.06	0.03
0.02	0.02
0.2	0.02
0.03	0.02
0.02	0.03
0.02	0.02
0.02	0.03
0.2	0.04
0.02	0.02
0.03	0.02
0.04	0.05
0.02	0.02
0.02	0.02
0.02	0.02
0.47	0.02
0.08	0.04
0.06	0.03
0.12	0.09
0.03	0.05
0.24	0.08
0.02	0.02
0.03	0.02
0.04	0.04
0.22	0.03
0.02	0.02
0.02	0.02
0.02	0.05
0.08	0.02
0.02	0.04
0.04	0.05
0.04	0.02
0.09	0.02
0.02	0.04
0.03	0.03
0.02	0.03
0.26	0.05
0.11	0.02
0.02	0.02
0.02	0.02
0.25	0.02
0.03	0.03
0.02	0.04
0.02	0.02
0.03	0.02
0.13	0.02
0.02	0.02
0.02	0.06
0.02	0.06
0.02	0.07
0.05	0.02
0.02	0.02
0.04	0.02
0.03	0.02
0.18	0.1
0.02	0.02
0.02	0.03
0.02	0.03
0.03	0.02
0.04	0.03
0.04	0.02
0.06	0.02
0.06	0.04
0.16	0.02
0.02	0.02
0.02	0.02
0.06	0.02
0.02	0.02
1.03	0.02
0.08	0.02
0.07	0.05
0.02	0.02
0.04	0.02
0.02	0.02
0.02	0.04
0.05	0.02
0.02	0.02
0.07	0.06
0.07	0.02
0.18	0.02
0.04	0.02
0.03	0.04
0.02	0.1
0.02	0.02
0.07	0.02
0.06	0.04
0.02	0.02
0.04	0.05
0.04	0.02
0.02	0.02
0.04	0.03
0.02	0.02
1.4	0.05
0.02	0.02
0.02	0.02
0.04	0.02
0.7	0.02
0.02	0.04
0.06	0.02
0.08	0.02
0.04	0.02
0.04	0.02
0.03	0.06
0.04	0.02
0.02	0.04
0.02	0.02
0.02	0.03
0.04	0.02
0.14	0.02
0.02	0.02
0.07	0.02
0.02	0.02
0.03	0.02
0.12	0.02
0.02	0.02
0.04	0.02
0.39	0.02
0.02	0.04
0.02	0.02
0.02	0.12
0.02	0.07
0.03	0.02
0.27	0.02
0.17	0.02
0.03	0.02
0.64	0.12
0.78	0.03
0.03	0.02
0.02	0.05
0.65	0.02
0.06	0.02
0.1	0.02
0.05	0.02
0.05	0.03
0.05	0.02
0.03	0.04
0.15	0.05
0.05	0.02
0.02	0.03
0.05	0.02
0.17	0.07
0.15	0.02
0.14	0.04
0.19	0.03
0.02	0.02
0.08	0.03
0.02	0.03
0.02	0.03
0.02	0.02
0.03	0.02
0.05	0.02
0.06	0.03
0.06	0.02
0.02	0.02
0.03	0.08
0.06	0.02
0.71	0.02
0.02	0.03
0.02	0.03
0.03	0.02
0.16	0.02
0.02	0.02
0.31	0.02
0.02	0.02
0.03	0.02
0.02	0.06
0.19	0.02
0.05	0.02
0.05	0.03
0.03	0.02
0.04	0.04
0.02	0.02
0.03	0.04
0.33	0.02
0.06	0.02
0.02	0.02
0.03	0.02
0.03	0.02
0.14	0.02
0.05	0.02
0.11	0.03
0.02	0.04
0.09	0.02
0.07	0.02
0.2	0.07
0.06	0.04
0.07	0.02
0.14	0.02
0.1	0.02
0.02	0.02
0.03	0.02
0.03	0.02
0.02	0.02
0.03	0.02
0.02	0.13
0.2	0.02
0.06	0.02
0.04	0.02
0.09	0.02
0.04	0.03
0.07	0.02
0.6	0.04
0.02	0.02
0.06	0.02
0.02	0.02
0.02	0.02
0.03	0.02
0.58	0.02
0.05	0.02
0.02	0.04
0.02	0.02
0.05	0.03
0.02	0.02
0.21	0.02
0.02	0.05
0.02	0.03
0.08	0.04
0.1	0.07
0.02	0.02
0.26	0.02
0.04	0.02
0.03	0.03
0.35	0.02
0.03	0.02
0.05	0.02
0.38	0.05
0.02	0.02
0.02	0.03
0.02	0.02
0.02	0.02
0.45	0.02
0.06	0.02
0.16	0.02
0.02	0.04
0.03	0.11
0.25	0.02
0.03	0.03
0.25	0.03
0.18	0.04
0.02	0.02
0.08	0.02
0.15	0.02
0.02	0.03
0.42	0.04
0.04	0.02
0.03	0.02
0.02	0.02
0.12	0.02
0.03	0.02
0.02	0.02
0.02	0.02
0.99	0.02
0.22	0.02
0.02	0.02
0.06	0.02
0.07	0.02
0.03	0.02
0.11	0.02
0.02	0.02
0.02	0.02
0.02	0.02
0.02	0.02
0.02	0.03
0.1	0.02
0.13	0.02
0.03	0.03
0.02	0.02
0.03	0.03
0.11	0.04
0.08	0.02
0.02	0.02
0.04	0.02
0.32	0.03
0.04	0.03
0.04	0.1
0.26	0.02
0.05	0.03
0.14	0.02
0.07	0.02
0.02	0.02
0.18	0.05
0.02	0.03
0.02	0.02
0.02	0.02
0.02	0.03
0.18	0.02
0.02	0.03
0.18	0.02
2.35	0.1
0.22	0.03
0.02	0.02
0.02	0.02
0.06	0.02
0.02	0.02
1.47	0.05
0.02	0.02
0.96	0.04
0.03	0.04
0.04	0.03
0.02	0.02
1.09	0.02
0.03	0.04
0.03	0.02
0.02	0.05
0.1	0.03
0.05	0.03
0.02	0.04
0.02	0.04
0.03	0.02
0.02	0.03
0.02	0.03
0.02	0.2
0.03	0.02
0.03	0.04
0.03	0.02
0.02	0.11
0.02	0.03
0.09	0.02
0.35	0.02
0.11	0.02
0.02	0.03
0.21	1.56
0.04	0.04
0.02	0.02
1.15	0.02
0.03	0.02
0.02	0.03
0.04	0.06
0.12	0.03
0.27	0.02
0.02	0.02
0.03	0.02
0.02	0.02
0.02	0.02
0.02	0.07
0.02	0.03
0.03	0.02
0.03	0.04
0.16	0.02
0.02	0.02
0.03	0.02
0.1	0.02
0.02	0.02
0.03	0.02
0.19	0.02
0.11	0.02
0.02	0.02
0.22	0.03
0.14	0.02
0.02	0.02
0.07	0.02
0.05	0.02
0.02	0.02
0.04	0.02
0.02	0.06
0.02	0.02
0.07	0.04
0.02	0.02
0.03	0.02
0.03	0.02
0.27	0.02
0.03	0.02
0.03	0.04
0.2	0.14
0.15	0.02
0.08	0.02
0.08	0.02
0.11	0.03
0.03	0.05
0.1	0.02
0.07	0.02
0.04	0.02
0.04	0.04
0.02	0.02
0.8	0.04
0.11	0.05
0.21	0.04
0.02	0.02
0.1	0.02
0.05	0.02
0.09	0.02
0.03	0.02
0.03	0.02
0.02	0.02
0.13	0.02
0.08	0.02
0.07	0.02
0.04	0.04
0.06	0.02
0.02	0.02
0.04	0.02
0.12	0.02
0.06	0.03
0.03	0.02
0.02	0.02
0.02	0.02
1.58	0.02
0.52	0.02
0.04	0.03
0.02	0.02
0.24	0.02
0.02	0.04
0.44	0.02
0.02	0.03
0.02	0.02
0.44	0.05
0.02	0.02
0.08	0.04
0.1	0.03
0.07	0.02
0.06	0.02
0.28	0.02
0.02	0.04
0.02	0.03
0.06	0.02
0.02	0.02
0.02	0.03
0.06	0.02
0.02	0.02
0.12	0.02
0.06	0.03
0.03	0.02
0.02	0.04
1.78	0.02
0.02	0.02
0.02	0.03
0.05	0.02
0.04	0.02
0.07	0.02
0.02	0.02
0.02	0.02
0.07	0.02
1.76	0.02
1.16	0.02
1.71	0.02
1.76	0.02
0.18	0.02
0.02	0.02
0.02	0.11
0.02	0.02
0.02	0.05
0.68	0.02
0.15	0.03
0.46	0.02
0.42	0.03
3.31	0.03
1.84	0.02
0.19	0.04
0.29	0.02
0.37	0.02
0.61	0.02
0.16	0.02
1.72	0.02
0.05	0.03
1.53	0.02
0.27	0.02
1.01	0.02
0.51	0.03
0.02	0.02
0.23	0.02
0.08	0.04
0.05	0.02
0.04	0.02
0.05	0.02
3.43	0.02
0.02	0.02
0.21	0.02
0.74	0.02
0.05	0.02
0.04	0.02
0.03	0.16
0.15	0.02
0.89	0.06
0.13	0.02
0.02	0.03
0.04	0.02
0.02	0.02
0.03	0.02
0.08	0.03
0.04	0.02
0.04	0.03
0.05	0.02
0.08	0.06
0.28	0.02
0.38	0.02
0.02	0.06
0.02	0.02
0.1	0.02
0.13	0.03
0.04	0.02
0.06	0.02
0.11	0.03
0.1	0.04
0.06	0.02
0.07	0.02
0.05	0.02
0.05	0.02
0.11	0.02
0.42	0.02
0.02	0.02
0.02	0.04
0.06	0.04
0.02	0.02
0.02	0.02
0.02	0.02
0.34	0.02
0.89	0.02
0.15	0.02
0.02	0.02
0.02	0.03
0.02	0.02
0.22	0.03
0.02	0.02
0.02	0.02
0.02	0.03
0.05	0.03
0.02	0.02
0.07	0.03
0.02	0.02
0.05	0.02
0.07	0.02
0.02	0.03
0.02	0.03
0.05	0.02
0.02	0.02
0.02	0.02
0.05	0.05
0.04	0.02
0.04	0.02
0.2	0.02
0.04	0.02
0.02	0.02
0.04	0.03
0.02	0.03
0.23	0.03
0.02	0.02
0.02	0.04
0.02	0.02
0.05	0.02
0.02	0.02
0.02	0.02
0.07	0.02
0.03	0.08
0.02	0.05
0.23	0.06
0.28	0.02
0.05	0.02
0.2	0.02
0.02	0.02
0.02	0.04
0.04	0.02
0.07	0.02
0.03	0.02
0.02	0.02
0.08	0.02
0.03	0.02
0.02	0.02
0.02	0.02
0.07	0.02
0.02	0.02
0.06	0.02
0.96	0.02
0.13	0.03
0.02	0.03
0.03	0.02
0.02	0.02
0.03	0.02
0.02	0.02
0.04	0.02
0.02	0.02
2.92	0.02
0.05	0.02
0.21	0.02
0.02	0.02
0.1	0.02
0.05	0.02
0.12	0.02
0.05	0.03
0.02	0.02
0.02	0.03
0.08	0.02
0.02	0.02
0.03	0.02
0.17	0.02
0.11	0.02
0.03	0.02
0.02	0.02
0.02	0.05
0.02	0.02
0.02	0.02
0.06	0.02
0.03	0.02
0.04	0.02
0.05	0.03
0.02	0.02
0.02	0.02
0.05	0.03
0.14	0.02
0.02	0.02
0.04	0.02
0.02	0.02
0.18	0.02
0.02	0.02
0.02	0.02
0.11	0.02
0.06	0.02
0.03	0.03
0.02	0.07
0.03	0.02
0.02	0.03
0.14	0.04
0.05	0.02
0.03	0.02
0.22	0.02
0.81	0.04
0.02	0.03
0.1	0.02
0.02	0.02
0.03	0.17
0.04	0.02
0.02	0.05
0.07	0.06
0.04	0.02
0.05	0.02
0.02	0.04
0.02	0.03
0.02	0.04
0.08	0.02
0.02	0.02
0.02	0.08
0.02	0.02
0.03	0.02
0.02	0.02
0.02	0.13
0.02	0.03
0.02	0.02
0.02	0.04
0.02	0.02
0.02	0.02
0.03	0.02
0.02	0.03
0.06	0.02
0.03	0.04
0.02	0.02
0.04	0.02
0.02	0.02
0.02	0.02
0.04	0.02
0.05	0.02
0.02	0.09
0.03	0.02
0.02	0.03
0.02	0.03
0.03	0.02
0.02	0.03
0.03	0.02
0.05	0.03
0.05	0.07
0.08	0.06
0.02	0.02
0.02	0.02
0.05	0.02
0.02	0.02
0.02	0.02
0.02	0.05
0.03	0.02
0.02	0.02
0.02	0.02
0.14	0.02
0.21	0.04
0.13	0.02
0.02	0.02
0.02	0.02
0.02	0.02
0.02	0.02
0.05	0.02
0.08	0.03
0.05	0.02
0.03	0.02
0.02	0.02
0.06	0.04
0.04	0.02
0.04	0.02
0.02	0.04
0.04	0.02
0.02	0.03
0.04	0.03
0.03	0.02
0.02	0.02
0.02	0.02
0.02	0.02
0.02	0.02
0.02	0.02
0.02	0.06
0.02	0.03
0.02	0.05
0.02	0.02
0.02	0.02
0.21	0.02
0.03	0.02
0.13	0.02
0.04	0.02
0.12	0.02
0.02	0.02
0.05	0.03
0.07	0.02
0.56	0.03
0.35	0.02
0.14	0.02
0.07	0.02
0.6	0.02
2.27	0.02
0.12	0.02
0.09	0.02
0.98	0.02
0.05	0.02
12.77	0.02
0.19	0.03
0.02	0.02
0.17	0.02
0.17	0.02
0.04	0.02
0.02	0.02
0.49	0.02
0.04	0.07
0.03	0.06
0.06	0.02
0.03	0.02
0.1	0.02
0.02	0.02
0.02	0.02
0.02	0.02
0.02	0.02
0.02	0.02
0.05	0.04
0.06	0.02
0.04	0.02
0.12	0.02
0.05	0.02
0.02	0.02
0.02	0.02
0.2	0.02
0.57	0.02
0.1	0.03
0.05	0.02
0.03	0.02
0.03	0.02
0.05	0.02
0.02	0.02
0.04	0.05
0.05	0.02
0.13	0.05
0.21	0.02
0.79	0.02
0.02	0.02
0.03	0.02
0.03	0.02
0.02	0.02
0.38	0.04
0.6	0.03
0.05	0.02
0.08	0.02
0.03	0.03
0.06	0.03
0.05	0.02
0.02	0.02
0.03	0.02
0.1	0.02
0.19	0.02
0.02	0.02
0.02	0.02
0.02	0.02
0.07	0.04
0.13	0.02
0.24	0.02
0.05	0.02
0.07	0.02
0.73	0.03
0.03	0.03
0.02	0.06
0.05	0.03
0.16	0.03
0.12	0.02
0.14	0.03
0.02	0.02
0.11	0.02
0.02	0.02
0.04	0.02
0.02	0.03
0.03	0.02
0.05	0.03
0.02	0.02
0.16	0.02
0.04	0.02
0.02	0.02
0.05	0.02
0.13	0.02
0.02	0.02
0.02	0.02
0.02	0.02
0.04	0.02
0.02	0.02
0.05	0.02
0.04	0.03
0.06	0.03
0.05	0.02
0.03	0.02
0.02	0.02
0.59	0.02
0.05	0.02
0.02	0.02
0.07	0.04
0.17	0.02
0.33	0.02
0.07	0.02
0.16	0.03
0.09	0.02
1.01	0.03
0.06	0.02
0.06	0.04
0.02	0.03
0.09	0.02
0.04	0.07
0.02	0.02
0.26	0.02
0.02	0.02
0.07	0.04
0.03	0.02
0.04	0.05
0.26	0.02
0.08	0.04
0.12	0.02
0.04	0.05
0.02	0.05
0.04	0.02
0.02	0.03
0.02	0.02
0.05	0.02
0.02	0.02
0.02	0.06
0.02	0.03
0.02	0.02
0.02	0.02
0.02	0.1
0.32	0.02
0.05	0.02
0.21	0.07
0.04	0.02
0.04	0.02
0.04	0.03
0.03	0.04
0.11	0.02
0.03	0.05
0.02	0.02
0.02	0.02
0.15	0.02
0.02	0.02
0.02	0.02
2.3	0.02
0.07	0.02
4.7	0.06
0.04	0.02
0.04	0.02
0.03	0.02
0.04	0.02
0.11	0.02
0.02	0.02
0.05	0.07
0.11	0.02
0.03	0.02
0.05	0.03
0.03	0.02
0.05	0.03
0.03	0.13
0.03	0.02
0.08	0.02
0.06	0.02
0.02	0.02
0.06	0.03
0.07	0.02
0.02	0.02
0.03	0.02
0.02	0.02
0.02	0.02
0.03	0.02
0.21	0.02
0.13	0.02
0.02	0.02
0.23	0.02
0.06	0.04
0.02	0.02
0.11	0.02
0.02	0.02
0.23	0.02
0.02	0.05
0.02	0.02
0.03	0.02
0.02	0.04
0.02	0.02
0.04	0.02
0.02	0.06
0.07	0.02
0.04	0.02
0.1	0.02
0.02	0.03
0.04	0.02
0.04	0.02
0.07	0.02
0.04	0.02
0.05	0.02
0.02	0.03
0.15	0.02
0.14	0.02
0.04	0.02
0.18	0.02
0.13	0.02
0.02	0.02
0.1	0.02
0.03	0.02
0.02	0.02
0.04	0.04
0.02	0.02
0.02	0.02
0.23	0.02
0.02	0.02
0.02	0.02
0.1	0.02
0.13	0.05
0.04	0.02
0.02	0.02
0.14	0.02
0.05	0.04
0.02	0.02
0.02	0.03
0.02	0.02
0.02	0.04
0.02	0.03
0.02	0.02
0.02	0.02
0.02	0.02
0.06	0.02
0.05	0.03
0.02	0.02
0.04	0.03
0.77	0.04
0.08	0.02
0.04	0.05
0.04	0.02
0.02	0.02
0.12	0.02
0.21	0.04
0.29	0.02
0.02	0.02
0.02	0.02
0.19	0.04
0.04	0.02
0.2	0.03
0.04	0.03
0.11	0.02
0.02	0.02
0.02	0.03
0.02	0.02
0.02	0.03
0.02	0.02
0.02	0.02
0.11	0.02
0.03	0.02
0.02	0.02
0.08	0.03
0.03	0.02
0.02	0.02
0.28	0.02
0.13	0.03
0.02	0.06
0.02	0.02
0.03	0.02
0.05	0.02
0.03	0.02
0.02	0.06
0.09	0.09
0.02	0.07
0.04	0.02
0.04	0.04
0.02	0.02
0.03	0.02
0.24	0.02
0.02	0.03
0.02	0.07
0.02	0.08
0.02	0.02
0.04	0.02
0.13	0.02
0.02	0.02
0.07	0.04
0.09	0.03
0.28	0.82
0.02	0.02
0.03	0.03
0.02	0.03
0.17	0.03
0.04	0.04
0.14	0.02
0.05	0.05
0.02	0.02
0.03	0.02
0.02	0.02
0.19	0.02
0.02	0.03
0.59	0.02
0.17	0.02
0.69	0.02
0.02	0.02
0.03	0.02
0.04	0.02
0.02	0.2
0.02	0.03
0.12	0.05
0.02	0.02
0.06	0.02
0.02	0.03
0.02	0.02
0.04	0.02
0.04	0.03
0.02	0.02
0.02	0.03
0.02	0.04
0.4	0.03
0.03	0.02
0.05	0.06
0.14	0.02
0.03	0.04
0.05	0.02
0.05	0.05
0.02	0.03
0.1	0.03
0.02	0.02
0.05	0.02
0.02	0.04
0.08	0.02
0.04	0.11
0.02	0.03
0.07	0.02
0.02	0.03
0.02	0.02
0.02	0.03
0.02	0.02
0.08	0.02
0.03	0.04
0.46	0.02
0.49	0.03
0.02	0.02
0.05	0.05
0.03	0.02
0.04	0.04
0.03	0.09
0.21	0.13
0.03	0.04
0.04	0.02
0.02	0.06
0.14	0.02
0.27	0.02
0.02	0.02
0.46	0.02
0.13	0.02
0.02	0.09
0.08	0.02
0.11	0.02
0.04	0.02
0.03	0.02
0.02	0.02
0.09	0.02
0.67	0.02
0.26	0.02
0.23	0.02
0.04	0.04
0.07	0.05
0.07	0.02
0.02	0.02
0.02	0.04
0.05	0.04
0.02	0.02
0.04	0.02
0.05	0.02
0.02	0.02
0.02	0.02
0.1	0.03
0.02	0.03
0.02	0.02
0.02	0.03
0.03	0.02
0.06	0.02
0.05	0.03
1.18	0.02
0.06	0.02
0.02	0.02
0.06	0.02
0.23	0.03
0.29	0.02
0.04	0.04
0.03	0.02
0.02	0.02
0.45	0.02
0.03	0.02
0.02	0.02
0.3	0.02
1.64	0.02
0.02	0.03
0.02	0.02
0.04	0.02
0.02	0.02
0.02	0.02
0.03	0.06
0.1	0.02
0.02	0.02
0.02	0.03
0.07	0.02
0.02	0.03
0.02	0.02
0.02	0.03
0.03	0.02
0.02	0.02
0.05	0.02
0.1	0.03
0.02	0.02
0.13	0.02
0.02	0.02
0.02	0.02
0.02	0.03
0.19	0.04
0.02	0.03
0.02	0.02
0.04	0.02
0.03	0.04
0.02	0.02
0.02	0.02
0.02	0.03
0.05	0.02
0.02	0.02
0.02	0.02
0.03	0.06
0.28	0.02
0.02	0.02
0.15	0.02
0.32	0.02
0.02	0.1
0.02	0.02
0.06	0.02
0.04	0.02
0.02	0.02
0.06	0.03
0.09	0.02
0.04	0.02
0.05	0.02
0.03	0.05
0.06	0.02
0.02	0.03
0.06	0.06
0.02	0.02
0.04	0.02
0.1	0.02
0.02	0.02
0.02	0.02
0.22	0.03
0.02	0.03
0.68	0.03
0.02	0.02
0.02	0.02
0.24	0.02
0.08	0.02
0.02	0.03
0.08	0.02
0.02	0.02
0.02	0.02
0.02	0.02
0.02	0.04
0.02	0.02
0.07	0.02
0.02	0.02
0.4	0.04
0.02	0.02
0.02	0.03
0.03	0.08
0.03	0.02
0.02	0.02
0.34	0.05
0.07	0.07
0.12	0.02
0.02	0.02
0.02	0.04
0.11	0.02
0.02	0.02
2.99	0.02
0.02	0.02
0.02	0.02
0.02	0.02
0.03	0.04
0.04	0.02
0.05	0.04
0.09	0.02
0.02	0.02
0.02	0.02
0.02	0.02
0.2	0.02
0.04	0.02
0.14	0.02
0.03	0.05
0.02	0.02
[truncated: 71,696 more rows]
