# Supplementary material for: TagBiFC technique allows long-term single-molecule tracking of protein-protein interactions in living cells
Source: Commun Biol. 2021 Mar 19;4:378. doi: 10.1038/s42003-021-01896-7 (PMC7979928; doi:10.1038/s42003-021-01896-7)
Supplement: Supplementary file 5 — Supplementary Data 3 [file 42003_2021_1896_MOESM5_ESM.xlsx]

## Sheet: Figure 3a
c-Jun	c-Fos	c-Fos+c-Fos	c-Jun+c-Jun	c-Fos+c-Jun
-0.893152	-0.966232	-1.03184	0.939854	0.868751
-0.611171	-0.966232	0.00992758	0.713603	-0.296721
-0.875352	-0.966232	-0.295975	0.536864	0.598345
-1.30812	-0.966232	-0.0608573	-0.519559	0.62283
-0.708589	-0.966232	-0.563588	0.920072	0.716573
1.25163	-0.966232	0.819991	-2.33632	1.26057
0.33199	-0.966232	0.977559	0.980008	0.126792
0.306657	-0.915481	-1.20759	0.328667	0.721256
0.651603	-0.915481	-0.887915	0.539579	0.105684
0.304505	-0.915481	0.868722	0.366086	1.41007
0.489223	-0.915481	-0.927098	0.324749	0.0743051
-0.850221	-0.915481	-0.403527	-1.8308	-0.425936
0.930972	-0.915481	0.882125	0.728897	0.159955
0.0607158	-0.915481	-0.881881	0.597258	0.419382
1.2467	-0.915481	-0.398437	0.382806	0.104928
-0.324928	-0.915481	-0.134897	0.669566	0.599948
-0.524328	-0.915481	-0.899476	0.250514	-0.740466
0.833068	-0.915481	-0.465618	1.08363	0.794677
0.450932	-0.915481	0.642995	0.513485	0.0818866
0.610472	-0.768147	-0.166981	0.265935	0.444225
0.908631	-0.768147	-0.210435	-0.346564	-0.274048
-0.784688	-0.768147	-1.10041	1.18878	0.557879
0.158156	-0.768147	-0.835289	0.69549	0.0724777
0.938819	-0.768147	-1.06789	0.97229	0.472078
-0.3349	-0.768147	0.441277	0.440401	0.594932
-0.274055	-0.768147	0.22051	0.798379	0.710979
0.590864	-0.768147	-0.401069	0.182034	0.0488164
0.802849	-0.768147	-0.427407	0.620722	-0.289449
0.496047	-0.768147	-0.645067	0.484081	0.445548
0.111578	-0.768147	-0.60897	0.631328	0.677991
0.621853	-0.768147	-0.920915	0.84996	-0.822916
0.61681	-0.768147	-0.113227	-0.389661	0.416414
0.599776	-0.768147	-0.384125	0.303728	0.638522
0.752604	-0.768147	-0.640851	0.826987	0.673899
-0.880915	-0.768147	0.298467	-0.39037	0.334959
-0.852927	-0.768147	-0.723737	0.571921	-0.194316
1.0824	-0.768147	-0.171959	0.457085	0.738422
-0.205724	-0.768147	0.780926	0.352232	1.0958
0.781897	-0.768147	-1.28642	0.364185	-0.15611
0.58524	-0.768147	-0.675131	1.06782	-0.0325762
-0.0443578	-0.768147	-1.35038	0.0892625	1.26356
-0.952219	-0.768147	-0.679468	-0.0167967	0.825956
-0.465551	-0.768147	-0.63325	1.12375	0.15175
-0.990657	-0.768147	0.973763	0.208002	0.103983
0.973443	-0.768147	0.659099	0.716924	-0.174656
-0.79513	-0.768147	0.843848	0.952381	-0.719021
-0.0885405	-0.768147	0.667053	0.553259	0.228144
-1.12924	-0.768147	0.560886	0.693691	-0.257458
-1.13056	-0.768147	-0.571719	0.613602	0.306203
-0.944911	-0.768147	-1.08897	0.661605	1.02537
0.388849	-0.768147	-0.137659	-0.169759	0.161045
0.451392	-0.768147	-0.161808	-0.675938	0.535193
0.466362	-0.768147	0.345571	-0.795738	0.0986027
-1.09791	-0.768147	-0.158932	0.364993	0.689288
0.694791	-0.768147	-0.178904	0.391967	0.151454
0.0717716	-0.768147	0.0455824	0.0817278	-0.180882
0.587675	-0.768147	0.737367	0.311824	-0.516071
-1.17648	-0.768147	-0.664818	0.455406	0.0523884
0.138499	-0.768147	0.459025	0.509098	1.12293
-1.30412	-1.27542	-0.0132403	-0.315975	1.4099
0.247906	-1.27542	0.277379	0.610958	-1.24687
0.47962	-1.27542	-0.938222	-0.382183	0.757913
-0.599529	-1.27542	-0.0986247	0.884236	-0.0610595
-1.09551	-1.27542	-1.29528	1.06869	-0.0833533
0.532158	-1.27542	-0.612702	0.597383	0.447762
-0.845626	-1.27542	0.819608	0.988143	-0.182419
1.36757	-1.27542	-0.423637	0.230593	0.580291
0.216897	-1.27542	-0.582033	0.0233802	0.0549765
0.679491	-1.27542	0.489511	0.725237	-1.05635
0.56885	-1.27542	-0.572411	0.417594	0.532367
0.996684	-1.27542	-1.0004	0.839215	0.492437
0.478719	-1.27542	-0.930141	0.127821	0.566994
0.480606	-1.27542	-1.13576	1.32844	0.137513
-0.864974	-1.27542	-0.768868	1.2034	-0.180048
0.659761	-1.27542	-0.729197	0.192973	-0.0810069
0.27424	-1.27542	-1.00426	0.324217	0.747346
-1.20066	-1.27542	1.13216	-0.20384	0.44467
0.343641	-1.27542	-0.613028	0.479756	-0.132739
1.11781	-1.27542	-0.323141	0.419926	0.473689
1.47899	-1.27542	-0.098799	0.524454	0.402425
-0.43602	-1.27542	0.877463	0.365361	-1.29051
-1.34245	-1.27542	0.192879	0.235116	0.335735
0.378168	-1.27542	-0.597933	0.830008	0.601753
0.711609	-1.27542	0.999685	-0.178289	-0.0646323
0.793676	-1.27542	1.39835	0.645811	0.117429
0.541423	-1.27542	-0.750763	0.655544	0.589605
-1.80426	-1.27542	-0.891895	0.133883	0.810341
-0.916852	-1.27542	-0.725777	-1.28712	0.528707
0.824846	-1.27542	-0.579403	1.05269	0.649454
-0.962142	-1.27542	-0.929685	-0.941643	0.861798
0.714777	-1.27542	0.279211	0.623687	0.213055
0.809931	-1.27542	-0.684016	0.751826	-0.11934
-1.0686	-1.27542	-0.917292	0.00472954	0.306235
0.19703	-1.27542	1.34673	0.395291	0.868057
-0.27193	-1.27542	-1.20604	0.292752	0.743946
0.405659	-1.27542	0.521701	0.558136	0.934075
0.76793	-1.27542	-0.0169381	-0.718008	-0.68178
-0.506289	-1.27542	-0.85928	0.597491	0.209877
0.73459	-1.27542	-0.702547	0.288552	0.197075
0.493305	-1.27542	0.71268	-0.0857351	-0.836497
0.69151	-1.27542	-0.912463	1.31784	0.516765
0.753862	-1.27542	-0.843125	0.349222	0.0398211
-0.940338	-1.27542	0.458167	0.656291	0.294217
-0.787232	-1.27542	-0.749349	0.462224	0.80425
-0.456707	-1.27542	-0.22669	0.196011	0.759828
-0.889505	-1.27542	0.625844	0.471442	0.696576
0.57237	-1.27542	-0.869034	1.20834	0.72426
0.687988	-1.27542	-0.640409	0.535542	-0.551728
0.538406	-1.27542	0.56917	0.341229	0.884614
1.06563	-1.27542	0.052885	0.341503	-0.267878
-0.287568	-1.27542	-0.731069	0.367776	-1.71791
1.10775	-1.27542	-0.323126	0.196035	-1.4836
0.231194	-1.27542	0.611645	0.234474	0.983047
0.451423	-1.27542	-0.404465	0.789799	0.651379
1.30467	-1.27542	-0.022635	0.612892	1.09226
1.12388	-1.27542	0.488466	0.886459	0.451996
0.255934	-1.27542	-0.605804	0.64042	0.701221
0.550992	-1.27542	-0.716695	0.510886	0.167573
0.697278	-1.27542	-0.608285	0.391549	-0.922469
1.20834	-1.40148	-1.1958	-0.405603	-0.107901
-0.601899	-1.40148	0.131866	-0.0669438	0.548509
1.57431	-1.40148	-1.04956	0.42785	0.978097
0.543768	-1.40148	-0.291082	0.146017	0.975057
0.134652	-1.40148	-0.160923	0.362918	0.631031
0.263797	-1.40148	0.872552	0.264942	0.200186
-1.07154	-1.40148	-0.837489	0.356048	0.266113
-0.367215	-1.40148	0.204697	0.804355	0.885728
0.369401	-1.40148	0.628232	-0.760794	-0.138932
-0.886342	-1.40148	-0.980865	1.44895	0.0442934
0.559938	-1.40148	0.977278	-0.736963	0.704143
1.35656	-1.40148	-0.558668	0.952634	1.03946
-1.30949	-1.40148	1.21077	0.330457	0.806338
0.750087	-1.40148	-0.753117	0.709261	0.311804
-0.314486	-1.40148	-0.135125	1.0072	0.531808
0.505524	-1.40148	-0.23283	-0.261783	0.180513
0.8981	-1.40148	-0.348126	1.24783	-0.22479
0.754422	-1.40148	0.547577	0.362271	0.625696
0.753889	-1.40148	-0.970215	-0.221825	0.25825
1.54742	-1.40148	1.10036	1.03024	0.596948
-2.14633	-1.40148	0.549064	0.492812	0.127095
0.663678	-1.40148	-2.34235	0.988369	-0.292922
1.09262	-1.40148	-0.38957	0.398526	0.72602
-0.60121	-1.40148	-0.843221	0.263145	-0.719294
0.398414	-1.40148	0.377367	0.816431	0.531546
-1.02564	-1.40148	0.609355	-1.83877	0.288099
0.72963	-1.40148	-0.827138	0.264588	1.20697
0.722477	-1.40148	-0.456576	0.302751	0.0669693
0.132834	-1.40148	0.26638	0.847054	1.002
-0.939703	-1.40148	0.55678	0.893589	0.613496
0.565333	-1.40148	0.878214	0.835768	0.29401
0.350167	-1.40148	-0.243062	0.322079	0.288131
-2.02504	-1.40148	-0.126807	0.220639	0.353491
0.592602	-1.40148	0.465548	-0.660168	0.587893
0.889043	-1.40148	-0.618516	1.03422	0.17722
0.13752	-1.40148	-0.691269	-0.150224	0.672008
0.964264	-1.40148	0.474113	1.0009	0.0391413
0.163317	-1.40148	-0.318284	-0.703972	0.753516
-0.592311	-1.40148	0.308051	-1.41478	0.52896
-0.0385028	-1.40148	1.69669	0.598019	0.675125
-1.26115	-1.40148	0.259476	0.238439	0.124784
0.415635	-1.40148	-0.326838	0.86926	-0.715766
0.699661	-1.40148	0.314478	-1.00777	0.293904
0.550629	-1.40148	0.271268	0.731	-1.06263
0.107354	-1.40148	-0.321747	-0.661809	0.429752
-0.0484067	-1.40148	-0.155657	-1.02949	0.259454
0.495626	-1.40148	-0.78238	0.519343	1.05378
0.307164	-1.40148	0.985769	-0.0555064	0.341918
0.658404	-1.40148	-0.501919	-1.15206	1.43423
0.902702	-1.40148	-0.287092	-0.183897	-0.161504
-0.50414	-1.40148	0.0908415	-0.481882	0.934312
0.288444	-1.40148	-0.60556	-0.124582	0.433081
0.921749	-1.40148	-0.498838	-0.637629	0.742772
0.235431	-1.40148	0.378403	-1.24289	0.410955
0.325599	-1.40148	-0.51387	-0.852613	-0.196354
-0.692976	-1.40148	-0.660432	-0.152727	0.600986
1.34184	-1.40148	-1.26079	0.438268	0.397154
-0.798789	-1.40148	0.515017	-1.17941	-0.218299
0.128981	-1.40148	0.926971	0.317036	0.655398
0.924196	-1.40148	0.647848	-0.364525	0.59656
0.639525	-1.40148	0.389536	-0.924428	0.699187
-1.27607	-1.40148	0.984303	0.820097	0.352466
0.427656	-1.40148	0.256177	-0.863393	0.68181
0.738824	-1.40148	-0.908224	-0.183778	0.675981
0.861208	-1.40148	0.530057	-0.368976	-1.53602
-0.253545	-1.40148	-0.552329	0.658909	1.39328
-0.0275735	-1.40148	-0.540578	0.0328296	0.8002
0.428503	-1.40148	-0.600797	0.461821	0.340599
0.493079	-1.40148	0.411712	0.443522	-1.98497
-0.899432	-1.40148	0.620064	0.469333	0.428421
0.508511	-1.40148	-1.18882	0.764077	-0.942951
0.87621	-1.40148	-0.763762	-0.78392	0.53934
-0.686249	-1.40148	-1.08145	0.653199	0.448979
0.828486	-1.40148	1.02353	0.900114	1.20201
1.10935	-1.40148	0.423962	1.1328	0.501559
0.524848	-1.40148	0.290204	-0.0597606	0.803506
0.402639	-1.40148	-0.727959	0.730365	0.430412
-1.67274	-1.40148	0.278475	0.19394	0.741054
0.382122	-1.40148	0.775028	0.437584	0.00484641
-0.694991	-1.40148	0.0134754	0.741352	-0.723091
1.14917	-1.40148	-0.733574	0.887906	0.775489
-0.642071	-0.729958	0.491256	0.582417	0.717051
0.420559	-0.729958	-1.15401	0.96113	0.367171
0.350458	-0.729958	-0.659026	0.929679	0.104914
-1.50731	-0.729958	-0.601198	1.04382	-0.370867
-0.778464	-1.58391	-0.587331	0.0647681	0.50918
0.51298	-1.58391	-0.275844	-1.00131	0.505517
0.151982	-0.705497	0.0683486	0.252594	0.0425448
1.66161	-0.705497	0.248716	-0.798677	0.398325
0.652822	-0.705497	-0.0198782	0.608542	0.10656
-0.750936	-1.20643	-0.289182	0.882553	0.652357
-0.112405	-1.20643	-0.247585	1.06423	0.777055
0.278993	-1.20643	-1.36427	0.545696	0.999524
0.74069	-1.20643	-0.758691	0.809796	0.388718
1.22906	-1.20643	-0.303118	0.788763	0.538202
-0.74293	-1.20643	-0.52395	0.519399	0.763813
0.111703	-1.20643	-1.07754	0.468637	-0.313765
-0.00439391	-1.20643	1.00683	-1.12218	0.00564386
0.216548	-1.20643	-0.532988	0.620226	0.787743
0.60114	-1.20643	0.269105	0.50569	0.588903
-0.884169	-1.20643	-0.670914	-0.887133	0.219843
0.688138	-1.20643	-0.426563	0.591445	0.449591
0.108719	-1.20643	-0.551661	0.527062	0.489202
-0.793335	-1.20643	0.425459	0.114117	0.593165
-1.50053	-1.20643	0.285866	0.585154	0.379144
1.13231	-1.20643	-0.686954	0.35172	0.321902
0.740688	-1.20643	0.625127	0.369084	-1.41333
-0.850369	-1.20643	-1.26251	-1.12787	0.22359
-0.426947	-1.54804	-0.596266	0.712102	0.777685
1.14247	-1.54804	0.812316	-1.05928	0.829103
0.472929	-1.16917	-0.723484	-0.459418	0.710341
0.170835	-1.16917	-0.461591	0.742904	0.665993
0.739171	-1.16917	-0.16007	-1.78856	0.510175
0.182627	-1.16917	0.403401	0.450907	0.847675
0.268792	-1.16917	-0.322215	0.703624	-0.623418
0.953024	-1.16917	0.0451863	0.574635	0.522497
0.735258	-0.992847	-0.836012	0.545274	0.247581
0.410013	-0.992847	-0.298998	0.104354	0.294017
-0.066837	-0.992847	-0.634227	0.886766	0.254145
-0.75158	-0.992847	-0.806745	0.391028	-0.855847
-1.13486	-0.992847	-0.614927	0.717224	-0.373153
0.265723	-0.992847	-1.13505	0.757411	0.21056
0.488563	-0.992847	-0.447917	0.584683	0.504409
0.338507	-0.992847	-0.378241	-1.08681	0.839216
0.681759	-0.992847	-0.298711	0.310062	0.890692
0.827616	-0.992847	-0.366133	0.619791	0.00639881
-0.183202	-0.992847	-0.529215	0.576316	0.413585
0.569921	-0.992847	-0.405079	0.748519	-0.469468
0.0698739	-0.992847	-0.33552	0.284515	0.41702
-0.961665	-0.992847	-0.332825	0.906294	0.341574
-0.216269	-0.992847	-0.550442	0.69616	0.539886
0.509272	-0.992847	-0.275464	0.424138	0.0860743
0.325215	-0.992847	0.304486	0.138795	0.921479
-2.01486	-0.992847	0.466258	0.765576	0.392852
0.213021	-0.992847	0.0115005	0.278898	-0.509374
0.620303	-0.992847	-0.602211	0.0736296	-0.030208
0.715619	-0.992847	-0.210442	0.509524	0.180665
-0.168982	-0.992847	-0.328504	0.674183	0.313942
0.368336	-0.992847	1.28637	0.486673	-0.478995
0.528084	-0.992847	0.475157	0.228363	-0.169923
0.678997	-0.992847	0.433353	0.135629	0.611062
-0.817098	-0.992847	-0.412699	1.1418	-0.166507
0.0475528	-0.992847	1.36512	-0.853028	1.07865
-0.0843988	-0.992847	-0.606818	-0.679005	0.11332
-1.6747	-0.992847	-0.315271	0.693612	0.627927
0.545248	-0.992847	-0.631574	0.152791	0.350219
0.540816	-0.71726	-0.505134	0.447627	1.39806
0.752137	-0.71726	0.751134	0.617829	-0.20042
0.74135	-0.71726	1.13041	0.546219	0.814592
-1.33424	-0.71726	-0.0779889	1.02496	0.698492
1.59016	-0.71726	0.659757	0.350537	1.09812
0.978591	-0.71726	0.146558	0.348967	0.136752
0.599304	-0.71726	0.897085	-0.28891	0.179504
0.771594	-0.71726	-0.0362206	0.301474	0.621849
0.579862	-0.71726	0.971697	0.838948	0.603256
-1.56209	-0.71726	-0.207306	0.465811	-0.641262
-1.0796	-0.850434	-1.34198	-0.478899	-1.03671
0.309351	-0.850434	1.18813	0.518903	0.241243
-0.0900813	-0.897579	-1.28485	1.41972	0.189418
1.06146	-0.897579	0.910972	1.09507	-0.0272369
1.20038	-0.649415	-1.14677	0.802074	0.207992
1.42569	-0.649415	-0.38081	0.732602	-0.665497
0.752475	-0.649415	-0.774169	0.730834	0.361022
-0.67545	-0.649415	0.328803	0.723891	0.324904
0.261373	-0.649415	-0.976052	-1.15585	0.674377
1.05539	-1.6401	0.901691	1.29419	-1.62588
1.09932	-1.6401	0.427623	0.537564	0.353529
0.129428	-0.895472	-0.609715	-0.636117	0.670103
1.15034	-0.895472	0.653533	0.602871	-0.132329
-0.308531	-1.53777	-0.732409	-1.26598	-0.0715844
1.01906	-1.53777	-0.4807	1.25206	0.0723825
0.7679	-1.35677	0.00974929	-1.4976	0.513382
-0.300338	-1.35677	0.0429288	0.446504	-0.854609
-1.04731	-1.35677	0.598157	0.50353	0.656095
0.304301	-1.35677	0.933786	0.478806	-0.0439348
-1.39246	-1.35677	0.463519	0.871622	0.662824
0.536249	-1.35677	-0.613493	0.267169	0.684039
0.243208	-1.35677	-0.764332	0.63304	-0.29613
-1.10119	-1.35677	0.93714	0.826927	0.372875
-0.00114146	-1.35677	-0.210064	0.78991	0.356661
0.83975	-1.35677	-1.07054	0.89635	-1.00021
0.566623	-1.35677	-1.20884	0.233432	0.190877
0.583894	-1.35677	-2.0023	0.23425	0.758785
0.586131	-1.35677	0.313478	-1.39317	-0.349827
-0.448525	-0.793208	-0.725607	-0.14538	0.356078
0.340527	-0.793208	0.946766	-0.0842874	0.618527
1.78833	-0.793208	-0.358999	-1.47059	0.507879
0.648743	-0.793208	-1.87406	0.831126	0.825909
0.404386	-0.793208	-0.675909	-0.189046	-0.770486
0.715857	-0.793208	0.971527	-0.0868523	0.431712
0.307373	-0.793208	0.405755	0.477821	0.378005
-0.306324	-0.793208	0.767023	0.655632	0.561522
0.717583	-0.793208	0.476576	1.03424	0.258126
0.553222	-0.793208	-0.388461	0.509989	0.168503
-1.1967	-0.793208	-2.6048	0.605452	1.1558
0.608491	-0.793208	1.03095	0.699531	0.0441177
-0.0451745	-0.793208	-0.301669	0.659671	0.520411
1.1078	-0.793208	-0.978275	0.659514	0.792015
0.5813	-0.793208	-0.317341	-0.00788681	0.169616
-0.748379	-0.793208	0.405787	0.709535	0.590663
0.862019	-0.793208	-1.17814	-1.34443	0.47685
0.256175	-0.793208	0.654182	0.686541	0.0477205
0.677708	-0.793208	0.924806	0.822505	1.29398
0.335964	-0.793208	-0.371388	-0.555856	0.0730338
0.597425	-0.793208	-0.3691	0.707152	0.756706
-0.0882348	-0.793208	0.813191	0.532504	0.0490913
0.629118	-0.793208	-0.510157	-0.315944	0.056881
-0.876518	-0.793208	-0.518575	0.295783	0.43107
1.03408	-0.793208	-0.838358	0.477025	0.582345
1.17518	-0.793208	-1.52752	0.419238	0.180229
-0.0875011	-0.793208	-0.103981	-1.18943	-0.294259
0.806078	-1.19278	0.359643	0.259806	1.04639
0.837693	-1.19278	-0.0359967	0.515709	0.480256
0.203521	-1.88017	-0.826595	0.00364383	0.675758
0.777612	-1.88017	1.09138	0.542698	-0.231085
0.198456	-1.34364	-0.523042	0.319792	0.618607
0.707743	-1.34364	-0.470807	-1.49453	-2.14328
0.664106	-1.13908	-0.289435	1.05162	-1.05322
0.623659	-1.13908	0.434936	0.90816	0.368767
0.152795	-1.13908	-0.748898	0.974333	0.348394
-0.0870465	-1.13908	0.689976	-0.345624	0.829201
0.491775	-1.13908	-0.479134	0.566241	0.458735
0.599623	-1.13908	0.604696	-1.10408	0.378702
-0.215117	-1.13908	-0.552027	0.962132	-0.898894
-2.17883	-1.13908	-1.49135	-0.0383286	0.58908
-0.744658	-1.13908	-0.812624	1.06229	0.339761
0.127072	-1.13908	-1.28705	0.272202	0.375972
0.12294	-1.42561	-0.382871	-1.2916	0.997439
0.645723	-1.42561	0.606252	0.930383	0.189149
0.956023	-1.42561	0.424564	-0.930002	1.51455
1.22305	-2.5388	-0.659892	0.601017	0.183171
0.0540766	-2.5388	-0.0579563	-2.39802	-0.783349
-0.71952	-0.997225	-0.438716	0.887814	1.00583
0.432725	-0.997225	0.678821	1.30069	0.770848
-1.41582	-0.997225	-1.04388	0.692727	0.541176
0.311567	-0.997225	0.0926673	0.42281	-1.14649
-0.942293	-0.997225	-0.61392	0.237562	0.64832
-1.21742	-0.492326	-0.957632	0.590597	0.0932179
0.399102	-0.492326	-0.596245	0.789875	-0.487215
1.03975	-0.492326	-0.546097	0.751898	0.0781746
0.7857	-0.492326	0.551662	-2.07448	0.59502
0.635473	-0.90269	-0.987587	0.53045	0.808481
0.731493	-0.90269	-0.958455	-0.555527	0.835787
0.802908	-0.90269	-0.121733	-0.371889	0.513891
0.607914	-1.23125	-0.519263	-0.474534	0.558851
0.494824	-1.23125	-0.121095	0.788812	0.573441
0.759253	-1.23125	-0.522165	0.230425	0.300621
-0.0131239	-1.23125	0.245616	-0.0379372	0.556073
0.647223	-1.23125	-0.562583	0.325613	0.90988
0.714483	-1.23125	0.559734	0.844698	-0.139648
0.510899	-1.3202	-0.71966	0.934858	0.955075
0.254132	-1.3202	-0.839523	0.460201	0.892108
0.615047	-1.3202	0.0292749	0.512653	0.554806
0.153973	-1.3202	0.757744	0.450334	0.498602
0.810078	-1.3202	-1.04999	0.451961	-0.649252
0.595601	-1.3202	1.3945	0.32735	0.889091
0.631446	-1.3202	0.504994	-0.977773	-0.183763
0.302629	-1.3202	0.876598	-1.13115	0.0398408
-0.434984	-1.3202	-0.686175	-0.366984	0.566719
-0.392912	-1.3202	-0.865173	0.927621	0.192088
0.751697	-1.3202	-0.669511	0.730702	0.364893
0.164501	-1.3202	-0.0651805	0.785436	-0.497103
-0.874892	-1.3202	0.865784	0.485598	0.738866
0.867224	-1.3202	-0.466191	0.283321	0.9099
-0.149467	-1.3202	0.750276	-0.128598	-0.628366
-0.795741	-1.3202	0.325934	-0.374251	0.733591
0.186496	-1.3202	-0.411325	0.688974	0.315056
-1.03238	-1.3202	1.54951	0.303851	0.0318454
-0.187427	-1.3202	-0.556049	0.814482	0.437019
0.168825	-1.3202	0.636541	-0.324037	0.657622
-0.768676	-1.3202	0.836973	0.956142	0.783102
1.45622	-1.3202	-0.234335	-0.783551	0.476683
0.608401	-1.3202	-0.169037	1.12204	-0.737083
-0.531607	-1.3202	0.990532	0.81301	-0.0261856
0.725714	-1.3202	0.864511	0.585308	-0.0911418
0.809207	-1.3202	1.46204	0.735644	0.492533
0.633537	-1.3202	-0.71838	0.741661	0.697164
0.521144	-1.3202	-0.516551	0.338485	-0.985331
0.474777	-1.3202	0.593138	0.326206	1.04113
0.412927	-1.3202	-0.395516	-1.14051	0.573447
0.563973	-1.3202	1.43892	1.02328	0.547008
0.521048	-1.47219	0.803344	0.793885	0.214575
0.23518	-1.47219	0.278911	0.584311	-0.568261
0.0827674	-1.47219	-0.235547	0.746911	0.515572
-0.0257234	-0.96895	0.619527	-0.022612	0.313405
-0.606269	-0.96895	0.0667286	-0.789589	0.389448
0.528261	-0.96895	-0.21471	0.845333	0.300666
1.652	-0.96895	1.31662	0.299757	1.22833
0.101392	-0.96895	-0.257819	-0.355671	0.51973
0.683555	-0.96895	0.70638	0.448019	0.283322
-0.693254	-0.96895	0.166199	0.83308	0.862119
0.741176	-0.96895	-0.073066	0.933394	1.38729
-1.24919	-0.96895	0.414314	0.530889	-0.815949
0.50132	-0.96895	-0.247304	-0.780644	0.98237
0.668253	-0.96895	0.816861	-0.485699	0.523552
-0.156727	-0.96895	-0.259829	0.652172	0.517938
0.209154	-0.96895	0.149523	0.734131	0.452028
0.500505	-1.41969	0.157027	-1.55503	0.317547
-0.0598093	-1.41969	-0.626973	0.429025	0.618208
0.611155	-1.41969	-0.174003	-0.179615	0.632119
0.822226	-1.41969	-0.376997	-0.828155	-0.0819712
0.554282	-1.41969	0.134673	0.970076	0.417085
0.633732	-1.41969	0.487175	-0.529853	0.336371
0.285264	-1.41969	0.135012	0.718737	0.49254
0.392953	-1.41969	-0.065091	0.574055	0.458883
-0.337844	-1.41969	0.98794	0.820702	0.5052
0.869475	-1.41969	0.447885	0.885203	0.255731
-0.0436694	-1.41969	-1.06323	0.588196	0.626139
0.124303	-1.41969	-0.0504283	-0.6312	0.563113
0.391065	-1.41969	-0.315867	-1.14767	0.79056
0.232855	-1.41969	-0.708902	-0.927025	1.35442
0.742872	-1.41969	0.91486	0.908878	1.12325
0.209384	-1.41969	-0.490949	-0.882499	0.00277549
-0.686313	-1.41969	1.40942	0.87552	0.856579
0.897462	-1.21482	0.226268	0.329874	-0.688388
0.844276	-1.21482	-0.397784	0.809692	0.30586
0.114472	-1.21482	1.08219	0.545366	-1.51472
-0.0903153	-1.21482	0.681956	-0.868934	0.617638
0.25131	-0.426665	0.0781837	-1.20039	0.428308
-0.741684	-0.426665	-0.652031	-0.00524818	0.382045
0.628944	-0.426665	0.894637	0.67398	-0.163014
0.578832	-1.63157	-0.432673	0.405992	1.49128
0.535338	-1.63157	0.665307	0.0226584	-0.297651
0.479439	-1.24545	-0.0849299	0.995706	0.890316
-0.45608	-1.24545	0.594708	0.739516	0.0179969
0.860061	-0.814277	-0.237414	-0.369911	-0.144468
0.915781	-0.814277	-0.417133	0.000611888	0.217524
-0.205711	-0.814277	-1.42194	-0.518132	0.16936
0.597522	-0.814277	0.028415	-0.902945	-0.2935
0.546509	-0.394396	0.354351	-0.093571	-0.676819
1.01943	-0.394396	-0.451894	0.505682	0.590109
0.856863	-0.751533	-0.417756	0.0602774	-0.0918235
0.334707	-0.751533	0.394916	-0.831643	1.20039
0.428935	-0.751533	-0.069171	0.959546	-0.713384
-0.689123	-0.751533	-0.148081	0.874991	0.424418
0.459947	-0.751533	-0.446579	1.03354	0.770815
1.15565	-0.867647	1.00326	1.0966	1.44107
-0.131798	-0.867647	0.157857	-0.974679	-0.103686
1.09262	-0.867647	0.6863	0.549827	0.463298
0.325648	-0.867647	-0.24619	0.702756	-0.120631
0.591766	-0.867647	0.86399	0.00135628	0.915848
0.58589	-0.867647	0.0193464	-0.951617	-0.826923
0.386107	-0.867647	1.59803	0.832081	0.50345
-0.199426	-0.867647	-2.62978	-0.739435	-0.301302
-0.419527	-0.867647	0.616175	-1.30927	0.476124
0.776719	-0.867647	-0.863368	-0.570805	1.18382
0.692577	-0.867647	-0.358916	1.01512	0.633189
0.572353	-0.867647	-0.321077	-0.457605	0.579721
0.605622	-0.867647	0.169081	0.740653	0.958792
0.0723176	-0.867647	0.0820371	-0.929461	0.973989
0.593713	-0.867647	-1.11838	0.614141	0.344216
0.901085	-0.867647	0.49479	-0.978896	0.433616
-1.25329	-0.867647	-0.702077	-0.478291	-0.163959
-0.376137	-0.867647	1.23865	0.882194	0.379836
0.794368	-0.867647	-0.422336	-0.141242	1.14601
0.0303047	-1.67788	-0.277406	0.434709	0.506753
0.748081	-1.67788	1.22441	0.0015314	-0.307273
0.548238	-1.67788	-0.266506	-0.328253	0.161641
0.054939	-0.64892	0.164596	0.974433	0.618187
-1.24886	-0.64892	0.215262	0.702184	-0.105035
0.469053	-0.64892	0.444255	-0.0991004	0.702925
0.133939	-0.64892	1.28137	-1.26608	-0.617318
0.421988	-0.64892	1.56246	-1.1038	0.820808
0.88861	-0.64892	-0.257797	-1.02377	0.821404
0.0935209	-0.64892	1.02884	0.65481	0.159112
-0.146745	-0.810302	1.17212	-0.315737	-1.19287
0.455906	-0.810302	-0.0562609	0.585201	0.430104
0.688443	-0.810302	-0.863571	0.554298	0.129259
-0.886031	-0.810302	-0.32338	0.233223	0.272829
1.05087	-0.69743	0.906501	0.205674	-0.801173
0.661828	-0.69743	1.22671	0.2685	0.91323
-0.687476	-0.69743	0.282692	0.776002	0.692696
-0.800988	-0.69743	-0.620272	0.376546	0.996845
-1.26093	-0.69743	-0.570579	-0.153461	-1.10054
0.291705	-0.69743	-0.872967	0.473117	-1.25815
0.478234	-1.50472	-1.19332	0.117671	-0.0631946
-0.835473	-1.50472	-0.345885	0.262744	0.384332
0.210369	-0.962346	-0.149433	0.408814	0.432406
0.910026	-0.962346	1.55804	0.586897	0.345806
-0.151683	-0.962346	0.646684	-1.25508	0.52116
0.25213	-0.962346	-1.38416	0.318029	0.593957
0.579294	-0.962346	-0.549699	0.31232	0.763608
-2.09479	-0.962346	0.758062	0.246823	0.544444
-0.091053	-1.24453	-2.18889	0.481918	0.256807
0.21681	-1.24453	0.0701177	1.09396	0.982954
0.793732	-1.24453	-0.641463	1.60511	-0.988597
-1.73917	-1.24453	-1.1067	0.207516	0.236081
0.73266	-1.24453	0.815812	1.37996	0.240807
1.03186	-1.24453	0.780207	0.281685	0.754572
0.388394	-1.24453	-0.482081	0.205723	0.656937
0.922777	-1.24453	-0.940484	0.632907	0.466766
0.783311	-1.24453	-0.786371	0.739878	0.5348
0.512585	-1.24453	0.685222	1.08315	1.07022
0.61897	-0.654226	0.618866	-0.364427	-0.923767
0.678584	-0.654226	-2.26538	0.671322	0.222826
-0.904747	-0.654226	-0.0136144	0.910872	0.839799
0.831625	-0.654226	-1.00048	0.347789	0.181817
1.04373	-0.654226	1.30923	0.823151	0.323608
-0.26332	-0.654226	-0.687379	0.54743	0.544337
0.595646	-0.654226	-0.0800688	0.400867	0.123057
0.678374	-0.654226	0.583351	0.668019	0.635221
0.467439	-0.654226	-1.13308	0.460791	0.600081
0.87104	-0.654226	-0.0530998	0.49519	-0.474738
0.915421	-0.414355	-0.382784	0.278966	1.20071
1.30227	-0.414355	-0.779537	0.570698	0.796182
0.619151	-0.414355	-0.728369	-0.0538832	0.943108
1.06361	-0.414355	-0.409623	-0.818035	0.268386
0.432112	-0.414355	-0.626862	0.525845	0.306572
0.0266279	-0.414355	-0.956591	0.22245	0.593137
0.445987	-0.414355	-0.670344	0.635747	-0.193788
-0.478652	-0.414355	0.33874	-1.21729	-0.694644
-0.150769	-0.533093	-0.687677	0.368094	0.225696
0.346581	-0.533093	0.170869	0.43957	0.862879
0.522747	-0.533093	-1.52647	-0.655774	0.0693667
-0.356393	-0.533093	-0.0866034	0.674719	0.709685
0.241833	-0.533093	0.0600749	-0.00164199	0.357191
0.947827	-0.533093	-0.181885	-0.0711455	0.236497
0.620762	-0.533093	-0.952719	0.158007	0.370141
0.0867108	-0.533093	-0.413134	0.305585	-0.221412
0.15117	-0.533093	-0.468193	0.00221274	-0.891748
0.344546	-0.533093	0.758006	0.932702	0.564048
0.584138	-0.533093	0.907798	0.588995	0.23238
-0.681106	-1.74779	-0.528984	-0.509044	-0.268358
-2.76936	-1.74779	-0.73849	-0.375185	0.54519
-1.61242	-1.56663	0.713253	0.724991	0.595797
0.772312	-1.56663	0.154955	0.222851	0.785937
0.554158	-1.36721	-0.547304	0.840222	0.634154
0.216697	-1.36721	-0.00593026	-0.854519	0.519301
-1.27725	-1.36721	-0.410865	-1.10854	0.201131
0.539906	-1.39887	0.72801	0.26731	0.777428
0.226562	-1.39887	0.650413	0.365674	0.0508301
-2.09599	-1.39887	-0.646873	0.485522	0.381378
0.516681	-1.39887	-1.20422	-0.0355415	1.51258
0.356379	-1.39887	1.19796	0.91899	0.966375
0.363183	-1.39887	-0.81798	0.777038	0.631837
0.324676	-1.39887	0.774983	-0.0669865	0.540608
0.241044	-1.39887	-0.982913	-1.19977	-0.933412
-0.142999	-1.06554	-0.394055	0.449807	0.714569
1.24545	-1.06554	0.59789	-0.0390201	0.208217
-0.335444	-1.06554	0.757669	0.262842	-0.335443
1.03249	-1.06554	0.844346	0.610825	0.854908
-0.635833	-1.06554	-0.564984	0.859942	0.695345
0.468483	-1.06554	0.814878	0.799616	0.383621
0.765522	-1.06554	0.239224	0.652109	0.754296
0.885627	-1.06554	-0.792636	0.71384	-0.0114069
0.613527	-1.06554	-1.55963	0.369635	-0.124778
0.308378	-0.781015	0.461651	0.577945	0.529323
1.16643	-0.781015	-0.114761	0.790626	0.653261
0.525678	-0.781015	0.251396	0.32218	-0.0954425
0.565483	-0.781015	-0.419187	1.39551	-0.932362
0.437643	-0.781015	0.51131	-0.0612496	0.381204
0.281733	-0.781015	0.559564	0.807706	-0.623885
1.63768	-0.781015	0.48703	1.0944	0.635785
0.812696	-0.781015	-0.9408	0.475428	-0.086932
-0.145068	-0.781015	-1.24838	0.909924	0.6045
-0.925273	-0.781015	-0.487114	-0.976001	1.30718
-0.130876	-0.781015	0.497162	0.578846	0.69733
0.26326	-0.714181	0.775836	0.0854837	0.860525
-0.829705	-0.714181	-0.918835	0.580791	-0.0385932
-0.546904	-0.714181	0.967438	-2.79199	0.179283
0.734509	-0.714181	0.919319	0.686498	0.770588
-1.38187	-0.714181	0.47844	0.98471	1.30039
-0.667236	-0.714181	1.31945	0.0640857	0.512952
0.0553624	-0.714181	-0.798577	0.542272	0.363081
0.244349	-0.714181	0.931861	0.742521	0.531571
0.129849	-0.714181	0.329471	0.670548	0.769943
0.736143	-0.714181	-0.173091	-0.0325972	0.953854
-0.297747	-0.714181	-0.888199	1.06659	0.618738
0.0270413	-0.714181	0.358782	1.21956	-0.748388
0.388503	-0.714181	0.479913	0.37878	0.081555
0.551326	-0.714181	0.0497889	0.778292	0.0909618
0.617551	-0.714181	0.163226	0.78849	-0.0641996
-1.75789	-0.714181	1.65736	-0.73254	0.285608
-0.0719492	-0.714181	1.22869	0.672828	-0.630633
-0.407875	-0.714181	0.0806103	0.866685	0.679391
-0.000521185	-0.714181	-0.487844	0.504588	0.452802
-0.620685	-0.714181	-0.431681	0.0721851	-0.033766
-1.4265	-0.609865	1.15433	0.403105	0.749899
0.146148	-0.609865	0.973005	0.0400206	0.124135
-0.277973	-0.609865	0.168085	-1.11247	-0.879832
-0.082655	-0.609865	0.08808	0.229116	0.515579
0.314387	-0.609865	-0.216126	0.674001	0.670015
0.573843	-0.609865	-0.763684	0.429826	0.787754
1.17563	-1.06236	-0.256313	-0.137313	0.0428358
0.113308	-1.06236	0.984542	-1.09138	1.27312
0.198816	-1.06236	-0.18498	-1.45847	0.201754
0.86056	-1.06236	-0.77854	0.621631	0.674008
0.530232	-1.06236	-0.767042	0.99013	-1.09107
0.369124	-1.06236	-0.520867	0.516156	-1.17049
0.223437	-1.06236	-0.44003	-0.933916	0.163669
0.821056	-1.06236	-0.8685	-2.53402	0.524028
1.04771	-1.06236	-0.198244	0.0105857	0.267634
0.686822	-1.06236	0.51728	0.122124	0.465699
0.460259	-1.06236	1.09336	0.881933	0.860714
-0.361252	-1.06236	1.2035	-1.04115	0.69613
0.13248	-1.06236	0.436021	0.0383189	0.289816
0.283861	-1.06236	-0.692393	-0.179355	-0.674714
0.655625	-1.06236	0.281861	0.816268	0.402203
0.515308	-1.06236	-0.919071	-0.797798	-0.900737
0.549216	-1.06236	0.70758	-1.10941	0.4762
0.659369	-1.06236	-0.504265	-0.769063	0.400827
0.807029	-0.750277	-0.39589	0.665969	0.528574
-1.3554	-0.750277	0.725952	0.140661	-0.0138861
0.0479601	-0.750277	1.12496	0.0026479	-0.341916
0.575173	-0.750277	0.845677	-4.24011	0.134495
0.587279	-0.750277	1.00982	0.799177	-0.0587221
0.391487	-0.750277	0.672738	-0.661389	0.175814
0.53366	-0.750277	0.987512	-0.081783	-1.19796
-0.841199	-0.750277	-1.53462	0.726372	0.853566
0.576707	-0.750277	0.3054	0.769337	0.159602
0.274457	-0.750277	1.17456	1.05478	-0.110849
0.25018	-0.750277	-0.0730167	0.407801	0.848717
-0.752673	-1.29519	0.24899	-1.37772	0.452196
0.237053	-1.29519	-0.0351127	-0.0745312	0.465828
0.759932	-0.603158	-0.538336	-0.0734412	0.097669
0.0724015	-0.603158	-0.81981	0.340766	0.798843
-0.241462	-0.603158	1.0209	1.40973	0.180388
0.880718	-0.603158	-0.112706	-0.891918	0.198463
0.433734	-0.603158	0.786885	0.286454	0.632478
0.133765	-0.603158	1.13482	-1.11019	-0.752513
0.467893	-0.603158	-0.507704	0.942221	0.284152
0.484316	-0.603158	-0.675371	0.0175386	-0.249184
0.549052	-0.603158	0.358922	-0.0471601	0.856646
0.18031	-0.603158	-0.521625	0.803367	-0.525808
0.713773	-0.603158	0.418796	0.822422	-0.731333
0.396751	-1.59435	0.581033	0.479559	0.110039
0.458467	-1.59435	-0.90723	0.695614	0.61152
0.600878	-1.39626	0.0479526	0.0565381	0.250247
0.0511532	-1.39626	0.432693	0.521085	0.842625
-0.463816	-1.39626	0.859725	0.776082	0.680329
0.305488	-1.39626	-0.500191	-0.486887	-0.613583
0.0313836	-1.39626	-0.222234	0.227783	0.254181
-0.21942	-1.39626	0.64366	1.71981	0.134633
0.217007	-1.39626	0.877018	-0.213137	0.52713
0.229068	-1.39626	-0.738848	-0.595785	0.773207
0.387263	-1.39626	-0.36091	1.0919	0.467344
-0.105183	-1.39626	-0.954449	0.760449	0.626978
0.713178	-1.39626	-0.760047	-0.04845	-0.825407
0.51397	-1.39626	0.679973	0.303027	-0.690722
-0.906206	-1.39626	0.290417	-0.054422	0.250304
0.573567	-1.39626	-0.174053	0.544988	0.102038
0.444517	-1.39626	0.394833	1.15954	-1.03123
0.634334	-1.39626	-0.366999	1.1557	0.704406
0.00846358	-1.39626	0.313595	-0.304803	0.489614
0.167308	-1.39626	1.31796	0.648117	0.142355
-0.109954	-1.39626	0.183563	0.123271	0.41659
-1.27091	-1.39626	-0.385469	0.888915	-0.888737
-0.00392969	-1.39626	0.623681	0.864672	0.0275863
-1.24696	-1.39626	0.287982	-0.145602	0.62539
0.789804	-1.39626	0.550293	0.810086	0.48642
0.648368	-1.39626	-0.492805	0.491736	0.598796
0.164493	-1.39626	-0.178264	0.603963	-1.30956
0.68625	-1.39626	-0.473361	0.429646	0.339667
-0.628117	-1.39626	-1.13992	0.855098	-0.733836
0.409282	-1.39626	-0.370648	0.626676	0.334675
0.963072	-1.39626	0.310143	0.579386	0.40908
0.492517	-1.39626	1.77447	0.45518	0.845373
0.140292	-1.39626	-0.508891	0.943721	1.20499
0.0555426	-1.39626	-0.0984762	0.42793	0.628893
-0.558125	-1.39626	1.34767	0.679782	-1.04558
-0.581927	-1.39626	0.667644	0.627856	0.0680139
0.560816	-1.39626	-0.107587	0.556936	-1.36717
0.509722	-1.39626	0.670782	0.66459	0.289778
0.383228	-1.39626	1.13722	-0.81558	0.763367
0.586104	-1.39626	0.0403074	1.30606	0.333139
0.851709	-1.39626	0.0559785	0.617614	1.29766
0.575207	-1.39626	0.118937	0.481501	-0.588457
0.171864	-1.39626	-1.67501	0.746363	-0.868819
0.53685	-1.39626	0.312023	0.677367	-0.727437
0.226226	-1.39626	-0.550572	-1.48748	0.805895
-0.617814	-1.39626	-0.737165	1.18993	-0.851163
1.2773	-1.39626	0.154774	-0.566451	0.94326
1.35682	-1.39626	-0.474219	0.397265	0.118366
0.948038	-1.39626	0.0911154	-0.365048	-0.0782643
-0.512918	-1.39626	-0.447514	0.84327	0.754075
-0.118488	-1.39626	0.80767	0.0312616	-0.870063
0.659898	-1.39626	0.120754	0.561717	0.19929
0.822566	-1.39626	0.385955	0.78787	-0.65031
0.0778129	-1.39626	1.145	0.40282	-0.261799
-0.557326	-1.39626	-0.574326	1.69522	0.157663
-0.00666095	-1.39626	0.858978	0.403364	-0.282509
0.279403	-1.39626	0.0187631	0.809384	0.499297
0.662222	-1.39626	1.2726	0.854133	1.10621
0.574398	-1.39626	1.09295	0.825302	-1.00289
0.8295	-1.39626	-0.835896	0.778981	0.701711
0.489015	-1.39626	0.285513	0.430932	0.117002
1.30914	-1.39626	0.256016	0.23164	0.754819
0.560604	-1.39626	0.797912	0.530768	0.451453
1.16377	-1.39626	0.356108	-0.0937643	0.431213
0.327689	-1.39626	0.593818	1.37064	-0.0698318
0.177408	-1.39626	-1.64699	-0.0444156	1.12911
-0.30211	-1.39626	1.00167	0.152445	-0.99836
0.817782	-1.39626	-0.0375224	0.710812	0.470768
0.340092	-1.39626	0.410199	-0.521471	1.12229
0.221596	-1.39626	-0.655876	-1.18035	0.644499
0.135743	-1.39626	0.631955	0.917261	0.20988
0.758569	-1.39626	1.60932	-0.175455	0.489511
0.871627	-1.39626	-0.780784	1.65234	-1.20351
-0.235833	-1.39626	1.07181	-1.00967	0.865371
0.506403	-1.39626	-0.311792	0.422854	-1.18769
0.244183	-1.39626	-1.38022	1.36605	0.251606
0.106636	-1.39626	-1.09206	1.0017	-0.993883
0.301783	-1.39626	-0.151389	-1.1272	0.951444
0.700135	-1.39626	-0.243576	0.55492	0.202047
1.06241	-1.39626	-0.438399	0.851405	0.43777
0.0877794	-1.39626	0.898523	1.00422	0.830786
-0.579831	-1.39626	0.652785	0.0584754	1.07584
0.372658	-1.39626	0.330632	-1.42298	0.447771
0.889773	-1.39626	-0.69307	0.745995	0.22454
0.574279	-1.1225	-0.47161	-0.237782	0.47436
1.03561	-1.1225	-0.513055	-0.654003	1.77607
0.655554	-1.1225	0.366745	-0.172113	1.13625
0.830193	-1.1225	0.318577	1.09853	-0.235474
-0.217328	-0.456264	-0.58961	0.963839	-1.13477
1.0412	-0.456264	0.308464	0.10401	0.746813
0.448544	-0.456264	0.521382	-1.29936	1.11164
-0.420194	-0.456264	-0.467309	0.772732	-0.777781
-0.349475	-0.456264	0.809382	0.115131	0.486842
1.033	-0.456264	0.989979	0.884401	-0.0621745
0.853327	-0.456264	-0.67829	0.718056	-0.0543876
0.915363	-0.456264	1.06361	0.201078	-0.675444
0.209649	-0.456264	0.00452362	-1.61551	-0.510208
-0.66343	-0.456264	-0.617811	1.11362	-0.031034
0.370727	-0.456264	-0.338117	1.05028	0.258138
0.301066	-0.456264	-0.0551061	0.424768	0.114385
0.588678	-0.456264	-0.0071953	0.636948	0.438539
0.670791	-0.853816	-0.186757	0.344089	0.685682
0.539213	-0.853816	-0.457567	0.38972	-0.00684585
0.619894	-0.853816	-0.433407	0.700884	0.905375
0.791695	-0.853816	-0.223527	-1.30384	0.0757507
-0.57823	-0.853816	-0.48977	0.867628	-0.480555
0.80513	-1.43095	0.572328	0.811108	-0.499493
-0.953264	-1.43095	-0.866472	0.303298	0.792365
-0.0292521	-1.43095	-0.627737	0.346031	-0.875821
0.140473	-1.43095	-0.696935	0.391071	0.227145
-0.963247	-1.43095	0.0837029	0.892468	0.389251
0.0909579	-0.894407	-0.31548	-0.00397071	-0.247841
0.676445	-0.894407	0.0686472	0.675486	1.2776
0.242248	-0.894407	0.390735	-1.00764	0.809971
0.70266	-0.894407	0.498775	0.704298	0.771367
0.301926	-0.894407	-0.65282	1.09846	0.198546
-0.439265	-0.894407	-0.468021	0.991122	-0.278933
-0.896438	-0.894407	0.303684	-3.17262	0.789676
0.0670016	-0.894407	-0.243051	0.572682	0.182431
0.382417	-0.894407	0.271831	-0.251915	1.07604
-0.780792	-0.894407	-0.319964	1.11198	-0.430789
0.976741	-0.894407	0.33985	-0.262107	0.0159668
1.03251	-1.12081	-0.472971	0.713126	0.586723
0.332872	-1.12081	-0.288904	0.632912	0.120425
0.123517	-1.12081	-0.442825	0.564805	-0.956352
0.782359	-1.12081	0.529993	0.765489	1.01199
0.885067	-1.12081	-0.335174	0.708497	0.548677
0.140924	-1.12081	-2.22609	0.316075	0.121577
0.149552	-1.12081	-0.322103	0.826128	0.509621
-1.14659	-1.12081	-0.782292	0.894371	0.442085
0.823492	-1.12081	-0.347209	-0.91436	-0.0311716
0.499173	-1.12081	-0.141393	1.11782	0.915677
0.355571	-1.12081	0.38665	0.325978	0.406823
-0.104155	-1.12081	-1.29617	0.766808	0.640526
-0.973875	-1.12081	-0.874347	0.867236	0.418942
0.614811	-1.12081	-0.336896	1.24962	-0.545506
0.0704768	-1.12081	-1.54633	0.997967	0.694417
0.234302	-1.12081	1.34059	0.843176	-0.035293
0.201808	-1.12081	0.485435	0.825423	0.289072
0.958717	-1.12081	0.545839	0.919207	0.667426
0.623229	-1.12081	0.913341	0.938375	0.554925
0.930098	-1.12081	1.16059	0.672	0.495109
0.951688	-1.80542	0.140666	0.955843	0.434788
0.724399	-1.80542	0.604573	0.189769	-0.0362376
0.730341	-0.909991	0.873199	0.624062	-0.114585
-0.124056	-0.909991	0.211773	0.373529	-0.353596
-0.637689	-0.909991	-0.787072	1.36462	-0.541744
-0.26102	-0.909991	1.02448	0.883859	1.14288
0.968097	-0.909991	-1.04149	-0.795159	-1.25305
0.223487	-0.909991	-0.142073	0.742438	0.712545
0.376066	-0.909991	0.742793	0.742842	0.753437
0.529094	-0.909991	-0.235439	1.45905	0.423182
0.362644	-0.909991	0.326484	0.854455	0.196996
0.397255	-0.909991	-0.263677	0.475195	-1.01745
0.400909	-0.909991	0.672535	-0.578848	0.414445
0.988506	-0.909991	0.455887	-0.089097	-0.00214223
-0.368665	-0.909991	1.27483	0.421281	-1.02666
0.0216669	-0.909991	-0.574603	0.676023	0.231306
-1.08333	-0.909991	1.22845	0.233744	0.827543
-1.89873	-0.909991	-1.00921	0.82982	0.601162
0.695668	-0.909991	-0.702439	1.00988	0.979932
0.286694	-0.909991	1.23062	0.778561	-0.532177
-0.0116946	-0.909991	0.431947	0.189986	0.396389
-0.14991	-0.909991	0.123598	0.217496	0.441489
0.916885	-0.909991	-0.878368	0.306461	0.8595
-0.121334	-0.909991	-0.024131	1.08338	-0.315261
-0.0225636	-0.909991	0.128253	0.943312	0.77095
0.516142	-0.909991	1.39775	0.190035	-0.153953
-0.901512	-0.909991	0.707717	0.146503	-1.45472
0.103331	-0.909991	-0.613099	0.517149	0.958486
0.593228	-0.909991	-0.47404	0.602372	0.489527
0.628656	-0.909991	0.894223	0.734626	0.201818
0.246007	-0.909991	-1.55475	0.566196	0.564005
0.438993	-0.909991	-0.321415	0.7641	0.35578
0.582311	-0.909991	0.816812	0.451873	1.31759
0.531988	-0.909991	-1.03545	0.0723291	0.336102
-0.0925421	-0.909991	0.846227	1.02889	0.339946
0.661675	-0.909991	0.952434	-0.014154	0.541789
0.65547	-0.909991	-0.2862	0.392394	0.707006
0.460402	-0.909991	0.534623	0.153638	-0.42582
0.312228	-0.909991	-0.164141	1.13747	-0.846359
-0.427513	-0.909991	-0.10154	-0.963144	0.757569
0.263186	-0.909991	1.19659	0.794871	0.595699
-0.170317	-0.909991	0.762526	0.939268	0.347092
-1.19888	-0.909991	-1.00134	-0.122898	0.921698
0.435998	-0.909991	-1.08229	-1.87114	0.737905
0.727703	-0.909991	-0.351446	1.59103	0.506174
-0.235867	-0.909991	-0.257893	-1.39241	0.971331
0.145659	-0.909991	0.050673	-0.809149	0.136581
0.569071	-0.909991	1.05836	0.718928	0.546125
0.552222	-0.909991	0.574845	-0.013583	0.107379
0.231926	-0.909991	0.527005	0.877543	-0.542606
-1.01632	-0.909991	0.38243	0.883863	0.747505
0.0433185	-0.909991	-0.180655	-1.19537	-0.0924217
-0.95854	-0.909991	-0.798348	0.487202	0.668882
0.204668	-0.909991	-0.899106	-1.26658	0.789725
-0.20065	-0.909991	-0.344083	1.14213	0.157732
-0.388804	-0.909991	-0.136852	0.619686	0.207707
-1.24178	-0.909991	-1.17355	-0.0137803	0.604776
0.204532	-0.909991	0.32863	0.717509	0.25135
1.27897	-0.909991	-0.524217	0.590091	-0.489766
0.0549296	-0.909991	-0.342929	1.13405	0.0833494
1.07438	-0.909991	0.887764	-1.20283	0.490649
0.985744	-0.909991	-1.25053	-1.30796	0.151621
-0.782199	-0.909991	0.161826	0.800868	0.703568
0.118417	-0.909991	-0.0389604	-0.243151	0.343685
0.713632	-0.909991	-0.344285	0.75704	0.431317
-0.476379	-0.909991	1.02016	0.718256	0.864602
1.03107	-0.909991	-2.17658	0.188474	1.27779
0.567115	-0.909991	-0.546743	0.790311	-0.380846
0.973999	-0.909991	-0.977373	0.573945	0.418324
0.162355	-0.909991	-0.966707	1.07571	-0.927071
0.375168	-0.909991	0.528367	-1.37582	0.769243
-1.31457	-0.909991	0.741034	-0.988042	0.0758927
0.51399	-0.909991	0.684211	0.536017	0.990282
-0.350834	-0.909991	0.294111	0.102455	0.711129
-0.19382	-0.909991	0.735526	-1.05429	0.88859
0.793791	-0.909991	0.643628	-0.295923	-0.259474
0.950127	-0.909991	0.293112	0.896785	0.534872
0.70927	-0.909991	0.762585	-0.00388341	-0.0741412
-1.13898	-0.909991	-0.121119	0.688312	0.386386
1.23072	-0.909991	0.713424	-0.161743	0.0605883
0.232271	-0.909991	0.414114	0.0253948	0.00638775
-0.442578	-0.909991	0.798828	-0.616284	0.72118
0.528729	-0.909991	-0.722196	0.324727	-0.238312
-0.349489	-0.909991	0.591693	0.688529	0.338329
0.349727	-0.909991	0.039248	0.765061	0.507094
0.17837	-0.909991	-0.832389	0.407646	0.285456
0.217029	-0.909991	0.611422	-0.199734	-0.840994
-0.868996	-0.909991	-0.00278852	0.03941	0.826827
0.475449	-0.909991	-0.650365	-0.893049	0.772234
0.723262	-0.909991	-0.499022	0.15734	0.370236
0.238564	-0.909991	0.305998	1.005	0.904543
0.251704	-0.909991	0.467346	0.344632	-0.94819
-0.301332	-0.909991	1.48787	1.37311	0.395736
-1.40762	-0.909991	-0.220363	0.0801345	0.0883125
-0.814502	-0.909991	0.888997	-1.2267	1.15386
0.607787	-0.909991	0.212225	-0.650423	0.472003
0.606154	-0.909991	0.817224	0.142289	0.623918
0.666794	-0.909991	0.19298	-0.339538	-0.757514
0.324188	-0.909991	0.430072	0.0897087	-0.0890305
0.585138	-0.909991	0.393372	1.18706	-0.0483373
-0.323798	-0.909991	1.44607	0.263801	0.385273
-1.43414	-0.909991	-0.186428	0.963708	1.0038
-0.285125	-0.909991	1.04751	0.328139	0.565327
1.27352	-0.909991	0.803354	0.200936	0.355193
0.53291	-0.909991	-0.507398	-0.585853	0.279538
0.326793	-0.909991	-0.336773	-1.2477	0.822483
0.622005	-0.909991	0.411794	-1.50912	-0.270524
0.788606	-0.909991	1.22489	0.750281	0.319704
0.391118	-0.726771	0.231389	-0.422571	-0.734644
-0.679313	-0.726771	0.756288	-0.103659	-0.640588
0.448912	-0.726771	0.674828	0.624594	-0.776035
0.485049	-0.726771	0.986371	0.432515	0.297591
-1.11587	-0.726771	0.204337	-1.0328	-0.0870939
0.272537	-0.726771	0.316481	0.274045	0.75151
0.612974	-0.726771	0.790813	0.679364	0.914846
-0.00194025	-0.726771	0.836551	-0.0757365	0.595872
0.641662	-0.726771	1.14304	0.565873	0.179884
0.474683	-1.43787	0.50969	0.776184	0.734806
0.445405	-1.43787	0.62016	-1.93625	-0.720058
0.491398	-1.43787	0.74316	-0.829756	0.700454
0.0631278	-1.43787	0.187629	0.412262	0.841637
0.796243	-1.43787	-0.762723	0.0998656	-0.13848
-0.214961	-1.43787	1.06282	1.02736	0.163849
0.172616	-1.43787	0.467229	0.957576	0.214828
0.748653	-1.43787	-0.739928	0.723996	0.70055
0.565195	-1.43787	-0.209175	0.777223	1.10617
-0.630978	-0.686106	0.0654183	1.63907	0.366966
0.126918	-0.686106	-0.414456	0.208317	0.708037
0.678517	-0.686106	-0.512173	1.10873	0.637458
0.97864	-0.686106	0.709936	-0.525906	0.521839
-0.297071	-0.686106	0.487377	-0.858471	-0.541661
0.668092	-0.686106	-0.782165	0.790192	1.15898
0.869836	-0.686106	0.806271	-0.889751	-0.277263
0.637071	-0.686106	-0.14545	0.935508	0.123666
0.261246	-0.686106	0.242842	0.833196	0.278606
0.30993	-0.686106	-0.681783	0.264795	0.462495
-0.978279	-1.07283	-0.0938967	-0.482611	0.939517
0.739438	-1.07283	1.03316	-0.386255	0.30612
-0.242071	-1.07283	0.882131	0.718268	1.0831
0.79942	-0.546961	-0.694	0.215759	0.363947
0.547258	-0.546961	0.0539643	-0.375996	-1.28437
1.04419	-0.546961	-0.650016	0.884411	-0.490562
0.744534	-0.546961	-0.327159	0.733882	0.748283
0.905878	-0.546961	-0.191782	0.270442	0.399244
0.717894	-0.546961	0.30809	0.863881	0.718804
0.0628721	-0.546961	-0.235541	0.725451	-0.118008
0.261489	-0.546961	-0.916887	1.22236	0.337022
-0.359677	-0.546961	-0.372245	-0.429438	1.47989
0.412377	-0.984577	-2.63387	0.469243	0.233009
-0.587651	-0.984577	0.615633	-0.0851226	0.286466
0.627354	-0.984577	-0.517573	0.753734	0.377321
0.761646	-0.984577	-0.513095	0.771695	-0.423468
0.53568	-0.984577	0.769916	-0.00486773	0.492619
0.844385	-0.984577	-0.669162	0.209668	0.667042
-0.595582	-0.984577	-0.106747	0.737296	-0.594065
-0.195313	-0.984577	0.764419	-0.10456	0.807314
-0.0896127	-0.984577	0.203934	1.38391	0.604809
0.538791	-0.984577	-0.67344	0.555241	0.675527
0.705503	-0.984577	1.06927	0.501489	0.69745
0.896871	-0.984577	-0.29693	1.21729	0.302059
-0.664531	-0.984577	0.00846953	0.762599	0.647388
0.587483	-0.984577	-0.49485	-0.121789	0.610381
-0.193012	-0.984577	-0.215847	-0.952964	0.696234
-1.30378	-0.984577	-0.909412	-0.0919518	0.704707
0.993404	-0.984577	0.39243	-0.000798532	0.464998
0.501461	-0.984577	-0.867567	-0.243871	0.791665
0.642375	-0.984577	0.169698	1.10384	-0.149053
0.0569235	-0.984577	-0.670941	0.930785	0.518955
0.0648938	-0.984577	-0.0960363	-0.278587	0.359968
-0.139019	-0.984577	-0.763144	0.892619	0.639123
0.618775	-0.984577	-0.399287	0.558381	0.0698316
0.810876	-0.984577	1.65464	0.393358	0.167082
0.822653	-0.984577	-0.344975	0.457839	0.297665
0.45205	-0.984577	0.644507	0.364032	1.23051
0.382958	-0.984577	0.539523	-0.054002	-0.701671
0.590867	-0.984577	-0.215424	-0.222972	0.913525
0.559492	-0.984577	0.143772	0.915474	0.356987
0.268011	-0.732398	0.0160592	0.0592523	0.76586
0.0916466	-0.732398	0.627339	0.0821459	-0.126869
-0.140513	-0.732398	-0.955837	-0.243585	0.300835
0.532082	-0.732398	-0.526209	0.868977	0.231121
0.463823	-0.644334	0.234366	0.580678	0.0433596
-0.97255	-0.644334	-1.4449	0.0244778	0.326985
-0.442525	-0.644334	0.00841811	-0.0719407	0.291116
-0.0493422	-0.644334	0.277173	-0.387737	0.350758
0.199061	-0.644334	0.890996	-1.06557	-0.73237
0.880792	-0.644334	0.21309	0.438878	0.278411
-0.5147	-0.644334	-0.096551	0.190953	-1.17833
0.529865	-0.644334	0.049365	0.386373	0.816544
-0.00773442	-0.644334	-0.443503	-0.121525	0.11971
-0.798205	-0.644334	0.0490409	1.30832	-1.00227
0.812782	-0.644334	0.224516	0.467982	0.993908
-0.0779241	-0.644334	-0.0527729	-0.590047	0.535123
0.298578	-0.644334	-0.487908	0.170373	0.574583
0.752734	-0.644334	1.14781	0.300523	0.48629
1.22644	-0.644334	0.640053	1.02852	0.477156
0.570838	-0.644334	0.628446	0.406553	1.01535
0.535657	-0.644334	-0.052338	0.0441235	0.0260907
0.532533	-0.644334	-0.610812	-1.01681	0.382037
0.889832	-0.875079	-0.327722	0.512635	-0.769362
-0.853859	-0.875079	-0.264852	1.17145	0.590119
0.42955	-0.875079	-0.594792	0.757692	0.181724
0.837167	-0.875079	-0.5165	0.363046	0.568205
-0.971028	-0.875079	-0.438721	0.198113	0.0427062
1.05284	-0.875079	1.1694	0.307808	0.777413
0.441364	-0.875079	0.460379	0.719709	0.768925
-0.676313	-0.875079	0.00738549	0.531048	-0.499697
0.38466	-0.875079	-0.549062	-0.529359	1.03149
0.432316	-0.875079	0.276087	0.365418	0.196557
0.608879	-0.875079	-0.63286	-0.0190814	-0.262469
0.727594	-0.875079	-0.599379	-2.2589	0.677025
0.446083	-0.875079	-0.485223	0.5702	-0.569038
0.320745	-0.875079	-0.0324069	0.709059	0.769155
0.699891	-0.875079	-0.586178	0.176547	-1.08271
1.13544	-0.875079	1.27715	1.04285	0.0229738
0.279933	-0.875079	-0.530137	0.6569	0.660008
-1.43686	-0.875079	0.963706	0.49532	0.373337
0.980699	-0.875079	-0.238731	0.0986102	0.111264
1.06957	-0.875079	-0.164943	-0.856163	0.921816
0.116527	-0.875079	0.915816	0.561454	0.525661
0.32971	-0.875079	0.248173	0.815409	1.14423
0.12366	-0.875079	0.975063	0.760244	0.393196
0.431667	-0.875079	0.317864	0.403639	0.440748
-0.0216606	-0.875079	1.06896	0.649456	0.683829
0.199449	-1.28377	-0.360665	0.76653	0.25288
0.83227	-1.28377	0.0934705	0.584543	0.262662
0.504011	-1.28377	-0.0302382	0.603299	0.29727
0.695695	-1.28377	-1.22278	0.103518	0.918074
0.924139	-1.28377	-0.0860504	-0.0898021	0.459701
-0.87896	-1.28377	0.410588	0.899793	0.487303
-0.121436	-1.28377	0.952989	-1.08064	0.0770198
0.469396	-1.28377	-0.0368273	0.691555	0.482901
0.830057	-1.28377	-0.153526	-0.19382	0.717779
0.902324	-0.84555	-1.53286	0.377606	-0.490694
0.676049	-0.84555	1.70849	-1.37333	0.301656
-0.224706	-0.84555	1.28455	0.12472	0.358688
0.0821787	-0.84555	-0.767853	0.0829467	0.615555
-0.041813	-0.84555	0.526684	-0.760721	0.344189
-0.722208	-0.84555	0.843059	-0.438316	-0.782246
0.686229	-0.84555	0.969337	-0.737525	0.713812
0.673256	-0.84555	0.478542	-0.224918	-0.11143
-0.885601	-0.84555	0.329799	0.95443	0.241786
0.481251	-0.84555	-0.270591	-0.321357	0.549493
0.711233	-0.657626	0.0671806	-0.420546	0.587225
-0.335686	-0.657626	1.13543	-0.897021	0.874948
-0.970291	-0.657626	-0.274844	-0.922996	0.373839
-0.0992617	-0.657626	-1.06411	1.01324	0.101969
1.23471	-0.657626	-1.49608	-0.72059	-0.165143
-1.14125	-0.657626	-0.292971	-1.07789	0.464517
-2.46948	-0.657626	-0.389742	0.547199	-0.185666
-0.860607	-1.06024	1.00804	-1.40631	0.714136
0.489788	-1.06024	0.74883	-0.697674	-0.0908829
0.566691	-0.894419	0.0314027	-1.23825	-0.507962
-0.412152	-0.894419	0.649775	0.937272	0.5034
0.570566	-0.894419	-0.186221	0.483076	-0.173785
0.243978	-0.894419	-0.662568	-0.411485	0.0908503
0.0742323	-1.96291	-0.799984	0.259937	0.355502
-1.40457	-1.96291	0.64027	0.43802	0.688679
0.0877678	-0.86265	0.0759711	0.516562	0.156263
-0.29986	-0.86265	-1.0071	1.088	0.835276
0.647158	-0.86265	0.00100285	-0.542551	0.452259
-0.44918	-0.86265	0.156601	-0.340365	0.644168
-0.010777	-0.86265	-0.762857	-0.776474	-0.264
-0.992455	-0.86265	-1.52554	-0.323649	0.440739
0.449022	-0.86265	0.801257	-1.49074	-0.234161
-0.615714	-0.86265	0.676746	0.368829	-0.702556
-0.481019	-0.86265	-0.869899	0.554603	0.529395
0.0589661	-0.86265	-0.540452	0.65992	1.0462
0.0580874	-0.86265	1.20653	0.4687	-0.885219
-0.321384	-0.86265	-1.38457	0.867992	-1.33543
0.95698	-0.86265	-0.539984	-0.726651	0.406352
1.5148	-0.86265	0.43923	0.978552	-0.826673
-0.125575	-0.86265	0.100539	0.696512	0.64476
0.64466	-0.86265	-0.433634	0.725749	0.311699
0.439344	-1.41832	1.52635	0.474718	-1.19174
0.37253	-1.41832	1.15374	0.839349	0.426573
0.545945	-1.41832	-0.983528	1.21818	1.05434
-0.116461	-1.41832	0.824981	0.38562	-0.386748
0.285877	-1.41832	0.718836	-1.19172	0.61273
0.479502	-1.41832	-1.20856	-1.16584	0.827312
-0.201439	-1.41832	0.150435	0.694607	0.520104
0.616542	-1.41832	0.120141	0.10048	0.170859
-0.0135947	-1.41832	1.02016	0.550364	-0.689102
0.101417	-0.580144	0.924346	-1.04476	0.203941
0.685002	-0.580144	-1.16472	-0.858253	0.942992
0.849741	-0.580144	0.0712415	0.548608	0.252187
0.0255332	-0.580144	-0.721554	0.67346	-0.731858
0.498125	-0.580144	1.0533	0.427963	-1.32995
0.954803	-0.580144	-0.121066	0.675595	-0.320412
-0.617975	-0.580144	1.5288	-1.82223	-0.058537
0.75548	-0.580144	1.40959	-0.872928	0.402813
1.34121	-0.580144	-0.928861	0.625805	0.44927
0.594649	-0.580144	0.460718	0.498488	0.652945
0.313918	-1.29893	-0.220456	0.151307	-0.270641
-0.0923972	-1.29893	0.69874	0.326069	0.694807
0.233396	-1.29893	1.40443	0.263068	0.664857
-0.866266	-1.29893	0.563432	-0.362385	0.598292
-0.394727	-1.29893	0.4418	0.768728	0.521981
-0.036321	-1.29893	0.868929	0.816842	0.340291
0.726373	-1.29893	-1.00458	0.186447	0.65437
0.166933	-0.593975	-1.4633	-0.257531	0.542545
0.252648	-0.593975	0.765473	-1.80113	0.0131031
0.404988	-0.593975	0.400718	-1.04413	0.488094
0.831421	-1.02065	0.689162	0.497172	-0.481502
-0.890544	-1.02065	0.59418	1.1521	0.850806
0.663362	-1.02065	1.0899	-0.999454	1.15213
0.456704	-1.02065	0.550967	0.688323	0.587953
0.745595	-1.02065	-2.57466	-1.47248	0.378138
0.160729	-1.02065	0.834854	-0.577871	0.258782
0.85215	-1.02065	0.949282	0.112474	0.452966
0.0284257	-1.02065	0.757052	-1.49758	1.14257
1.08735	-1.02065	0.468087	0.423631	0.873615
0.4583	-1.02065	0.133828	-1.21951	0.26802
0.831392	-1.02065	-0.813403	-0.629338	-0.032258
1.14123	-1.02065	0.0324652	0.284102	0.103928
0.434092	-1.02065	-0.797887	-0.718155	0.341604
0.803045	-1.02065	-1.09723	-0.249258	-0.259576
0.620092	-1.02065	0.565694	0.508241	-0.324554
1.37316	-1.02065	0.269412	-0.124848	-0.260402
0.503452	-1.02065	-0.843702	-0.0756414	0.507525
0.305267	-1.02065	-0.863882	-0.948779	0.452217
0.418725	-1.02065	-0.132505	0.859915	1.05245
0.731355	-1.02065	-0.213779	-3.08582	0.635536
0.0536622	-1.02065	-1.12836	0.74643	1.03497
0.789292	-1.02065	0.09033	0.890145	0.673529
-0.99291	-1.02065	0.261057	0.318978	0.201288
0.718953	-1.02065	-0.0369796	0.810445	0.406618
-0.0368938	-1.02065	-0.419163	-0.86098	0.341915
0.515352	-1.02065	0.577009	0.271629	0.61395
0.702674	-1.02065	-0.601589	0.703449	-0.0010355
0.215254	-1.02065	-0.557615	-1.04707	0.853258
0.645628	-1.02065	-0.668099	-0.547868	0.473696
0.790675	-1.02065	0.961847	-1.32823	0.177482
0.294501	-1.02065	-0.743125	-0.712377	0.520424
-0.375991	-1.02065	0.867955	0.833422	0.620135
0.593002	-1.02065	1.1561	-0.029387	-0.581658
-0.0136815	-1.02065	-0.539528	-1.17938	0.292688
0.710125	-1.02065	-0.607293	-0.653464	1.19457
0.269077	-1.02065	-0.473581	-0.919689	0.0720919
0.815127	-1.02065	-0.424266	-0.403461	-0.419254
0.443085	-1.02065	-0.692634	0.677142	-0.586706
-0.303755	-1.02065	0.11437	-1.19168	0.376095
-0.27978	-1.02065	-0.0420938	0.119175	0.0167435
1.07153	-1.02065	0.0417376	-0.216757	0.112031
0.304463	-1.02065	0.184162	0.407606	-0.250258
-0.0508452	-1.02065	0.445827	-1.08286	0.65128
0.100779	-1.02065	0.646858	1.19088	0.17705
-1.13121	-1.02065	0.390792	-0.201189	0.540566
0.15674	-1.02065	0.680362	1.0903	0.0851309
-0.652594	-1.02065	-0.542322	-1.16497	0.856062
0.0594976	-1.02065	-0.0977215	0.747859	-0.194377
0.675583	-1.02065	1.17997	0.79374	-0.819822
0.617687	-1.02065	0.206038	0.0618101	-0.949423
0.51414	-1.02065	0.702902	-0.561923	0.319536
0.508019	-1.02065	0.315935	0.80234	0.163302
-0.0415376	-1.02065	0.114566	-0.662579	0.851106
0.238646	-1.02065	0.492952	1.27372	0.380491
1.59845	-1.02065	0.741989	-0.649246	-0.282324
0.285435	-1.12708	1.37445	-0.158682	0.601825
-0.890631	-1.12708	-0.10908	0.486614	-0.733592
0.768387	-1.18265	0.411712	-0.681647	0.332871
1.05357	-1.18265	0.846858	-0.300898	0.636075
-0.19382	-1.00994	1.11126	1.08006	0.0986486
0.843447	-1.00994	0.0189566	-0.537439	0.859132
1.02989	-1.00994	0.525768	0.129962	-0.101982
1.15986	-1.00994	-0.370311	0.037014	-0.21175
0.678275	-1.00994	0.662009	0.68336	0.230913
0.431519	-1.00994	0.0633751	-2.34149	1.03916
0.617604	-1.00994	-0.0455927	0.261079	0.349917
0.441258	-1.00994	-0.301566	1.48393	0.467429
0.456241	-1.00994	0.518283	0.935639	0.715765
1.76139	-1.00994	-0.502637	0.351242	-0.497887
0.0030268	-1.00994	1.4921	-1.46972	0.20442
1.05124	-1.00994	1.14237	0.148476	0.142256
0.785034	-0.37151	0.497312	-0.992968	0.389244
-1.0062	-0.37151	-0.242766	1.20982	0.857011
0.585268	-0.37151	0.730904	-0.201779	0.254783
-0.858877	-0.37151	0.606095	0.717914	0.0594723
0.834977	-0.37151	-2.50262	1.13096	1.13837
0.378278	-1.08902	-0.884758	-1.19799	0.13958
0.745467	-1.08902	1.53329	0.577866	-0.0839766
0.737953	-1.48695	0.936235	0.665282	0.00120089
0.453528	-1.48695	-0.472337	0.750113	0.602811
-1.17537	-1.48695	1.05117	0.677508	-0.0407704
0.605906	-1.48695	0.671904	-0.833987	0.788714
0.559475	-1.48695	0.745408	0.0441357	-0.973546
-1.76014	-1.48695	-0.216892	1.19861	-0.403124
0.662135	-1.48695	1.00153	1.23578	0.414823
0.276873	-0.79841	0.56164	-1.01773	0.0437666
0.668116	-0.79841	0.657142	-0.413266	0.529539
0.0967274	-0.79841	0.175373	-0.381558	0.0500993
-0.0335299	-0.79841	-1.4344	0.255503	-0.192122
-0.0888167	-0.79841	-0.0603139	0.868878	-0.196238
0.705562	-0.87124	-0.483922	0.665692	0.620485
-0.787263	-0.87124	1.36737	-0.369113	0.521932
0.589145	-0.87124	-0.141623	-1.10567	0.350737
0.50084	-0.87124	0.833842	-1.30142	-1.27113
0.892873	-0.87124	1.40833	0.785296	0.128517
-0.582041	-0.87124	1.19394	-1.18337	0.341722
0.301323	-0.87124	-0.523975	0.624953	-0.518489
1.0523	-0.883626	-0.917838	0.00416516	0.768374
0.215382	-0.883626	-0.00438074	0.612398	0.284361
0.397776	-0.814049	-0.952552	0.622188	-0.278568
0.461312	-0.814049	1.16266	0.359803	0.293042
0.503094	-0.814049	-0.0350879	-0.747317	-0.23545
0.685066	-0.814049	0.0853375	0.338972	0.477522
0.737358	-0.814049	0.80824	-1.16462	0.233851
0.594507	-0.814049	-0.295686	-1.35066	-0.759464
0.187173	-0.814049	0.752841	0.911045	-0.358849
-0.0706872	-0.814049	1.1454	0.0934788	0.918415
0.538673	-0.814049	0.788657	-1.60817	0.00894737
0.677373	-0.814049	1.2105	-1.51929	-1.21863
0.652549	-0.814049	0.218895	0.893233	0.604019
0.760338	-0.814049	0.813876	0.655144	-0.379663
-0.866289	-0.814049	0.624904	-0.666267	0.379232
0.671762	-0.814049	-0.127771	0.0248866	0.493062
0.501904	-0.814049	-0.536434	0.198379	1.14171
0.471337	-0.814049	-1.07307	-0.789481	-0.281675
-0.488694	-0.814049	-0.999894	-0.878462	-0.870039
0.145324	-0.814049	1.16801	0.195391	-0.315754
0.686846	-0.814049	1.24775	0.653828	0.66384
0.628167	-0.814049	1.11626	-0.267845	0.43827
-0.876049	-0.814049	0.673091	-0.898984	0.584128
0.674758	-0.814049	-0.251683	0.379424	0.306369
0.502621	-0.814049	-0.843594	0.153591	-0.596578
0.999123	-0.814049	1.77477	-0.131767	0.219991
0.489037	-0.814049	0.374988	-0.0506681	0.659512
-0.877715	-0.814049	-0.337251	-1.59424	-0.254109
0.421798	-0.814049	-0.548013	-0.971849	0.254854
0.386787	-0.814049	0.664957	-1.13269	-1.62777
-0.324335	-0.814049	0.531164	0.526905	0.172114
0.727122	-0.814049	0.670991	-0.183775	-0.804544
1.255	-0.814049	-0.281951	0.0156431	0.0450357
0.769652	-0.814049	-0.800582	-0.533171	0.822529
0.608056	-0.690589	-0.645142	-0.419726	1.0701
0.775028	-0.690589	0.232936	0.92848	-0.346525
0.332168	-0.690589	-0.298872	0.754963	0.772072
0.584868	-0.690589	1.25762	-0.33503	0.285415
0.209697	-0.690589	-0.622848	-0.0758047	-0.302496
0.819965	-0.690589	0.87961	-1.53951	-0.0945999
0.713346	-0.690589	1.25652	-0.531951	-1.06475
0.397362	-0.690589	0.693524	-0.144541	-0.00453966
0.244991	-0.690589	0.49576	0.984752	0.378153
0.703825	-0.690589	0.791707	-1.59712	-0.399024
0.96384	-0.690589	-0.207053	0.726921	-0.733962
0.427572	-0.690589	0.802642	0.480528	0.411047
-0.606244	-0.690589	-0.353486	-0.0164371	0.227378
1.10011	-0.690589	1.15517	-1.10607	0.540261
0.452313	-0.690589	-0.703894	0.627741	0.468374
0.346748	-0.690589	0.312267	0.981586	0.271449
0.597332	-0.690589	0.22867	-1.25359	-0.279242
-3.04245	-1.0426	-0.439774	-0.51329	0.607079
0.7418	-1.0426	1.13716	-0.821554	0.0401138
0.171063	-1.0426	0.460169	-0.990135	0.133423
0.847579	-1.0426	-0.235457	-1.07162	0.89358
-0.0808205	-1.0426	0.569515	-1.09435	-0.972241
0.245455	-1.0426	-0.31961	-0.97478	0.0594722
0.80344	-1.0426	1.42796	-1.16561	0.585123
0.374713	-1.0426	0.877002	0.898595	0.601137
1.09402	-1.0426	0.660936	1.18144	0.829813
0.517768	-0.671102	-0.219102	-2.08625	-1.33866
-1.29506	-0.671102	1.30575	-1.13378	0.0482017
0.629746	-0.671102	-0.251034	-0.414892	0.774222
0.402728	-0.671102	-1.00866	-1.7291	1.28921
0.678722	-0.671102	1.00202	0.481119	0.848638
-0.00663984	-0.650501	0.272459	1.07925	0.0014463
-0.982284	-0.650501	0.986445	-1.18588	-0.904029
1.3511	-0.650501	0.202253	0.464221	1.07438
-0.00804127	-0.650501	0.990997	0.412424	-0.794794
0.713732	-0.650501	-0.263014	0.598394	0.996881
0.369272	-0.540884	-0.12516	0.830661	1.2966
0.553501	-0.540884	-0.426831	0.975503	-0.0662126
0.193879	-0.540884	-0.704927	0.560171	0.545108
-0.527695	-0.540884	1.27038	0.0488459	0.00708608
0.570233	-0.540884	-0.782767	-1.10928	-1.39574
0.478223	-0.540884	-0.716947	-1.57603	1.16758
0.765867	-0.540884	-0.692191	0.857726	-0.913416
-0.172547	-0.540884	0.289055	-0.622412	-0.26364
0.417692	-0.540884	0.261004	0.49258	0.800592
0.457965	-0.540884	0.657555	-0.944951	0.733047
0.0558046	-0.540884	0.167731	0.657894	0.826251
0.652579	-0.540884	-0.196158	0.291217	0.141378
0.266809	-0.540884	0.589074	-0.89818	0.360932
-0.482457	-0.540884	-0.38009	-0.153146	0.600487
0.434654	-0.540884	0.235295	-0.508981	-0.00805979
0.537989	-0.540884	0.11993	-2.77259	0.725638
1.52928	-0.540884	-0.132932	-0.00398139	0.613814
0.429554	-0.266843	1.35893	-3.15384	0.109773
0.14029	-0.266843	0.237743	0.521053	1.10514
1.05202	-0.266843	1.26336	-0.743282	1.03724
0.439097	-1.54226	0.178435	-0.764408	-0.0159704
0.37079	-1.54226	0.151338	0.613549	0.00396147
0.028258	-0.772275	-0.751318	0.215799	0.345687
0.0478712	-0.772275	-0.806129	0.842721	-0.112727
0.243558	-0.772275	0.421907	-0.339047	0.967547
0.928137	-0.894997	0.778498	0.25459	0.77129
0.567091	-0.894997	-0.590525	-1.27226	-0.030775
0.742353	-1.60873	0.628393	-1.2874	-0.784172
-0.764895	-1.60873	0.797965	-0.937486	0.859288
0.798846	-1.60873	-0.320607	-0.986255	0.87945
0.639854	-1.53014	0.299591	1.53219	-0.0109085
-0.426164	-1.53014	-0.750991	-1.07055	0.595317
0.382468	-1.53014	1.21509	-1.05776	0.158778
1.52878	-1.53014	0.96151	0.647757	0.864197
0.921124	-1.53014	0.45305	-0.350841	-0.210502
0.453004	-1.53014	0.859025	0.362301	0.746474
0.563662	-1.53014	0.938332	-0.95366	0.507426
0.349393	-1.47498	1.30683	-0.260973	-0.532284
0.382924	-1.47498	1.7039	-1.46306	0.685055
0.641548	-1.47498	0.724181	-0.736632	-0.399787
-1.26576	-1.7146	0.572536	-0.961791	-0.119462
0.633105	-1.7146	0.986241	-0.46752	0.469418
0.869927	-1.62322	0.719306	1.14725	0.445509
-0.137604	-1.62322	-0.204524	0.639473	-1.08021
0.60029	-0.721852	1.20748	-0.400267	0.458266
1.7883	-0.721852	-0.0160206	0.908777	0.720141
0.64124	-0.721852	-1.71177	-1.33612	0.203972
0.204704	-0.721852	0.977478	0.409721	0.648553
0.938336	-0.721852	-0.0132941	-0.305491	1.30744
0.720743	-0.721852	-0.860418	-0.548506	0.237726
0.49773	-0.721852	-0.222451	0.590563	-0.753489
0.589367	-0.721852	0.687492	0.844135	-0.109352
0.48357	-0.668732	0.543579	-1.15802	-0.113318
0.64072	-0.668732	0.989635	-0.853223	0.614993
0.689979	-0.668732	1.03166	-1.11765	0.176302
0.327197	-0.668732	0.532207	-0.690898	-0.435776
1.11206	-0.668732	-0.238855	-1.12583	0.532901
1.33786	-0.668732	0.968426	0.828328	-0.71768
0.81955	-0.668732	-0.0250564	0.904767	0.33506
-0.765515	-0.668732	0.630962	-0.982641	0.478635
0.612177	-0.668732	-1.73544	0.283158	0.630774
1.19902	-0.668732	1.215	0.623768	0.093113
0.401529	-0.668732	-0.256869	0.878641	0.708161
0.691068	-0.668732	0.807184	0.196719	0.575921
0.147868	-0.668732	-0.217197	-1.18527	0.566137
0.670452	-0.543602	1.15552	0.704806	0.726798
-0.528269	-0.543602	0.241077	0.812995	-0.0870353
0.274039	-0.543602	0.323817	-1.01507	0.07738
0.336759	-0.543602	-0.41033	0.362829	0.690151
0.41874	-0.543602	0.960675	0.957226	0.0712502
1.4639	-0.543602	0.428752	0.478615	1.18249
0.715515	-0.543602	0.809462	1.12914	0.41664
0.795369	-0.543602	-0.547392	1.22626	0.673164
-0.117043	-0.543602	0.116929	-0.19215	0.387797
0.523381	-0.543602	-0.264601	0.629599	0.812675
0.879747	-0.543602	0.708669	-0.833243	0.223184
0.340644	-0.543602	-0.116465	0.793123	1.22953
0.384096	-0.543602	1.12297	0.513173	0.372641
0.511035	-0.543602	-0.164577	-0.339378	-0.790093
-0.299896	-0.543602	0.667319	-0.366893	0.873354
1.46475	-0.543602	0.853672	0.523726	0.662325
0.471517	-0.543602	0.866634	0.0665441	-0.456842
-0.898263	-1.40811	0.0306664	0.766566	0.0477758
0.476709	-1.40811	1.05998	0.467026	0.436024
0.555021	-1.40811	-0.621796	-1.13323	1.23617
0.825809	-1.40811	-0.230708	-0.487364	0.0954134
0.684792	-1.40811	0.482457	-1.07937	0.70106
0.4454	-1.40811	0.32953	-0.224178	0.32972
1.06794	-1.40811	0.854326	-0.230029	0.649283
0.496315	-1.40811	0.897343	-0.721711	-1.03994
1.21237	-1.40811	0.909512	1.25215	0.237779
-1.05138	-1.40811	0.0236474	-0.867593	0.985108
0.796037	-1.40811	-0.321332	0.62611	-0.487527
0.184878	-1.40811	0.852691	-0.662993	-1.50621
0.528861	-1.40811	0.258203	0.9816	-0.715831
0.784373	-1.40811	-0.895226	0.641491	0.743272
0.234784	-1.40811	1.26051	-1.12082	0.218134
0.721267	-1.40811	-0.916332	1.15288	-0.843807
0.316341	-1.40811	0.856438	-0.355058	0.0303306
0.609485	-1.40811	0.248122	0.769542	0.712092
0.291176	-1.40811	0.855717	0.273449	0.939807
0.336037	-1.40811	-0.397398	0.764407	1.4474
0.469251	-1.40811	1.02292	-2.84623	-0.00461481
0.515999	-1.40811	-0.322407	0.569198	0.608647
-0.321594	-1.40811	0.162603	1.48088	-0.844442
0.525977	-1.40811	-0.778276	-1.02478	0.392818
0.798033	-1.40811	0.655171	1.01182	0.414964
0.738442	-1.40811	0.216806	0.107228	0.77499
0.0658213	-1.40811	0.37397	0.155883	0.525148
0.158381	-1.40811	1.01719	1.10538	0.325753
0.507905	-1.40811	0.793499	0.388948	0.78921
0.52986	-1.40811	0.381742	1.11375	0.120676
0.888856	-1.40811	0.383671	-0.0290653	0.481469
0.51138	-1.40811	0.9109	0.0141947	-0.306973
0.298962	-1.40811	-0.235049	-0.725737	0.667499
0.363896	-1.40811	-0.407814	-0.278057	0.275108
0.206413	-0.978964	0.134852	-2.11035	0.244731
0.401637	-0.978964	0.926688	0.692179	-0.543116
0.145211	-0.978964	1.23295	0.211425	0.615519
0.575294	-0.978964	0.4565	0.862563	0.506614
0.798155	-0.978964	0.809065	0.654172	-0.0100638
0.736918	-0.978964	0.600973	0.619415	0.54627
0.173475	-0.978964	-0.02318	0.896111	-0.241023
-0.951323	-0.978964	0.850205	0.58325	0.552233
-0.384469	-0.978964	0.194734	0.622225	0.742631
0.691683	-0.978964	-0.340658	1.09573	-0.29073
1.79361	-0.978964	0.651754	0.464941	0.349497
-0.782305	-0.978964	0.261925	0.0757834	0.147488
1.80194	-0.978964	-0.232155	-0.992649	0.662675
0.739318	-0.978964	-0.216207	0.0665312	-0.455357
-1.19377	-0.978964	-0.372984	-0.992409	0.145196
0.653164	-0.978964	0.64686	0.314131	0.449713
1.18372	-0.978964	0.266264	-0.306912	0.529998
1.45753	-0.978964	0.468807	0.275959	-0.410931
0.543459	-0.978964	0.373237	-0.335451	0.489015
0.228634	-0.978964	1.13782	0.491203	0.520723
0.83549	-0.978964	1.202	0.874295	-0.374866
0.400759	-0.978964	-0.539292	-0.0759661	0.39427
0.127414	-0.978964	-0.472553	-0.746261	-0.325281
0.0135006	-0.978964	-0.591382	0.518754	0.646487
-1.0437	-0.978964	1.10466	-0.760247	0.928254
0.186576	-0.978964	-0.0324046	-0.939672	0.610472
0.0389443	-0.978964	-0.454249	-2.24298	-0.00871449
0.0748109	-0.978964	-0.0689622	-0.0843659	0.170508
0.0500343	-0.978964	0.00103609	0.456598	0.912888
-0.822436	-0.978964	-0.67207	1.12458	0.242459
-1.10903	-0.978964	0.575371	0.43599	-0.138133
-0.327911	-0.978964	-0.305705	0.564963	-0.559478
0.743675	-0.978964	1.10019	-0.336013	-0.708056
-0.0212046	-0.978964	-0.350021	-0.507489	0.936462
0.88706	-0.978964	-0.335702	-0.152547	-0.263088
0.141537	-0.978964	-1.0798	-0.105112	0.557707
0.552288	-0.978964	0.821609	0.36836	0.4677
-1.42513	-0.978964	-1.12784	0.357399	-0.441924
-0.846778	-0.978964	0.202238	0.0363034	0.520527
0.664832	-0.978964	-0.691614	0.627798	0.206302
0.781239	-0.978964	0.0799389	0.320332	0.65698
-0.0238093	-0.978964	-0.0923872	0.16582	0.00150638
0.22051	-0.978964	0.323862	0.283671	0.0997221
0.526555	-0.978964	0.654531	1.01135	0.303815
0.370737	-0.978964	1.38079	-0.0265187	-0.0173192
0.372113	-0.978964	-0.0410078	-0.00537744	0.68159
-1.04033	-0.978964	-0.438747	-0.199494	-0.880105
0.382115	-0.978964	1.6362	0.218328	0.819532
0.393846	-0.978964	0.719045	0.508195	0.501715
0.884509	-0.978964	0.289024	0.613938	0.473277
0.582675	-0.978964	0.0578861	0.70083	-0.78562
0.800119	-0.978964	0.266374	0.870497	0.747742
-1.19424	-0.978964	-1.06785	0.556165	1.01769
1.60415	-0.978964	0.792524	-0.198344	0.523027
0.829632	-0.978964	0.790079	0.867983	-0.0586783
0.141788	-0.978964	0.843481	0.836049	-0.861438
0.647218	-0.978964	0.227463	0.530584	0.38768
0.683226	-1.05443	0.0705764	0.947944	0.133909
0.297179	-1.05443	0.63088	0.795331	0.17387
-0.285308	-1.05443	0.213278	0.569371	0.525718
0.515811	-1.05443	1.11833	0.732062	0.253609
0.339187	-1.05443	0.085867	0.868322	0.544104
0.430239	-1.05443	0.346777	0.567872	1.22979
-0.137112	-1.05443	0.892741	0.56151	0.685212
0.558389	-1.05443	0.500136	-0.0426884	0.453988
-0.92754	-1.05443	0.757177	0.261608	0.224981
0.103315	-1.05443	0.306612	0.241669	0.145889
0.392728	-1.05443	-0.819244	-0.202864	0.0839402
-0.378502	-1.05443	-0.430596	0.421506	-0.443697
0.602464	-1.05443	-0.713556	0.641255	-0.00488383
-1.03268	-0.102364	0.292393	0.10504	0.389628
0.614046	-0.102364	0.748751	0.0278619	0.375079
0.739806	-0.102364	-0.562804	1.10964	0.101085
0.56611	-0.829751	-0.732058	0.357565	0.535044
-0.608659	-0.829751	1.17249	0.098965	0.67979
0.286646	-0.829751	-0.60532	-0.206171	-0.20489
1.4728	-1.19145	-1.02972	-0.688342	0.160314
0.329904	-1.19145	0.483618	-1.0103	0.0985795
0.379373	-1.19145	0.476769	-0.271121	0.558167
0.136859	-1.19145	0.440365	0.676886	0.0633864
0.344668	-1.19145	0.98617	0.258893	0.679252
0.197535	-1.19145	0.688134	0.506302	0.537334
-1.1604	-1.19145	-1.40412	-0.137933	0.313083
0.743153	-1.19145	-0.39157	0.278981	0.0980935
0.408789	-1.19145	0.0241791	1.11271	0.197889
0.101733	-1.19145	0.656883	0.14297	-0.344188
-0.00541179	-1.19145	0.993054	0.204281	0.61986
0.184043	-1.19145	0.714076	0.960901	-0.0201268
0.691706	-1.19145	0.587654	-1.43112	0.64097
0.329836	-1.19145	0.576792	0.867113	-0.649141
-0.780569	-1.19145	0.775942	-0.79403	0.690686
0.874858	-1.19145	0.439064	0.0699081	-0.0895843
0.497021	-1.19145	-0.481303	0.860548	0.554003
0.260993	-1.19145	0.716245	-0.993089	-0.444024
0.672679	-1.19145	0.265227	-1.09056	0.688637
1.31017	-1.19145	1.60173	0.150262	0.699036
0.402393	-1.19145	0.667277	0.811806	0.054573
0.779214	-1.19145	0.215071	0.891484	0.663953
0.708535	-1.19145	0.333846	0.105504	0.787367
-1.00493	-1.19145	0.0324131	0.286916	-0.128789
0.958077	-1.19145	0.192499	0.498914	0.198234
-1.17755	-1.19145	-0.746577	0.287916	-0.542635
-0.0811964	-1.19145	-1.32982	0.0032225	0.286098
0.0497929	-1.19145	-0.703144	-1.38101	-0.19382
0.519001	-1.19145	-0.468904	0.536398	-0.848082
1.585	-1.19145	-0.772104	0.385622	-0.181909
0.66699	-1.19145	-0.219235	0.379129	0.664296
-0.703647	-1.19145	-0.392262	0.557441	0.27673
-0.954897	-1.19145	-0.531692	0.715951	-1.04818
0.583409	-1.19145	0.00105288	1.12965	-0.0792413
0.132755	-1.19145	-0.703829	0.326481	0.357534
0.101742	-1.19145	-0.584934	0.714346	0.291352
0.467678	-1.19145	0.201996	0.533084	-1.04536
0.617491	-1.19145	-0.40965	-1.02883	0.516174
0.690483	-1.19145	0.927263	0.682205	0.508046
0.280621	-1.19145	-0.27779	0.187961	0.0481726
0.585181	-1.19145	0.551532	0.773939	0.573294
0.567732	-1.19145	0.404372	0.595222	0.366115
-1.34639	-1.19145	0.0752903	0.78011	0.00305875
-0.135036	-1.19145	-0.918345	0.781179	0.406407
-0.0801476	-1.19145	0.868927	0.54152	1.24662
0.608103	-1.19145	0.226138	0.229457	0.687419
1.13206	-1.19145	0.320938	-0.295974	-0.154014
0.515188	-1.19145	-0.633091	0.0849169	-1.0533
0.606384	-1.19145	-0.226965	-2.31571	-0.202239
0.673342	-1.19145	-0.94212	0.552993	0.606236
-0.250528	-1.19145	1.77745	0.0283262	0.0803975
0.501763	-1.19145	0.756106	0.350059	0.636481
0.615753	-1.19145	-1.25297	-0.0732236	1.05702
-0.952615	-1.19145	1.106	-0.853718	-0.121094
0.760113	-1.19145	0.0979982	0.639758	-0.99699
-0.0686868	-1.19145	1.6855	0.473996	0.313272
0.046782	-1.19145	0.783641	0.960796	0.780148
0.447577	-1.19145	0.320557	0.756206	0.722228
0.365437	-1.19145	0.127669	-1.43097	-0.941057
-0.550036	-1.19145	-0.66765	0.854844	0.582617
0.733267	-1.19145	0.179966	0.989428	0.793264
0.691786	-1.19145	0.0912644	-1.08882	0.146367
0.42461	-1.19145	-0.47824	0.243356	-0.126144
1.04342	-1.19145	0.46514	0.423628	0.119976
0.94278	-1.19145	-0.983932	-0.205595	0.379711
0.655642	-1.19145	-0.758112	0.620194	-0.0672768
0.0854448	-1.19145	-0.709485	-0.419407	0.0511889
0.539476	-1.19145	-0.640305	-0.168138	0.519117
0.484862	-1.19145	-0.101968	0.979036	0.598329
0.593136	-1.19145	-0.111491	-0.304446	0.720086
0.70223	-1.19145	1.27895	0.0160686	0.733367
0.762499	-1.19145	0.839305	-0.0745861	-0.786876
-0.933317	-1.19145	0.779108	0.839148	0.579446
0.193633	-1.19145	0.73435	0.977697	-0.315958
-1.37459	-1.19145	0.111938	-0.018622	0.839848
0.532559	-1.19145	-0.285706	-0.966606	0.31953
0.00159362	-1.19145	0.488857	-0.464713	0.0488329
0.133353	-1.19145	-0.673315	0.299265	-0.099613
0.561878	-1.19145	0.526809	-0.392249	-0.0888047
0.315245	-1.19145	0.539895	0.240229	-0.89279
0.193596	-1.19145	0.430438	-0.185197	0.641717
0.944662	-1.19145	-0.00518001	0.378522	0.727306
1.11662	-1.19145	0.130916	-1.50097	0.415486
0.269129	-1.19145	0.06017	0.063109	0.745453
0.386942	-1.19145	1.07593	-1.17138	0.127648
1.13746	-1.19145	0.469415	1.08061	0.590593
0.644502	-1.19145	1.12576	-0.44933	0.354794
-0.310005	-1.19145	0.470313	0.678509	0.957092
0.365957	-1.19145	0.126568	-1.21987	0.749854
0.52198	-1.19145	0.874434	1.1136	-0.748129
0.966956	-1.19145	0.926952	-0.926404	0.723422
0.218734	-1.19145	-0.0419129	-1.1641	0.265143
-0.329822	-1.19145	0.280705	0.6888	-0.853503
1.10318	-1.19145	0.693914	-0.522255	-0.49485
1.1007	-1.19145	-0.667639	0.0235023	0.991744
0.382376	-1.19145	0.277593	0.655407	1.12824
-0.419005	-1.19145	-0.132624	0.0905771	-0.0770445
0.612328	-1.19145	-0.266971	-0.22	0.453948
0.768977	-1.19145	0.162689	0.667293	0.801051
0.621297	-1.19145	0.688316	-0.334734	-0.31568
0.942511	-1.19145	-0.713481	0.292999	-0.156064
0.3124	-1.19145	0.647479	0.659895	-0.424221
0.858134	-1.19145	0.855583	0.517479	0.866526
0.414906	-1.19145	1.02823	0.706777	0.650137
-1.05284	-1.19145	0.660302	-0.00392936	-0.740832
-0.0589985	-1.19145	0.788932	0.0404543	-0.561797
0.518422	-1.19145	-0.0450651	-0.116112	0.744411
-0.1996	-1.19145	1.13768	1.137	0.218215
0.918278	-1.19145	1.46103	0.922718	0.45133
0.709273	-1.19145	-0.396581	-0.518847	0.0789
0.291591	-1.19145	-0.505019	0.892471	0.713705
0.0577438	-1.19145	-2.00762	0.570313	0.467811
1.03958	-1.19145	-1.18808	-0.552911	-0.375562
-0.78518	-1.19145	-0.122934	0.416049	0.0311212
0.427044	-1.19145	0.601901	0.906641	-0.908454
0.734358	-1.19145	0.108597	-0.57163	0.559197
0.446289	-1.19145	0.268362	0.576001	1.04022
0.361901	-1.19145	0.487363	-0.609362	0.675781
0.478184	-1.19145	0.221388	0.350202	1.12805
0.0293585	-1.19145	0.961468	1.47578	0.362538
0.290702	-1.19145	-0.252738	-0.872952	0.345035
0.646205	-1.19145	-0.699183	0.658968	1.11675
-0.914406	-1.19145	0.899584	0.17316	1.14696
0.399476	-1.19145	-0.643587	1.25283	0.28562
-0.37012	-1.19145	0.180704	-0.470236	0.649913
0.647936	-1.19145	1.05332	0.705232	1.22696
-0.48182	-1.19145	0.70398	0.0848652	-0.675632
1.39164	-1.19145	1.62087	1.06187	-0.0115911
0.565512	-1.19145	0.618443	-2.07361	0.734771
0.559478	-1.19145	0.753213	0.160919	-0.19382
0.552678	-1.19145	0.580179	0.203745	0.491027
1.27004	-1.19145	-0.076039	0.68488	0.401814
-0.518065	-1.19145	0.526194	-0.506877	1.20019
-0.274361	-1.19145	1.12132	0.467833	0.191761
0.73936	-1.19145	0.958511	0.225298	0.639197
0.474338	-0.797112	0.74687	0.0154122	-0.66772
0.22633	-0.797112	1.1346	0.697525	0.604274
1.36419	-0.797112	0.306772	-0.602184	0.601281
0.707464	-0.797112	-0.619231	0.3709	0.405376
0.835193	-0.797112	0.898678	-0.485356	0.134315
-0.599996	-0.797112	0.320928	0.428643	0.995894
0.783297	-0.797112	1.35388	-0.249244	-0.703874
-0.672489	-0.797112	1.33732	0.360895	0.303406
0.967825	-0.797112	0.766848	0.462627	0.652659
0.418995	-0.797112	-0.895683	0.639229	0.653547
0.576491	-0.797112	-0.856561	0.383311	-0.173994
0.321564	-0.797112	0.611373	-0.795581	0.49653
0.442268	-0.797112	-0.434757	0.500964	0.433028
0.687901	-0.797112	0.379355	0.506208	0.672321
0.546759	-0.797112	-1.01474	0.510896	0.711072
0.763649	-0.797112	0.445478	0.481991	0.20412
0.606691	-0.797112	0.736509	0.795884	0.0926986
1.06206	-0.797112	0.671096	0.772785	-0.173971
-0.0958225	-1.01042	1.7546	0.947142	0.719402
0.256879	-1.01042	0.777137	-1.06262	-0.851574
-0.421477	-1.32112	-1.21388	0.620889	0.4403
0.90915	-1.32112	-0.748428	0.497226	-0.824698
0.262643	-0.365642	0.518999	-0.755854	0.774326
0.655911	-0.365642	-0.36174	-0.586282	0.357539
-0.0377612	-1.5795	-0.81055	0.588102	-0.00450839
-0.355588	-1.5795	0.319261	0.442529	-0.402143
-0.311995	-1.5795	0.756723	0.956196	-0.474192
1.20311	-1.5795	-0.136612	0.615184	-0.227121
0.51525	-1.5795	-0.834901	0.28341	0.600326
0.315263	-0.513771	0.70718	0.4203	0.265719
0.26664	-0.513771	0.542375	0.323025	0.319971
1.04668	-0.513771	-0.68936	1.31773	-0.648225
0.701457	-0.513771	-0.66124	0.290657	-1.015
0.178613	-0.513771	0.629966	-0.134678	-0.179118
0.708979	-0.513771	0.477037	-0.479918	-0.0637496
0.334815	-0.513771	-0.234769	0.914413	-0.101646
0.462119	-0.513771	0.446023	1.00608	0.507195
0.641199	-0.513771	0.571285	0.492822	-0.198675
0.64611	-0.513771	1.2018	0.71076	0.00635757
0.425364	-0.513771	1.3159	0.197642	-0.452561
0.522567	-0.513771	-0.455971	0.23843	0.436428
0.83748	-0.587759	0.641103	0.496011	-1.01535
-1.05424	-0.587759	1.4766	0.824009	-0.924401
0.963177	-0.587759	0.909324	0.441892	0.847323
-1.08821	-0.884152	0.838147	0.30305	-0.0614547
-0.0406695	-0.884152	-0.362085	0.445002	0.462912
0.27571	-0.884152	0.76343	-0.627391	-0.667033
0.708905	-0.607544	-0.635433	0.760039	0.400391
-0.453125	-0.607544	-0.332381	-0.767813	-0.829863
-0.649322	-0.823592	1.5394	0.427535	-0.417082
-1.26749	-0.823592	-0.110921	-0.448607	0.963772
0.77037	-0.823592	1.75345	0.919984	0.555657
0.0537023	-0.823592	-0.361876	0.438604	0.860807
0.506384	-0.823592	-0.851436	0.487556	0.4924
0.246772	-0.823592	-1.10666	-0.589834	0.272921
-0.108583	-0.823592	-0.611142	0.670279	-0.902939
0.437795	-0.823592	0.756217	-0.576641	1.04289
0.597586	-0.823592	0.392584	0.290298	0.403941
0.716591	-0.823592	0.342803	0.917278	1.12061
0.228523	-0.823592	1.05136	-0.318447	0.928148
-0.4	-0.823592	0.420428	0.875893	-0.146601
-0.0916664	-0.823592	0.355822	0.565799	-0.304208
0.00888511	-0.823592	-0.246864	0.797268	0.377487
-0.338375	-0.823592	0.561855	-0.667679	-1.02987
-0.553446	-1.00125	-1.19677	0.892542	-1.09739
0.478852	-1.00125	1.39455	-0.491263	1.11107
0.645478	-1.00125	-0.900231	0.322485	0.448911
0.663309	-1.00125	0.0641128	-0.61877	0.604035
1.07853	-1.00125	-0.773997	0.412132	0.000478698
0.544491	-1.00125	0.731251	-0.60536	0.0942036
-1.01542	-1.00125	-0.647971	-0.00584323	0.881387
0.948118	-1.00125	0.798044	0.577166	0.0280287
0.380033	-1.00125	-0.765714	0.560272	-0.57265
-0.720862	-1.00125	0.319656	0.397535	-0.103772
-0.821999	-0.358731	-0.123878	1.23965	0.588643
0.654885	-0.358731	-0.550519	0.461503	0.578768
0.241384	-0.358731	0.639592	0.949072	-0.0769123
0.811034	-0.358731	-1.75213	0.593167	0.511104
0.564846	-1.28649	-0.396743	0.189607	-0.171259
0.621805	-1.28649	-0.936345	1.1759	-1.16706
0.511693	-1.28649	0.156735	1.05771	-0.38937
0.404538	-0.432317	-0.573882	0.160917	0.715389
0.263697	-0.432317	-0.501386	-0.292313	1.52827
-0.1013	-0.432317	0.109077	0.761875	-0.237391
0.206497	-0.432317	0.672095	-0.824728	0.666619
-0.186912	-0.767119	-0.441098	0.249316	0.432346
-0.9631	-0.767119	-0.164204	0.636119	0.43179
0.255732	-0.767119	0.983872	0.560561	0.630503
0.591129	-0.767119	-0.284982	-0.247925	1.02288
0.636137	-0.767119	0.660178	0.550374	0.45633
0.141364	-0.767119	-0.46908	0.680248	-0.0965976
0.188917	-0.767119	0.491321	0.506789	-0.407154
0.257129	-0.767119	1.25875	1.00517	-0.426008
0.46275	-0.562144	-0.588729	0.808971	0.647974
1.2268	-0.562144	-1.05379	0.493571	0.501259
-0.6157	-0.562144	0.29049	0.39175	0.943796
0.655671	-0.562144	-0.131046	0.613762	0.243192
-0.925905	-0.564683	0.631516	0.329824	0.83232
0.562718	-0.564683	-1.04763	0.450061	0.815789
1.35638	-0.564683	0.486634	0.243958	-0.813012
1.53284	-0.564683	0.367501	1.025	0.547432
0.821958	-0.564683	1.14753	-0.300957	0.185925
-0.980081	-0.564683	0.625533	0.505649	-1.43085
0.494188	-0.564683	0.992996	0.672613	0.34186
1.18878	-0.564683	0.924822	0.216724	-0.591409
-1.27258	-0.564683	1.12711	0.444208	0.0827729
0.388625	-0.564683	0.70534	0.371876	0.613815
0.140948	-1.31079	-0.641087	-0.109491	0.591243
-1.09826	-1.31079	0.182257	0.932849	0.47672
0.371389	-1.26566	0.0268943	0.450181	0.830693
0.229158	-1.26566	-0.661982	1.75735	0.571901
0.473932	-0.697132	0.92902	0.275082	0.806932
1.02916	-0.697132	-0.787795	0.622984	-0.135279
0.403495	-0.697132	0.354731	0.223547	0.559889
0.458678	-0.697132	-0.490988	0.589607	0.713803
0.43375	-0.697132	1.00939	0.455884	-0.0776705
1.33813	-0.697132	-0.0498567	0.763803	0.25582
0.333983	-0.697132	0.810217	-0.188989	-0.189325
0.577941	-0.424205	1.51877	-0.425456	1.06522
-1.10735	-0.424205	0.269989	0.782713	0.415866
0.430133	-0.424205	0.556871	0.614972	-0.395688
0.966727	-0.424205	0.187189	-1.16539	-1.00922
0.506815	-0.726385	0.296129	0.344276	0.779171
-0.948863	-0.726385	0.131885	-0.0797294	-0.172142
0.144691	-0.726385	-0.269024	-0.934549	0.268378
0.564441	-0.726385	-0.513431	0.50088	0.340195
0.539501	-0.726385	0.657258	1.03052	0.285845
0.799405	-0.726385	-0.710293	0.254113	0.0287678
1.20298	-0.726385	0.921263	1.17511	0.460738
1.48767	-0.726385	-0.974523	0.608375	0.344491
0.239121	-0.726385	-0.543031	0.481733	0.424427
0.455125	-0.726385	1.0083	0.719236	-0.782842
0.0210004	-0.726385	1.01529	0.520341	0.888586
-2.03033	-0.726385	-1.06158	-0.708535	0.27201
0.70218	-0.726385	0.168027	-0.750499	0.256103
-0.0383514	-0.726385	0.433485	1.00273	0.164202
0.476289	-0.726385	0.653283	0.762909	0.31479
-0.189362	-0.726385	-0.556483	0.528752	0.0266793
-1.56946	-0.726385	0.0769943	-2.06953	0.529434
-0.153598	-0.726385	0.191763	-0.925067	-0.69907
0.287533	-0.726385	1.4119	-0.577477	0.734821
0.99227	-0.726385	0.604285	-1.22047	0.653945
0.541048	-0.726385	-0.685459	-0.801897	0.856726
0.342279	-0.726385	0.95293	-1.39832	-0.160556
0.577761	-0.726385	0.212624	0.545456	0.239183
0.823906	-0.726385	0.739305	0.140612	1.05171
-0.106937	-0.726385	0.495339	0.401804	-0.134715
0.85814	-0.726385	-1.11976	-1.20083	0.261966
0.0139358	-0.726385	1.25193	-0.504045	0.50761
0.6917	-0.726385	0.40824	0.622432	-1.32447
-0.590792	-0.726385	-0.994941	0.432225	0.103101
0.680236	-0.726385	-0.766111	-0.444951	0.336398
1.04343	-0.726385	0.917506	-1.75337	0.735308
1.50476	-0.726385	1.05795	-0.671966	-0.455519
0.665205	-0.726385	-0.480086	0.375985	0.0258499
1.25134	-0.726385	1.04517	0.0517336	0.754152
1.15368	-0.726385	0.427805	0.512814	0.707938
0.408095	-0.726385	0.317121	-1.00135	0.251032
-2.36556	-0.726385	-0.504671	0.651536	0.337277
0.639968	-0.726385	-0.798906	0.931828	0.51563
0.49185	-0.726385	0.979679	-0.889105	0.893432
-0.0397446	-0.726385	-0.646635	0.228638	-0.0198128
0.405804	-0.726385	0.197027	0.734673	0.719317
0.127871	-0.726385	1.20354	1.0225	-0.717384
0.584019	-0.726385	0.475325	0.169927	0.606406
0.362847	-0.726385	-0.490496	-0.866515	0.566616
1.01097	-0.726385	0.24545	0.10566	0.52024
-1.39905	-0.726385	0.263746	-0.937555	0.497738
1.30449	-0.726385	-0.509359	-0.937682	0.312433
-0.268872	-0.726385	-0.305249	0.34626	-0.83449
0.452734	-1.02651	1.06828	0.259185	0.247125
0.650736	-1.02651	1.62338	0.76158	0.759189
0.505461	-1.02651	1.07888	0.0570025	0.578259
0.697782	-1.02651	-0.198099	-0.7931	-0.340426
0.215698	-1.02651	-0.506305	-1.06029	0.441779
0.193507	-1.02651	1.40455	0.138938	0.472318
-0.385244	-1.02651	1.25689	-1.02455	0.179858
0.490751	-1.02651	1.17922	0.425124	0.543814
0.467144	-1.02651	0.196862	0.470596	0.656673
0.516724	-1.02651	-0.0383265	0.287183	0.647162
1.15292	-1.02651	0.76352	0.634443	0.831849
0.455927	-1.02651	1.51744	0.826978	0.833206
0.591037	-1.02651	0.531924	-0.338187	0.0447523
0.404105	-1.02651	-0.571165	0.255102	0.064867
0.40824	-1.02651	1.13765	0.0353206	0.937885
1.08899	-1.02651	1.19939	-1.42022	0.488058
-0.585043	-1.02651	-0.308831	0.532531	-0.918346
0.910275	-1.02651	1.22806	0.704227	-0.0845771
0.250628	-1.02651	0.882534	-2.6171	-0.114974
0.594788	-1.02651	-0.151666	-0.504549	-0.758122
0.734136	-1.02651	-0.824081	0.206307	0.894148
0.490932	-1.02651	1.74186	0.502623	0.469106
1.0813	-1.02651	0.508193	0.666406	0.411932
0.24286	-1.02651	0.834895	-0.704844	-0.626365
1.13531	-1.02651	-0.375166	0.815149	0.280359
0.704377	-1.36041	-0.718867	-0.281155	0.512859
-0.802129	-1.36041	-0.201576	0.492599	0.851514
-1.06607	-1.36041	1.17756	-1.0972	0.689019
0.771926	-1.36041	-0.388623	0.641721	-0.199411
-0.611663	-1.36041	-0.384905	0.511594	0.249602
0.233553	-1.36041	-0.710573	0.948046	-0.37004
1.13834	-1.36041	-0.720646	0.321842	0.0252115
-0.870091	-1.36041	-0.77655	0.279064	0.394774
1.39095	-1.36041	1.67041	0.507276	0.479827
-0.168818	-1.36041	-0.765326	0.147771	0.513164
0.380269	-0.52065	1.04975	-0.901996	0.0292078
1.0901	-0.52065	1.19767	0.907491	0.0299376
0.457099	-0.52065	-0.281385	0.36758	0.245015
1.2886	-0.52065	0.661625	0.680264	0.717949
0.493289	-0.52065	-0.59709	0.208919	-0.177225
1.52076	-0.52065	0.44522	-0.724969	-0.282689
-0.0634029	-1.48316	-0.399563	-0.979761	0.383389
0.411838	-1.48316	0.957553	-0.135298	0.262718
-0.140833	-1.48316	-0.54985	-1.47919	-0.289486
0.0101748	-1.11124	-0.96068	0.433018	0.753609
0.395922	-1.11124	-0.687873	-0.0781086	0.399099
0.849767	-1.11124	-0.831399	0.832717	0.193049
0.648016	-1.11124	0.441845	0.670498	0.74832
0.408633	-1.27043	0.833781	0.979691	0.978577
0.656535	-1.27043	0.016814	0.935845	0.380348
1.04944	-1.27043	1.41694	0.33239	0.0102576
0.651743	-1.27043	0.553557	0.705898	-0.127664
-0.10075	-1.27043	-0.491423	0.648123	0.361549
1.25465	-1.27043	0.137074	0.384045	0.689602
-0.321099	-1.27043	-1.24476	0.544095	0.911459
1.23353	-1.27043	-2.14781	0.112505	-0.501681
-0.223088	-1.27043	0.731815	0.432838	0.492606
0.799334	-1.27043	0.864687	-0.32164	0.503563
-0.339175	-1.27043	1.18987	0.771313	-0.770899
0.193757	-1.27043	0.348321	0.164936	0.477303
0.624027	-1.27043	0.400301	-0.180765	0.0527647
-0.198509	-1.27043	-0.90272	0.350718	0.452675
1.16899	-1.27043	-0.969412	0.669744	1.03238
0.547504	-1.27043	-0.375181	0.575647	0.209589
0.31698	-1.27043	-0.345964	-1.54637	0.553731
-0.880839	-1.27043	-0.356091	0.690408	0.73537
-0.39058	-1.27043	-0.664102	0.586583	-0.730406
0.253064	-1.27043	-0.336922	0.229863	0.908727
-0.579661	-1.27043	-1.42273	0.0405217	-0.341464
0.864225	-1.27043	0.771804	0.621942	0.702039
0.932138	-1.27043	-1.06183	0.989846	0.11239
0.912202	-1.27043	0.875093	-2.75864	-1.33696
0.453616	-1.27043	0.0254937	-0.184517	0.616562
1.09548	-1.27043	-1.277	0.460935	0.112966
0.755726	-1.27043	-0.513633	0.439886	0.527907
-1.08174	-1.27043	0.790244	-0.184137	0.435382
0.388186	-1.27043	0.596013	0.697442	0.174178
0.3974	-1.27043	-0.928264	1.70146	0.701103
0.583356	-1.27043	-0.944124	-0.373936	0.928574
1.39299	-1.27043	-0.327202	0.40544	0.729874
0.739468	-1.27043	-0.252398	0.973101	0.193534
1.42376	-1.27043	-0.286277	0.0307842	0.204615
-0.961905	-1.27043	-0.312225	0.465622	0.235427
0.986424	-1.47372	-0.444416	-0.171552	0.499174
-0.58802	-1.47372	-0.531484	1.21237	0.0708447
0.179462	-1.47372	-0.968416	0.0150482	0.55887
0.917539	-1.47372	1.33801	0.58089	0.37598
0.513127	-1.47372	-0.246096	-0.0615079	0.0490897
-0.846529	-1.47372	-1.23233	0.00411574	0.545755
1.54867	-1.47372	0.199369	0.133706	0.733383
-0.168011	-1.47372	-0.598644	0.846507	0.585144
-0.560431	-1.47372	0.724381	0.218637	-0.963185
0.0499034	-1.47372	-0.198129	1.14688	0.57745
-0.57234	-1.47372	0.267981	0.718974	0.300978
0.634333	-1.47372	-0.00474523	-0.397442	0.0459376
1.00777	-1.47372	-0.534072	0.671332	-1.16685
0.429647	-1.47372	0.757626	0.596264	-0.790903
1.10285	-1.47372	0.6165	0.74024	-0.524506
0.446204	-1.47372	-0.943036	-0.169215	0.204215
0.551318	-1.47372	-0.388223	0.721314	0.455832
0.901364	-1.47372	-1.06963	0.0110898	-0.800341
0.195042	-0.633061	-0.1463	0.576167	-0.520752
0.226004	-0.633061	1.10835	-1.16167	0.639288
0.062238	-0.633061	0.997643	0.42356	-0.209131
0.247668	-0.27606	-0.459171	0.887031	-0.0722327
-0.665846	-0.27606	-0.110479	0.173243	0.851166
0.320217	-0.27606	1.41918	0.373334	0.319559
0.519935	-0.27606	-1.03694	-0.481783	-0.797653
0.899402	-0.27606	-0.505788	0.564377	-0.190938
0.896144	-0.979447	-0.591065	0.584693	0.487569
-0.674249	-0.979447	0.938207	0.718136	0.771789
0.182918	-0.979447	-0.11777	0.442495	0.611162
-0.0343029	-0.979447	0.297021	0.830585	0.160468
0.821541	-0.979447	0.927127	0.226211	0.0293997
0.442033	-0.979447	1.16959	0.328579	0.500777
0.348228	-0.979447	-0.60448	0.275715	1.02079
-0.259073	-0.979447	-0.147459	0.6628	-0.121967
0.525105	-0.979447	-0.662002	-0.465329	0.444745
0.555099	-0.606629	0.496971	-0.418752	0.502877
0.592652	-0.606629	-0.327559	0.0390005	0.667205
-0.523804	-0.606629	0.872249	0.58358	0.14035
0.232773	-0.606629	0.839568	-0.324878	-0.0765113
0.410319	-0.606629	-1.22769	0.578596	0.572279
0.477416	-0.606629	-1.07584	0.366513	0.482289
0.699869	-0.606629	-0.556421	-1.14977	-0.574414
0.619562	-0.507642	0.70211	0.413016	1.1346
-1.62032	-0.507642	-2.78024	-0.656304	0.716804
-0.37012	-0.507642	-0.240981	0.52863	0.763743
1.08229	-0.507642	-0.993217	0.316208	-0.844382
-0.500085	-0.507642	-1.38797	0.476929	-1.13014
1.52177	-0.507642	1.09401	0.699927	0.102717
0.910365	-0.507642	1.00352	0.934173	-0.145109
0.351352	-0.507642	0.919209	-0.381986	0.873629
0.508888	-0.597899	0.830779	0.426356	0.521139
0.848435	-0.597899	0.232019	-0.654517	-0.413232
0.65515	-0.597899	-0.89034	-0.779554	0.437391
0.0134435	-0.597899	-0.555856	1.23915	0.282323
0.0511656	-0.597899	0.443264	0.918272	0.67278
0.869452	-0.597899	-0.0220729	0.794151	0.544431
0.534269	-0.597899	1.03733	-0.187818	0.543774
0.422651	-0.597899	0.556751	-0.1486	0.150161
0.443333	-0.597899	0.754919	0.456572	0.459948
0.152743	-0.597899	0.948383	0.0608845	0.482512
0.442411	-0.597899	0.43802	-0.0714582	0.0838654
0.728354	-0.597899	0.825467	0.632052	1.45956
0.138544	-0.597899	1.15532	0.380438	0.496712
-0.428507	-0.597899	0.592768	0.803929	-0.670241
0.310298	-0.597899	1.27353	0.435095	-0.378805
0.725188	-0.597899	-0.53006	0.48001	-0.126914
1.01573	-0.597899	0.531594	1.12557	0.25421
0.192384	-0.597899	0.9825	0.628548	0.726678
0.977785	-0.597899	0.525288	0.342884	-0.579821
-0.00990761	-0.597899	0.218981	1.72094	-0.138581
0.354358	-0.597899	0.430767	0.468395	0.746051
0.933517	-0.597899	0.749896	0.775582	0.559524
0.73478	-0.597899	0.707708	0.901274	0.770919
0.449896	-0.597899	0.750678	0.877437	0.921017
0.415047	-1.37892	1.43171	-0.994448	0.842325
0.498512	-1.37892	0.133353	1.39839	0.720528
0.633131	-1.37892	-0.869462	-0.775966	-0.0806056
1.37677	-1.37892	1.31189	1.2211	0.24223
0.624873	-1.37892	0.670029	1.10923	0.429517
0.255931	-0.456567	-0.408924	0.160483	0.825532
0.56187	-0.456567	-0.542837	-0.88415	0.516451
0.0799261	-0.456567	0.84692	0.743952	1.25623
1.08897	-0.456567	-0.624001	0.240533	-0.0506321
0.214925	-0.456567	0.983939	0.541225	0.651621
0.239213	-0.456567	0.122848	0.570459	-0.205044
0.321419	-1.05815	1.26642	0.640614	0.785722
0.291871	-1.05815	0.228953	0.486382	0.679939
0.32357	-1.05815	-0.148301	0.811796	0.492462
0.91387	-1.05815	0.151644	0.436951	0.701591
0.755954	-1.05815	-0.0759888	0.365176	-0.804919
-0.609944	-1.05815	0.00114255	0.251678	-0.0299362
-1.5492	-1.05815	1.0376	0.490881	0.763286
0.047762	-1.05815	0.318197	0.641007	-0.0627112
1.00312	-1.05815	0.538368	0.475447	0.594669
0.354285	-1.05815	-0.357586	0.40824	0.831261
0.702757	-1.05815	-0.199432	0.317515	0.582595
0.421944	-1.05815	1.32313	0.558734	0.747431
0.392775	-1.05815	0.312185	0.437385	-0.446024
0.0914476	-1.05815	-1.18611	0.556669	1.08026
-1.28061	-1.05815	0.714632	1.00897	-0.945029
0.720187	-1.05815	-0.426024	0.500679	0.670064
-2.27218	-1.05815	1.0147	-0.651138	-1.71217
0.70056	-1.05815	0.277105	0.288759	0.934986
0.620707	-1.05815	-0.739715	0.265445	1.23671
0.395064	-1.05815	-0.388841	-0.508958	0.876107
0.528826	-1.05815	-1.03526	0.56103	0.487827
0.550319	-1.05815	-2.01155	0.6099	0.239154
0.543055	-1.05815	-0.871897	1.17917	0.37725
0.491098	-1.05815	-0.79088	0.943662	0.129525
0.660253	-1.05815	-0.0143237	0.866721	0.0920129
0.842127	-1.05815	0.224122	-0.558414	-0.73222
0.957661	-0.922714	-0.431087	0.205027	-0.565393
0.908868	-0.922714	0.84275	0.774109	-0.160494
1.10855	-0.922714	0.588061	0.610993	0.330067
-0.276196	-0.922714	-0.401378	0.264331	0.656361
0.80596	-0.922714	0.077657	0.663501	0.238816
-0.4438	-1.35262	1.04321	0.376394	1.31637
0.49823	-1.35262	0.191356	-0.0134226	0.887008
0.32568	-1.35262	0.926448	1.10794	1.335
1.18654	-1.35262	0.230204	0.503472	0.34311
0.666067	-1.35262	-0.463113	-0.247848	-0.726248
0.643366	-1.35262	0.615481	0.219976	0.729454
0.918053	-1.35262	-0.856972	0.7071	-0.00864635
0.820191	-1.35262	1.12161	-0.159423	-0.032628
0.8322	-1.35262	-0.794927	0.661235	-0.1568
0.918518	-1.35262	1.06743	0.27754	1.01293
0.850685	-1.35262	0.870562	0.181008	0.637935
1.00639	-1.35262	0.532643	-1.31727	0.393604
0.652918	-1.35262	0.76178	0.460489	-0.88557
0.788883	-1.35262	-0.23666	0.481038	0.400566
-0.744953	-1.35262	1.03585	-1.04669	-1.29768
0.979386	-1.35262	-0.0572621	0.397281	0.92072
0.946534	-1.35262	0.0788269	-0.162567	0.243695
0.179708	-1.35262	-0.902355	0.00505395	0.885948
-0.643647	-1.35262	-0.27519	0.371179	-0.540159
-0.0910042	-1.35262	-0.403737	0.719261	0.428768
0.547401	-1.35262	-0.894807	0.555053	-0.335892
0.495953	-1.35262	0.852699	0.300914	0.232192
0.178529	-1.35262	-0.59097	0.504161	-0.123936
0.736256	-1.35262	1.32323	1.02853	0.264586
-0.763676	-1.35262	-0.886694	0.179668	0.603471
0.731512	-1.35262	1.02318	0.0773467	-0.694119
0.71179	-1.35262	-1.77728	-1.07084	0.00727798
1.13177	-1.35262	-0.601438	0.609068	-0.785474
0.328382	-1.35262	0.620876	0.0952084	0.597981
0.898608	-1.35262	0.866255	-0.956679	0.243191
0.312049	-1.35262	-0.296995	-0.437816	0.0825017
0.796521	-1.35262	0.908539	-0.739663	-0.128128
-0.816485	-1.35262	1.41776	0.199058	-0.296283
0.304779	-1.35262	-1.08138	0.579364	-0.20234
0.398649	-1.35262	0.351305	0.691751	-0.0469939
0.0590845	-1.35262	-0.305033	-1.26431	-0.362532
0.717094	-1.35262	0.800164	0.477276	0.104484
-1.4564	-1.35262	-0.559371	0.304857	-1.14161
-1.56492	-1.35262	0.212711	0.738006	-0.183592
0.773557	-1.35262	1.09686	0.0381133	0.867528
0.09962	-1.35262	0.506268	0.35694	-0.511003
0.932877	-1.35262	0.960169	0.15206	0.312385
-0.910348	-1.35262	0.970219	0.989397	0.0101459
0.845646	-1.35262	1.26761	0.132285	0.106023
0.357172	-1.35262	-0.401663	0.25828	0.320033
1.06474	-1.35262	-0.191711	-0.522544	0.509204
0.363495	-1.35262	-0.787271	0.776163	-0.0293227
[truncated: 1,046,576+ more rows]

## Sheet: Figure 2b
Time (s)	c-Fos+c-Fos	c-Jun	c-Jun+c-Jun	c-Fos+c-Jun	c-Fos
0	1	1	1	1	1
1	0.41654	0.311747	0.381624	0.390734	0.535366
2	0.224185	0.162016	0.196019	0.209213	0.2068
3	0.150748	0.0963026	0.118564	0.146443	0.106817
4	0.111579	0.064887	0.0883152	0.0876971	0.0679113
5	0.0930711	0.0442508	0.0668654	0.0702484	0.0426254
6	0.0628983	0.034528	0.0469535	0.0541382	0.0273621
7	0.0526851	0.0242389	0.0398584	0.0454152	0.0212473
8	0.0411612	0.0193439	0.0330357	0.0274417	0.0129226
9	0.036433	0.0185594	0.0229029	0.0184302	0.0122413
10	0.0318831	0.0105202	0.0176702	0.0263107	0.0122262
11	0.0228851	0.0113107	0.0178107	0.0311999	0.00704275
12	0.0208626	0.0102151	0.01649	0.0125816	0.00597255
13	0.0168288	0.0110186	0.0125627	0.00792888	0.00680684
14	0.0199657	0.00821293	0.0115509	0.0159916	0.00840983
15	0.0171159	0.00682139	0.00864327	0.0129026	0.00327124
16	0.0116783	0.00540591	0.00682266	0.013014	0.00307144
17	0.00973115	0.00396574	0.00573496	0.00492265	0.00208241
18	0.00904121	0.00425041	0.00809909	0.0182074	0.000794018
19	0.00781755	0.00580098	0.007392	0.0100184	0.00134532
20	0.0107779	0.00432535	0.00470965	0.00505321	0.00164085

## Sheet: Figure 3c
x	mean	std	order	tag
c-Fos	0.80355	0.02184	1	Transient
c-Jun	0.85373	0.02468	2	Transient
c-Fos+c-Jun	0.8372	0.02621	3	Transient
c-Fos+c-Fos	0.8673	0.01444	4	Transient
c-Jun+c-Jun	0.85422	0.02271	5	Transient
c-Fos	0.19645	0.02184	1	Stable
c-Jun	0.14627	0.02468	2	Stable
c-Fos+c-Jun	0.1628	0.02621	3	Stable
c-Fos+c-Fos	0.1327	0.01444	4	Stable
c-Jun+c-Jun	0.14578	0.02271	5	Stable

## Sheet: Figure 3d
tag	mean	std	order
c-Fos	2.97693	0.10742	1
c-Jun	2.18193	0.0883	2
c-Fos+c-Jun	2.5633	0.10153	3
c-Fos+c-Fos	2.88987	0.08672	4
c-Jun+c-Jun	2.57098	0.09313	5

## Sheet: Figure 3e
tag	mean	std	order
c-Fos	15.0952	1.21829	1
c-Jun	11.3691	1.39971	2
c-Fos+c-Jun	12.2608	1.37857	3
c-Fos+c-Fos	20.4373	1.91491	4
c-Jun+c-Jun	13.2585	1.5084	5

## Sheet: Figure 3f
c-Jun(Δ DNA Binding)-HaloTag C58+-HaloTag N58-c-Jun(Δ DNA Binding)	c-Jun(Δ DNA Binding)	c-Jun(Δ dimerization)	c-Jun+c-Fos(Δ DNA Binding)	c-Fos+c-Jun
0.053912	0.469844	-0.224689	0.237931	0.868751
1.17362	0.899827	0.645349	-0.0663257	-0.296721
0.0196486	1.29943	1.76246	-0.736616	0.598345
0.869654	1.18014	-0.340541	0.456774	0.62283
1.16207	0.2415	-0.336738	0.895497	0.716573
0.85233	0.483594	0.133136	0.822569	1.26057
-0.875295	0.929973	0.723861	0.836716	0.126792
-0.0361782	0.539871	1.31088	0.0687432	0.721256
1.32718	-0.22365	1.44906	0.922339	0.105684
-0.186915	1.40381	1.07735	-0.193329	1.41007
0.882284	0.561532	1.26284	0.466005	0.0743051
-1.95969	0.368223	0.500353	0.991789	-0.425936
1.23073	0.610264	1.50574	0.228549	0.159955
-1.86526	0.62831	0.374635	1.44554	0.419382
0.9346	1.01104	0.343514	-0.370616	0.104928
1.41448	1.00832	1.05673	1.4213	0.599948
1.60295	0.336771	-0.507396	0.984045	-0.740466
-1.13277	0.807448	-0.384897	0.942792	0.794677
1.04078	0.520261	0.830189	-0.0722251	0.0818866
1.27721	0.474018	0.996493	0.464547	0.444225
1.25186	0.114536	1.03313	-0.113848	-0.274048
-0.293738	0.313014	1.16458	0.976491	0.557879
0.314771	0.639409	0.761515	-0.115902	0.0724777
0.754216	-0.096045	-0.334953	1.52241	0.472078
0.283186	-0.20546	0.750917	-1.06952	0.594932
1.26854	-0.102906	-0.393571	0.077194	0.710979
0.60767	0.561674	0.303235	-2.23071	0.0488164
0.809307	0.737458	0.0813352	0.549933	-0.289449
0.648796	0.902808	0.400444	-0.0174551	0.445548
-0.502624	0.295876	-0.00867124	-1.38781	0.677991
0.642506	0.643511	0.744797	-0.851789	-0.822916
0.550249	0.625009	1.2484	-0.728585	0.416414
0.785793	0.20633	0.750428	-1.99938	0.638522
-0.89453	0.276812	0.451719	-0.754647	0.673899
0.180645	0.733506	0.458075	-0.836602	0.334959
0.642212	0.980632	0.62449	-0.821354	-0.194316
0.545446	0.412124	0.729251	-1.89359	0.738422
0.438312	-0.675546	0.38467	-0.92754	1.0958
1.52209	-0.752946	-0.0695579	-0.427314	-0.15611
1.5642	-1.2881	0.971598	-1.30469	-0.0325762
0.555668	-0.523747	1.31702	-1.13668	1.26356
1.11579	-0.201069	0.373326	-1.14882	0.825956
0.609592	-0.490168	0.321872	-0.812291	0.15175
-0.00340488	0.902052	-0.319391	-0.793707	0.103983
1.09996	1.32712	0.126227	-0.312301	-0.174656
-0.00540422	1.09036	0.487901	-1.2692	-0.719021
0.254236	0.721655	1.15068	-0.495448	0.228144
-0.974016	0.0202003	-0.890356	-1.25625	-0.257458
0.877931	0.623883	0.242819	-0.751478	0.306203
-0.352678	1.49692	0.208387	-0.391053	1.02537
1.39181	0.656375	-0.445067	0.207935	0.161045
1.04591	-1.05132	0.588354	1.09625	0.535193
-2.22728	1.26618	1.27615	-1.62725	0.0986027
0.254553	0.152373	-1.08951	-0.385033	0.689288
0.699449	1.18253	0.111018	0.656937	0.151454
0.882927	0.912234	0.118653	0.737473	-0.180882
1.10976	0.751016	-0.107189	0.578739	-0.516071
-0.137339	1.10719	0.045569	0.309868	0.0523884
0.736902	0.717785	0.950657	-0.733199	1.12293
-0.0629095	1.38051	-1.4895	-0.499519	1.4099
-0.110229	0.193657	-0.56314	0.0740313	-1.24687
-0.465773	0.148119	0.316985	-0.924176	0.757913
1.33432	0.7157	-0.657862	-0.127183	-0.0610595
1.34844	0.893049	0.923945	-1.00708	-0.0833533
0.676848	0.114738	0.0742247	-0.354765	0.447762
0.298711	1.44659	1.28201	-0.866832	-0.182419
0.196044	0.199272	0.0890133	0.202704	0.580291
0.862338	0.476047	-0.0229247	0.248524	0.0549765
0.924572	0.370627	0.774987	0.263088	-1.05635
1.10486	0.786833	-0.587377	-0.809402	0.532367
0.103108	0.600458	-1.45389	-1.36534	0.492437
-0.779311	0.13844	0.188655	-1.94802	0.566994
0.0791599	0.217512	-0.845789	-0.288769	0.137513
0.780042	-0.319474	-0.198252	0.481913	-0.180048
0.773825	0.695576	-0.824039	0.105903	-0.0810069
-0.156328	0.808895	-0.751928	-0.403681	0.747346
0.254285	0.24032	-0.898171	0.0116274	0.44467
0.0372455	0.468104	-2.45139	-0.193212	-0.132739
-0.446915	0.487149	0.0214348	0.193232	0.473689
-0.391879	0.456876	-1.36718	0.502897	0.402425
-0.890789	0.666176	-0.445945	0.537516	-1.29051
-0.449338	-0.543822	-0.0393501	0.46517	0.335735
0.101912	-0.81349	-0.107129	0.241418	0.601753
-0.0918794	-1.26397	-0.870334	-0.86871	-0.0646323
0.232047	-0.528284	0.0380564	-0.607058	0.117429
1.27316	-1.25884	-0.201966	-0.79467	0.589605
0.640063	-0.967221	0.0427448	0.83882	0.810341
0.808445	-1.65505	0.42454	0.198976	0.528707
1.79198	-0.55802	-0.121319	0.767002	0.649454
0.167784	-0.498287	-0.524648	-0.0564623	0.861798
-1.17606	-0.845515	-1.17937	0.865792	0.213055
-0.474329	-1.42673	-0.354921	1.02829	-0.11934
1.24463	-0.251129	0.25477	0.254236	0.306235
0.629102	-0.241013	-0.0659456	0.375585	0.868057
0.63042	-0.623193	-1.38922	0.0528601	0.743946
-0.393545	-0.522649	0.151258	1.14429	0.934075
0.76797	-1.14039	-0.279674	-0.623967	-0.68178
0.505369	-3.9591	-1.45888	0.404541	0.209877
1.15426	-0.718035	0.532342	-0.456139	0.197075
-1.09904	-0.587423	-0.760589	0.518403	-0.836497
0.692157	-0.389454	0.200395	-0.653601	0.516765
0.568745	-0.513681	-0.0665826	-1.16433	0.0398211
1.14136	-1.87893	-0.0699631	-0.120616	0.294217
0.977022	0.881224	-0.307871	0.250263	0.80425
0.731334	0.508098	1.2197	0.116147	0.759828
1.64662	1.01514	1.1083	-1.07763	0.696576
1.15489	0.014291	0.154062	-1.03883	0.72426
-0.151695	0.64845	0.514823	-0.284619	-0.551728
1.12713	1.03665	-0.123332	-0.184265	0.884614
0.184055	0.128216	1.17318	-0.190266	-0.267878
0.0115622	1.1214	-0.150504	-0.408145	-1.71791
0.135379	1.32255	0.486852	-0.473053	-1.4836
-1.04894	-0.385636	0.867409	-1.51289	0.983047
0.878975	-0.799287	-0.240769	-1.88836	0.651379
0.686047	0.0848689	0.313898	-0.373729	1.09226
-0.0969496	0.88724	0.136606	-0.86813	0.451996
1.13371	0.152708	-0.0325694	-0.377336	0.701221
0.405762	1.36817	-0.145264	-1.57766	0.167573
-1.26351	1.74709	0.836866	-0.393039	-0.922469
0.380002	1.60415	0.685746	-0.435255	-0.107901
0.825093	0.484793	0.321315	-0.474204	0.548509
0.380323	0.114384	0.546288	-0.0250076	0.978097
0.899582	0.246388	-0.358468	-1.12759	0.975057
1.08354	1.09532	-0.103201	-1.17704	0.631031
1.56118	1.18791	-0.210017	-1.75385	0.200186
0.693602	0.99282	0.20438	-0.774828	0.266113
-0.244514	1.14291	0.534736	-1.07211	0.885728
0.456667	1.04775	0.348745	-1.36384	-0.138932
1.30831	0.718402	-0.0470353	-0.781237	0.0442934
0.557905	0.0244567	1.61371	-1.32911	0.704143
0.354133	1.03799	1.26132	-1.14251	1.03946
0.843583	-0.51184	0.0654119	-0.508765	0.806338
0.997701	0.403809	0.926866	-1.01519	0.311804
0.578719	0.29342	0.100498	-1.02223	0.531808
0.428985	1.26131	0.41554	-2.75252	0.180513
-0.900963	0.414317	0.249866	-0.627045	-0.22479
0.166503	0.553148	1.14052	-0.747842	0.625696
0.132451	0.333432	-0.810635	-1.49297	0.25825
0.548103	-0.0650556	0.22508	-1.25372	0.596948
0.0900581	1.42898	-0.52321	-1.08891	0.127095
-0.501845	-0.194022	-0.585506	-2.17888	-0.292922
-0.129993	-0.425001	0.424264	-0.858164	0.72602
-0.245831	0.944683	-0.00852079	-0.429054	-0.719294
-0.267447	0.524329	0.390775	-0.601736	0.531546
0.45315	0.911414	-0.034006	-3.39986	0.288099
-0.443586	0.151654	0.712997	-1.86662	1.20697
-0.461003	1.19444	0.565374	-0.190887	0.0669693
0.984833	0.467073	0.295154	-2.87043	1.002
0.025063	0.843477	-0.533479	-0.945079	0.613496
0.44693	0.699587	0.556807	0.124233	0.29401
-0.0284103	0.321771	-0.0783054	-1.02198	0.288131
-0.171535	0.280795	1.52403	0.228816	0.353491
-0.065346	1.202	0.304553	-0.313966	0.587893
1.14675	0.389349	1.77716	-0.33726	0.17722
-0.865243	-0.123906	1.70182	-1.08497	0.672008
0.233005	1.72895	0.603869	-0.110865	0.0391413
0.0138229	0.040482	0.399664	0.09713	0.753516
-0.401181	0.459953	1.00387	-0.0471089	0.52896
1.41658	0.667872	0.0591948	-1.59751	0.675125
-1.29478	0.950672	0.269164	-0.422615	0.124784
1.37526	0.937427	0.681262	0.00986991	-0.715766
-1.44373	-0.396217	0.715682	0.369485	0.293904
0.79736	0.586894	-0.216458	-0.64807	-1.06263
0.151165	0.438445	0.316454	-1.92915	0.429752
0.255407	-0.381357	-0.113384	-0.400198	0.259454
-0.272047	0.202974	0.279934	0.382817	1.05378
0.693828	-1.79605	0.711512	0.124118	0.341918
0.468132	-0.3032	0.548522	-0.499628	1.43423
0.813935	-0.194256	0.399258	0.0567655	-0.161504
1.23952	-0.783122	0.358313	-0.0637685	0.934312
0.679035	0.251018	0.462885	-0.673364	0.433081
-0.215111	0.177215	0.61135	-0.0661423	0.742772
-1.15863	0.209523	-1.25377	0.216859	0.410955
1.45249	-0.539124	-0.345061	-0.0455761	-0.196354
0.620811	0.123646	0.361574	-0.262567	0.600986
0.150286	0.128237	-0.319102	-0.231795	0.397154
1.05447	-0.525349	1.03164	-0.600529	-0.218299
0.173266	0.245753	-0.0268838	-0.830037	0.655398
-0.0272396	0.639488	0.600995	-0.0753508	0.59656
0.704184	0.798968	0.353893	-0.564335	0.699187
0.803782	-0.140295	0.595411	-0.543705	0.352466
-1.48858	0.00131944	-0.416246	-0.145867	0.68181
-0.0876386	0.688564	0.796979	0.312125	0.675981
0.584019	0.135974	0.667338	-0.595558	-1.53602
0.094489	0.0737651	-0.7131	-0.238489	1.39328
0.480758	0.465172	0.248192	-2.43528	0.8002
-1.44491	-0.662208	1.75584	-0.249501	0.340599
1.09316	0.180742	0.737843	-0.526219	-1.98497
0.964191	0.0341974	0.283008	-0.798234	0.428421
-0.342829	-0.0341781	0.399893	0.767121	-0.942951
1.4452	-0.285579	0.244693	0.860903	0.53934
0.803395	-0.0421065	0.609647	0.211303	0.448979
0.670862	0.307578	0.184222	0.300132	1.20201
1.19577	-0.588006	0.65186	1.11778	0.501559
0.596281	-0.0271235	1.44897	0.617423	0.803506
0.186463	0.940465	0.376575	0.195195	0.430412
0.0885931	-0.00520164	1.2693	0.247766	0.741054
0.554748	-0.744934	0.307987	0.140494	0.00484641
-1.86754	0.774746	0.499146	-0.323552	-0.723091
1.54736	0.720072	-0.249907	0.179147	0.775489
0.53014	0.126112	-0.695713	0.797912	0.717051
0.752488	0.647589	0.0223594	0.967398	0.367171
0.100195	0.0509803	0.546356	0.0999851	0.104914
0.493712	0.598113	-0.268538	-1.24811	-0.370867
1.17907	0.983435	0.608084	0.708338	0.50918
-1.30998	-0.0966079	-0.380379	-0.590889	0.505517
0.0731004	1.03929	0.392423	0.561114	0.0425448
1.29944	0.0937078	-0.44303	0.578264	0.398325
1.04845	0.5815	0.852198	0.622225	0.10656
0.388082	1.33616	0.0312452	0.311776	0.652357
1.56882	0.531125	0.776506	0.156829	0.777055
0.394898	0.271395	-0.30432	0.561507	0.999524
0.178561	1.08913	0.722627	0.584565	0.388718
0.747808	0.668607	0.799015	1.03813	0.538202
-1.28066	1.18283	0.920883	0.507741	0.763813
0.774964	0.746145	0.971476	0.376725	-0.313765
0.432166	0.895935	0.620183	-0.501679	0.00564386
0.9894	-0.220864	0.786971	-1.2479	0.787743
1.33172	0.576607	0.529469	-1.79405	0.588903
0.976533	0.685166	0.728433	-0.841988	0.219843
0.583133	0.216036	0.600189	-1.27488	0.449591
1.32077	1.0598	0.557142	-0.778005	0.489202
0.0994832	0.0234644	0.321727	-2.40413	0.593165
0.621067	0.449169	0.487211	-0.882256	0.379144
0.673003	0.723151	0.308344	-0.700421	0.321902
-0.376651	0.336309	0.724957	-0.462802	-1.41333
-0.652227	-0.464846	0.524744	-1.045	0.22359
1.27993	-0.682954	0.624189	-1.38888	0.777685
-1.4482	-1.11374	0.551475	-1.41601	0.829103
0.817713	0.155612	0.48178	-2.72274	0.710341
-0.587597	0.350163	-0.525476	-1.47457	0.665993
-1.73251	-0.45616	0.54784	-0.834257	0.510175
1.19629	-1.3116	0.484896	0.293482	0.847675
1.21608	-0.886046	0.437613	0.912863	-0.623418
1.28469	-0.5553	0.792541	-0.00656031	0.522497
0.376346	0.149934	0.927599	0.329894	0.247581
1.28125	-1.10661	0.609521	-0.227374	0.294017
0.551601	0.441675	0.903857	-1.28636	0.254145
-2.38154	0.607255	-0.0277518	-0.493327	-0.855847
1.07238	1.63766	1.74808	-0.596404	-0.373153
0.431335	1.6978	1.1716	-0.897667	0.21056
-0.320555	0.977826	0.895771	-0.418978	0.504409
1.00184	1.15771	0.489048	-0.909616	0.839216
-0.71091	0.0132714	1.2651	-1.14719	0.890692
0.679626	0.563866	1.43704	-1.05202	0.00639881
0.497959	0.395952	-0.0427877	-1.82442	0.413585
-0.701571	0.611144	0.239627	-1.41365	-0.469468
-0.528196	0.355906	0.37548	-0.165119	0.41702
0.497091	0.581918	0.823291	-0.890922	0.341574
0.265202	1.09183	0.8478	-0.349339	0.539886
0.426872	1.04937	-0.909252	-0.306905	0.0860743
-1.32597	1.77228	1.48849	0.0177716	0.921479
-1.2485	0.141532	0.754182	-0.111291	0.392852
0.698651	-0.22504	-0.358395	-1.80282	-0.509374
0.864612	1.13427	0.549942	-0.165225	-0.030208
0.971666	1.09811	0.243045	-1.52735	0.180665
1.55351	0.879415	0.717896	-0.236032	0.313942
0.521398	1.46604	0.772643	-1.07345	-0.478995
1.43408	-0.300294	-0.0720432	-0.259053	-0.169923
-1.09705	-0.411999	0.572435	-1.07189	0.611062
0.709352	0.619517	1.42959	0.160672	-0.166507
-0.629228	0.614165	0.869807	-0.322038	1.07865
0.511214	0.350617	1.06435	-1.44861	0.11332
0.977521	1.37217	1.41492	-0.860085	0.627927
0.51895	0.328214	0.884068	0.168118	0.350219
-2.39811	-0.808165	0.80871	0.270235	1.39806
1.20602	0.962312	0.736924	-0.215009	-0.20042
1.29672	0.541434	0.216487	-0.609649	0.814592
1.23709	1.41186	0.166727	-0.757186	0.698492
1.39794	0.976102	0.563129	-1.48311	1.09812
0.207823	-0.248522	-0.211861	-2.94347	0.136752
1.64845	1.67102	0.0390006	-0.497841	0.179504
0.417115	-0.247938	0.413282	-1.03745	0.621849
0.903345	1.37523	0.431583	-1.07037	0.603256
0.495567	-0.375476	-0.739088	0.227051	-0.641262
0.247541	-0.14931	0.121747	0.504676	-1.03671
-0.460205	1.30752	0.392681	-0.0141527	0.241243
0.966181	-0.0118473	0.619418	-0.347868	0.189418
0.519774	0.585097	0.239755	-0.200253	-0.0272369
-0.484626	-0.737992	0.650352	-0.63421	0.207992
1.00697	-0.606354	0.862686	0.1622	-0.665497
-1.01623	-0.0414851	0.413658	-0.378023	0.361022
0.966113	-1.05438	-0.0805661	-0.489002	0.324904
0.491842	0.383991	-0.491469	-0.552922	0.674377
-0.118145	-0.0134516	0.114184	0.0313427	-1.62588
-0.575586	-1.07497	-1.35423	-0.326349	0.353529
0.385282	-0.252425	-0.139064	0.151708	0.670103
-0.0842729	-0.50365	0.325505	-0.7535	-0.132329
0.977887	1.16908	1.73771	-0.539825	-0.0715844
0.331989	0.706792	1.05819	-0.275263	0.0723825
0.85747	0.638593	0.743914	-1.73521	0.513382
1.41881	0.374755	0.703494	-1.34221	-0.854609
0.162456	0.81579	0.647945	-1.82716	0.656095
0.815296	0.848023	0.529581	0.115473	-0.0439348
0.561271	1.24763	0.827567	0.13902	0.662824
1.27261	0.253742	0.560683	-0.258628	0.684039
0.628095	1.31024	0.724267	-0.254756	-0.29613
-1.07463	0.0698347	-0.42398	-1.31834	0.372875
1.46306	0.536991	1.18636	0.173367	0.356661
1.06749	0.536818	0.741532	-0.0111223	-1.00021
1.37364	-0.768973	1.19342	-0.117067	0.190877
0.75518	-0.0305797	0.890328	-0.568731	0.758785
-0.162389	0.544067	1.44137	-1.03699	-0.349827
0.614673	0.618525	1.62061	-1.47739	0.356078
0.401202	1.65671	-0.838538	-0.944893	0.618527
-0.821382	0.613187	-1.68909	-0.30128	0.507879
-0.298215	1.36603	-1.30704	0.11482	0.825909
0.370341	0.976397	-0.616512	0.18086	-0.770486
1.19239	0.522084	-0.763812	0.952794	0.431712
-1.23915	1.21924	-1.25683	1.73492	0.378005
-1.01029	-0.111901	-1.20703	-1.00237	0.561522
0.522593	0.018268	-0.753919	0.694936	0.258126
0.7643	0.812269	-0.742321	-0.262099	0.168503
-0.118433	1.01736	-0.0138002	0.494587	1.1558
1.20294	-0.630612	-0.530998	0.784926	0.0441177
0.806287	0.965151	-1.32765	0.11112	0.520411
-1.03643	0.169373	-1.83002	0.582808	0.792015
-0.188534	0.607074	-0.681034	0.531817	0.169616
0.976068	0.0515133	-0.984244	0.242745	0.590663
0.160966	0.505472	-0.579843	0.690809	0.47685
-1.50472	0.463647	-0.233269	0.886718	0.0477205
1.08769	0.969342	-0.815792	-2.1912	1.29398
0.501151	-0.853503	-1.95364	0.630597	0.0730338
0.835408	1.24817	-1.23912	0.395276	0.756706
1.14867	0.476804	-1.24862	-0.0333687	0.0490913
1.10307	-0.0707934	-0.843778	-0.234781	0.056881
1.07358	0.435562	-1.49559	0.551183	0.43107
-0.0410843	-0.245646	-2.48486	-1.77534	0.582345
0.507564	1.54283	-1.08546	-0.933557	0.180229
1.80407	1.56769	-0.501414	-0.0929751	-0.294259
-0.229018	1.3353	-0.737837	0.640466	1.04639
1.25627	0.366345	-0.651663	-1.14352	0.480256
0.98431	-1.86871	-0.69335	0.614436	0.675758
0.39452	1.10854	-0.652823	0.357412	-0.231085
-0.474971	-1.4339	-0.636344	0.993858	0.618607
1.10686	1.33981	-0.949792	0.199569	-2.14328
1.54367	0.786821	-1.10709	0.0113116	-1.05322
-0.313626	0.562345	-1.27083	0.536923	0.368767
0.384857	1.59662	-0.606554	0.0518245	0.348394
0.925558	0.936666	-0.303495	0.298689	0.829201
0.960917	0.911584	-0.341952	-0.89051	0.458735
1.26128	0.0640358	-0.76405	-1.15911	0.378702
0.0971246	0.530775	-1.44087	-0.822276	-0.898894
-0.770678	-1.12005	-1.3862	-0.0983446	0.58908
1.26215	-0.276597	-0.8509	-0.329337	0.339761
-0.0818703	0.74786	-1.12388	-0.0489532	0.375972
0.248713	1.08141	-0.0119254	-0.943098	0.997439
0.687153	-0.612346	-0.273206	-0.401341	0.189149
-1.28292	0.759994	-2.64657	0.00974467	1.51455
0.759218	1.29643	-1.42549	0.296343	0.183171
0.538294	0.28511	-0.847275	-1.27022	-0.783349
0.765937	0.107201	-0.565645	-2.55564	1.00583
0.226058	0.0996865	-1.49071	-0.572685	0.770848
0.699862	-0.00428175	-0.848016	-1.09014	0.541176
-0.795051	1.11906	-0.585708	-0.150258	-1.14649
0.259262	-0.970224	-1.33995	-0.299591	0.64832
0.00923654	1.2284	-0.569597	-0.210343	0.0932179
0.877207	-0.41561	-1.18097	-0.157193	-0.487215
0.781588	0.649937	-0.632141	-2.74167	0.0781746
-0.0313125	1.35284	0.20734	0.0587753	0.59502
-1.09485	0.941066	-0.681648	-0.00511799	0.808481
-0.848452	-0.593145	0.27329	0.391912	0.835787
1.15543	0.00103962	0.732828	0.0261499	0.513891
1.16558	0.429902	0.830207	0.39185	0.558851
-0.688388	-0.953101	1.42913	-0.512243	0.573441
0.452292	0.376633	0.697205	-0.183152	0.300621
-0.252261	0.0101601	-0.18071	-0.29582	0.556073
-0.0627299	1.36556	0.287963	-0.547574	0.90988
1.27907	-1.54583	0.45078	-1.37293	-0.139648
0.609161	1.21458	0.717498	-1.39473	0.955075
-0.951979	1.47857	0.773575	-0.374048	0.892108
1.0472	0.467458	1.0483	-0.631567	0.554806
0.789922	-1.11374	0.815371	-0.693595	0.498602
0.694048	1.53501	1.56669	-0.762696	-0.649252
1.01588	0.254792	0.688643	-0.37686	0.889091
-0.417471	1.14189	0.410224	-0.631698	-0.183763
-0.208471	0.723168	0.492618	-1.33022	0.0398408
-0.921836	0.0455362	0.726232	-0.214114	0.566719
-0.424192	0.687037	0.14064	-0.214697	0.192088
-0.288647	0.389528	0.580185	-0.448657	0.364893
0.233571	-0.377699	-0.665032	1.09589	-0.497103
1.03046	1.16705	-1.23995	0.215338	0.738866
-0.151008	-0.27024	-0.0270944	-0.445072	0.9099
0.876628	0.661273	0.74123	0.738982	-0.628366
1.13715	0.236899	0.502488	1.14279	0.733591
1.34183	0.517236	0.0428576	1.34758	0.315056
0.225359	0.657041	-0.111481	-0.522439	0.0318454
0.957347	0.70754	0.843743	-0.881696	0.437019
0.166088	0.0768326	0.576988	-1.7762	0.657622
1.09003	1.05377	0.839031	0.121802	0.783102
-1.02201	1.00221	-0.3868	0.778684	0.476683
0.438553	1.46584	1.01764	0.456371	-0.737083
-0.533174	0.314512	-1.25374	-0.211852	-0.0261856
0.268809	0.55096	-1.79258	-0.194566	-0.0911418
-0.905606	1.07958	0.601098	-0.199733	0.492533
1.15708	0.79173	1.12827	0.238404	0.697164
0.782146	0.245771	0.239717	0.74187	-0.985331
-1.1375	0.575149	0.81817	0.206446	1.04113
0.505483	1.17325	0.551227	-1.63357	0.573447
-0.601614	0.837086	0.740657	0.694989	0.547008
0.0947831	1.29746	0.770781	0.574294	0.214575
0.561991	1.3105	-0.160198	0.66457	-0.568261
-0.139731	1.07736	0.0189284	0.887131	0.515572
0.756568	0.622828	0.88744	0.593311	0.313405
0.803245	1.05512	0.806332	-0.254401	0.389448
0.285931	1.3032	0.879892	0.143634	0.300666
-0.976486	0.733747	0.778841	0.132051	1.22833
0.173664	1.10116	-0.273147	0.726958	0.51973
1.62486	0.014187	0.0560695	-0.156578	0.283322
1.11636	0.156434	1.5896	0.346396	0.862119
1.61953	0.789375	-0.33593	0.18896	1.38729
0.151469	-0.0748202	-1.23203	0.0814001	-0.815949
1.17619	0.36926	1.2002	0.168626	0.98237
-1.40401	-0.453618	-0.239095	-0.217038	0.523552
1.61262	0.939533	1.55072	0.674618	0.517938
0.356039	1.03858	0.332185	-1.07476	0.452028
1.35504	-0.262231	0.5173	0.210095	0.317547
-1.52736	1.22496	-0.414278	0.586262	0.618208
0.922783	0.65969	-0.545192	0.396542	0.632119
1.59854	0.762343	0.538158	-0.128443	-0.0819712
0.905946	0.775154	0.549074	0.584234	0.417085
0.262836	0.245114	0.79899	0.329501	0.336371
0.504994	-0.316063	0.236352	1.17439	0.49254
0.598757	0.497669	0.288956	0.227427	0.458883
0.208699	0.293323	0.461188	0.512519	0.5052
0.947319	-0.152811	-0.468339	0.776699	0.255731
0.567672	0.76377	1.20724	-0.699152	0.626139
-0.44696	-0.15807	0.0112097	-0.30024	0.563113
1.41289	1.39604	-0.6014	-0.731235	0.79056
-1.41661	0.790518	0.54407	-0.483785	1.35442
1.00853	1.09679	-0.232997	0.0661696	1.12325
0.848708	1.11617	0.304004	1.33676	0.00277549
0.701206	0.656486	-0.0319838	-0.204697	0.856579
-0.943618	-0.622326	-0.406136	0.862579	-0.688388
0.179199	1.23983	0.66452	0.20237	0.30586
0.8363	-0.293706	0.24587	-0.0691429	-1.51472
0.606581	1.11011	0.672741	-0.0382163	0.617638
-0.126465	0.437585	0.59146	-0.459416	0.428308
-1.92352	0.449058	-0.618535	-0.0351941	0.382045
-0.0304688	1.13596	1.46677	0.443487	-0.163014
0.55758	0.924666	-1.01421	-0.0922729	1.49128
-0.084915	1.61331	-0.703886	0.430223	-0.297651
0.076537	0.0703709	-0.255655	0.695075	0.890316
0.375246	0.704573	-0.570268	0.493637	0.0179969
1.09737	1.02415	-0.932719	1.63918	-0.144468
-1.29552	0.902564	-1.25628	0.660171	0.217524
0.308367	0.796919	-1.28517	-0.44312	0.16936
-0.191526	0.609554	-0.666536	0.462154	-0.2935
1.07838	0.945488	-1.13106	-0.311707	-0.676819
0.0612289	-0.307029	-2.86079	0.274468	0.590109
0.0442582	0.510277	-1.46525	0.980492	-0.0918235
-0.663683	0.67818	-0.0543316	-0.337596	1.20039
0.938628	0.373682	-0.135246	-1.27648	-0.713384
0.806014	0.137877	-0.988474	-0.07385	0.424418
-1.00727	0.325652	-1.47454	-0.553102	0.770815
0.70564	0.298103	-0.783607	0.762554	1.44107
1.54916	1.25844	-0.910425	0.833768	-0.103686
1.24975	1.07085	1.05405	-0.991971	0.463298
0.677729	0.647804	0.683719	-0.167897	-0.120631
0.406149	1.19399	0.334059	0.374629	0.915848
-0.172148	0.838972	0.785571	0.776972	-0.826923
1.09764	0.889	1.1633	0.94467	0.50345
1.21484	1.2065	0.190988	0.284529	-0.301302
1.42824	1.28679	1.38923	-0.773501	0.476124
0.834415	-0.00933976	0.331417	0.290557	1.18382
0.293509	0.0698206	1.16409	0.571418	0.633189
-2.32533	-0.208013	1.01451	0.147702	0.579721
0.520111	-0.0694873	0.589385	-0.92477	0.958792
0.0135062	0.639922	0.554334	0.275221	0.973989
-0.615285	-0.138357	-0.187142	-0.655394	0.344216
-0.105153	-0.129278	0.842577	-0.250527	0.433616
-0.77237	-0.59269	0.449666	-0.773473	-0.163959
0.719551	-1.9023	0.20421	-0.588041	0.379836
1.46295	-1.52519	0.0630521	0.104577	1.14601
-0.181574	-1.06655	-0.939117	0.495906	0.506753
0.98553	-1.86449	-0.33664	0.417462	-0.307273
-0.198308	-2.66993	-0.0189826	0.0399678	0.161641
0.322405	-0.93164	-0.266094	-0.912883	0.618187
-0.0790865	0.241067	0.419873	-0.218464	-0.105035
0.749775	-1.03225	-0.471982	0.234515	0.702925
0.497669	0.147516	-0.461809	-1.33516	-0.617318
1.11605	-1.88924	-2.15791	0.687048	0.820808
1.21616	0.383125	0.680129	-0.220861	0.821404
-1.24098	0.131791	1.01584	0.676949	0.159112
-0.419363	-1.00888	1.47405	0.107584	-1.19287
0.250353	-0.162021	-0.448649	0.247073	0.430104
1.44451	-1.25692	0.073878	0.38142	0.129259
-0.214484	0.715715	0.451541	-0.454464	0.272829
0.317743	-0.00562656	0.792333	0.236573	-0.801173
0.865982	-1.62407	0.101873	-0.0910418	0.91323
0.550763	-0.226563	0.243265	-0.624289	0.692696
1.37931	0.844404	1.41568	-1.19995	0.996845
-0.155801	0.873773	-0.810242	0.202336	-1.10054
1.53841	-0.178483	-0.47554	1.1234	-1.25815
0.138001	0.710992	0.489055	-0.774121	-0.0631946
0.158749	0.430361	0.422082	-1.65738	0.384332
0.629658	1.46186	-0.145418	0.855731	0.432406
-0.193667	0.844352	0.678716	0.678163	0.345806
0.104985	0.893983	-0.511856	0.833401	0.52116
1.55611	0.184194	-0.947764	0.726657	0.593957
0.245094	0.431102	-0.353021	-0.102884	0.763608
-1.25415	0.73962	-0.199629	0.736954	0.544444
0.61466	0.802537	-0.929455	0.421046	0.256807
-0.510299	0.478763	0.351269	-0.137995	0.982954
0.328517	0.890937	0.708091	-0.244461	-0.988597
0.32453	-0.533921	1.5725	-0.321416	0.236081
0.778468	0.490075	0.10213	1.0432	0.240807
0.784317	-0.877397	0.468013	0.691738	0.754572
0.838371	0.359136	-2.21357	0.708946	0.656937
0.364534	0.769659	0.80959	-0.0136041	0.466766
1.17569	0.291162	1.18026	0.496342	0.5348
-0.51825	1.24911	0.388532	1.00921	1.07022
0.576382	0.518609	0.888214	-0.00624308	-0.923767
0.600853	0.86637	-0.262027	-0.140457	0.222826
0.25191	0.192849	0.509783	-1.25546	0.839799
1.19676	1.65345	0.0664979	1.05024	0.181817
0.157097	0.308868	-0.185582	-0.83328	0.323608
-0.611208	0.974952	0.531648	-0.0637229	0.544337
-0.744324	-0.0356933	0.120315	-0.30835	0.123057
-1.38979	0.692559	0.946178	-0.467239	0.635221
1.02789	0.500908	0.903602	0.615754	0.600081
-0.795048	1.46885	-0.102623	0.538408	-0.474738
-0.425111	0.564923	0.908822	0.593629	1.20071
0.711326	0.13653	0.0939803	0.374069	0.796182
-0.163407	1.26639	0.72588	0.0287525	0.943108
0.642488	0.339226	1.04687	0.825064	0.268386
0.194074	0.239877	-0.879583	-1.10699	0.306572
0.841619	0.892625	0.914573	-1.86583	0.593137
0.346876	0.764938	-0.191131	-1.69806	-0.193788
1.12647	0.726674	-0.576751	-0.156757	-0.694644
1.33316	0.298567	-0.298879	-1.77597	0.225696
0.290684	0.32064	-0.111485	-1.52711	0.862879
-0.0300427	0.574489	0.852051	-1.00581	0.0693667
-0.337112	-0.323109	0.884817	-1.63275	0.709685
0.336788	0.111309	0.352534	-1.05849	0.357191
-0.499081	1.16978	-0.547173	-1.21391	0.236497
1.08174	0.513054	0.347066	0.121066	0.370141
0.435067	0.795711	1.35575	0.291229	-0.221412
0.175541	0.788779	0.462899	0.915901	-0.891748
-0.436937	0.446822	0.814783	-0.0496635	0.564048
0.341594	0.481789	0.466511	-0.0944416	0.23238
-0.676034	0.797333	0.675645	1.78545	-0.268358
0.83784	0.282523	0.130303	-0.854367	0.54519
0.980434	1.23811	0.256038	0.167224	0.595797
-0.679197	1.08262	-0.420356	-3.14511	0.785937
-0.909479	0.823217	0.268511	-2.21658	0.634154
-0.207129	0.551428	1.2241	-1.98883	0.519301
1.23196	-0.404049	0.322792	-1.21205	0.201131
-2.86136	1.10024	-1.14414	-1.08479	0.777428
-0.138312	0.708469	0.61428	-3.90602	0.0508301
0.644068	0.606258	0.850555	-1.17781	0.381378
0.155868	0.691491	0.916628	-1.85513	1.51258
1.71007	0.169124	1.31134	0.147626	0.966375
1.28587	0.716307	0.663484	0.431101	0.631837
-1.21146	0.264668	-0.770218	0.197067	0.540608
0.793558	-0.143802	0.728621	0.548379	-0.933412
0.847938	0.0237335	0.181754	0.63609	0.714569
0.341657	0.00550642	-0.40157	0.0975548	0.208217
1.17383	1.30741	0.384731	0.453758	-0.335443
-0.284605	1.2642	0.266297	-0.231541	0.854908
-0.90352	0.421658	0.54341	0.126671	0.695345
-0.0414093	0.398378	0.170079	0.281115	0.383621
-1.37577	1.63607	0.655081	-0.327863	0.754296
-0.241491	0.248272	0.884725	0.299749	-0.0114069
0.843418	-0.886111	-0.933021	-0.0139269	-0.124778
0.151382	0.2938	-0.3922	-0.217423	0.529323
0.964586	1.37838	0.388605	-0.406117	0.653261
0.16232	1.12227	0.965868	0.193135	-0.0954425
-0.605644	-0.344308	0.595195	0.546862	-0.932362
-0.0979863	1.12116	1.17265	1.1683	0.381204
-0.0171618	0.129524	1.04218	0.276764	-0.623885
-0.378944	0.897562	1.22855	0.911682	0.635785
0.575716	0.986095	0.662324	0.877578	-0.086932
1.13091	0.966917	0.726129	0.32277	0.6045
0.379585	-0.299272	0.567861	0.220259	1.30718
0.724676	0.0320857	0.674838	0.116231	0.69733
0.231398	0.0437073	1.66134	1.04485	0.860525
0.397646	-0.223737	-1.18956	-0.933137	-0.0385932
0.499576	-1.6366	1.01706	-0.345625	0.179283
0.405958	0.906492	1.19577	-0.592042	0.770588
-0.660308	0.451199	1.1825	-1.32363	1.30039
0.382913	0.239182	0.803313	0.779503	0.512952
1.02323	1.47375	0.735331	0.138683	0.363081
0.240616	0.694731	0.78481	0.646262	0.531571
0.477573	0.863854	0.93348	-0.284087	0.769943
0.235787	-0.103495	0.15526	-0.653666	0.953854
0.762823	-0.837027	0.40667	1.00866	0.618738
0.643316	0.641559	-0.0468834	0.610592	-0.748388
0.336908	-1.05715	0.36905	0.998709	0.081555
0.94159	0.825474	0.30376	1.03541	0.0909618
-0.543908	1.48812	-1.78324	-0.0804817	-0.0641996
-0.444091	0.944213	0.522733	0.25283	0.285608
1.25636	1.09564	-0.0460937	-0.3702	-0.630633
-0.738264	0.920761	0.118511	0.0871676	0.679391
0.23389	0.883411	-1.1696	0.126529	0.452802
0.199128	1.04535	0.252516	0.357554	-0.033766
-0.530584	0.619042	-0.458176	0.513365	0.749899
1.75843	0.840879	0.265867	-0.102307	0.124135
1.16356	0.428457	0.938465	0.176175	-0.879832
0.692642	-1.75082	0.988157	0.248478	0.515579
0.928066	-1.68453	-0.140601	-0.0795272	0.670015
0.832236	-0.851455	1.01941	0.0500914	0.787754
1.43102	0.404289	1.13907	0.487383	0.0428358
0.715499	0.404306	0.870763	0.0743464	1.27312
0.493428	0.86781	0.422668	0.511953	0.201754
0.806357	1.17179	1.15157	-0.420885	0.674008
0.151623	0.724125	0.587374	-0.766702	-1.09107
0.733956	1.45054	0.912633	0.939752	-1.17049
1.01128	1.17349	0.300399	0.486589	0.163669
0.903113	1.50319	0.694843	0.050945	0.524028
1.35535	-0.822422	0.688593	-0.144185	0.267634
1.50992	-0.991441	0.609578	0.783434	0.465699
0.675117	0.54655	0.19009	0.756738	0.860714
1.03221	0.700343	0.466605	0.137932	0.69613
0.85692	0.745876	0.133931	-0.0267176	0.289816
1.43725	0.676637	-0.093589	0.983709	-0.674714
-1.12391	1.06181	1.08548	-0.111108	0.402203
0.897241	0.304797	1.07083	0.414803	-0.900737
0.606476	0.0422652	0.773742	0.232269	0.4762
0.933596	0.954323	0.843141	-0.383067	0.400827
-0.00541141	0.825576	0.443805	-0.488053	0.528574
1.51124	0.296808	-0.893607	0.613379	-0.0138861
0.901022	0.578144	-0.848056	-1.17178	-0.341916
-0.164196	1.35035	-0.549146	0.363688	0.134495
0.360259	1.33528	0.0286001	-1.6691	-0.0587221
0.242476	0.518681	-0.46218	0.0634195	0.175814
1.27036	0.513089	0.582841	1.07014	-1.19796
-1.32468	0.830757	-0.265242	-0.226281	0.853566
0.858008	0.150382	0.34239	0.00727729	0.159602
0.0366832	0.828687	0.0517414	1.06572	-0.110849
-0.547506	1.05067	0.659612	-1.06229	0.848717
0.390488	0.027279	-0.0535909	1.26992	0.452196
0.929639	0.793563	0.122712	0.260381	0.465828
0.769349	0.873198	-1.99651	0.548491	0.097669
0.511049	0.801169	0.515549	-0.0374912	0.798843
-0.705302	9.92413e-05	0.267403	0.425432	0.180388
-2.20331	1.15417	0.277369	0.636358	0.198463
0.621396	0.920147	0.6156	-0.374261	0.632478
1.04331	0.366192	0.638115	-0.274328	-0.752513
0.434073	0.501103	0.0916236	1.21907	0.284152
0.521665	0.62394	0.0327934	0.0522483	-0.249184
0.925331	0.0747309	0.169637	-0.00598013	0.856646
0.699432	1.14586	0.424899	-1.01992	-0.525808
0.988896	-0.644785	0.2131	0.102121	-0.731333
0.165033	-1.29647	-0.815868	-0.505141	0.110039
0.575357	0.286346	0.850958	-0.926957	0.61152
-1.05355	-0.305897	0.897587	-0.0425695	0.250247
0.843339	-0.556328	1.52982	-0.486789	0.842625
0.208614	1.18418	0.760023	-0.381616	0.680329
0.975932	0.541988	0.581447	0.151706	-0.613583
1.28815	0.913993	0.666015	-0.382033	0.254181
1.24859	1.44837	-0.54621	0.116039	0.134633
1.2064	1.14718	0.632607	0.601218	0.52713
-1.57904	1.25808	1.54492	0.579044	0.773207
-0.0550266	1.14096	0.412387	-0.480383	0.467344
1.06888	1.51037	0.414259	-0.836856	0.626978
0.629411	-0.454941	0.436341	-0.21399	-0.825407
-0.116591	1.03057	0.135671	0.48702	-0.690722
0.745153	-0.44532	0.874736	0.0946983	0.250304
1.3684	1.13429	0.649225	-0.16036	0.102038
0.577042	1.34188	0.830149	-1.00783	-1.03123
-0.0131888	1.11865	-0.0493713	-0.240147	0.704406
0.364973	0.384586	-0.036085	-0.924085	0.489614
1.30826	0.598058	0.237951	-1.0323	0.142355
-2.37035	1.22455	0.225072	-0.344789	0.41659
-0.637045	0.0674835	0.564957	-1.54172	-0.888737
-1.59415	0.843716	0.385804	-0.871584	0.0275863
0.163111	-0.0402243	-1.52053	-0.77294	0.62539
0.674416	0.999183	0.552181	0.221182	0.48642
-0.168969	0.824737	0.823076	0.040133	0.598796
1.01129	0.230854	0.33472	-0.0791282	-1.30956
0.483047	0.642799	1.13964	0.2033	0.339667
1.25158	1.44116	0.665323	-0.728131	-0.733836
0.0365686	0.718311	0.233761	-0.29565	0.334675
0.862213	0.890159	0.601643	-1.29539	0.40908
-0.0383584	1.33412	0.417766	-0.498445	0.845373
0.238396	0.716206	-0.445578	-0.702916	1.20499
1.26092	0.556972	0.307341	-0.166674	0.628893
-0.0334092	1.17824	0.108197	-1.03282	-1.04558
-0.060758	1.13427	0.864807	-0.840794	0.0680139
1.34713	-0.504132	1.16012	-0.707988	-1.36717
1.07149	0.649696	1.5621	-0.923974	0.289778
0.263071	1.0056	-0.353592	-0.0658369	0.763367
-0.334033	0.179669	0.348354	-1.63886	0.333139
0.516294	0.966138	-0.0610724	-0.330543	1.29766
0.334343	-0.380308	0.511094	0.566579	-0.588457
0.547729	1.32074	0.624271	-0.560516	-0.868819
1.04061	0.645103	1.32942	-0.118735	-0.727437
0.754304	-0.180545	0.00045009	-1.70158	0.805895
-0.177097	0.209523	1.29151	-0.25272	-0.851163
0.196033	0.245121	-0.260759	-0.384892	0.94326
0.51807	0.859607	1.02791	-0.51116	0.118366
0.181148	0.512546	0.978739	-0.72112	-0.0782643
-1.18383	-0.763743	0.00120439	-2.38093	0.754075
0.654348	0.261584	0.93775	0.519621	-0.870063
-2.16671	0.483936	0.77803	-0.0476155	0.19929
-0.0861948	-0.596685	0.623044	-1.03069	-0.65031
0.853564	-1.90431	0.637435	0.598828	-0.261799
0.340839	-0.65385	0.248877	0.639765	0.157663
0.499811	-0.105699	0.357212	-0.530405	-0.282509
0.652076	0.984653	1.05052	1.22518	0.499297
0.167028	0.777063	0.122721	1.3153	1.10621
0.289781	0.792775	0.998227	0.909236	-1.00289
0.155754	0.902303	-0.263642	0.72399	0.701711
1.26953	0.672288	0.165572	0.767137	0.117002
0.962698	1.01697	-0.517585	0.0198145	0.754819
0.968917	1.24134	1.21034	0.680434	0.451453
-1.16182	-0.0203144	1.6234	-0.745862	0.431213
-0.382293	0.995982	0.848047	-0.370261	-0.0698318
1.12703	1.27592	0.499995	0.0170701	1.12911
0.966083	0.82581	0.868723	0.417828	-0.99836
1.09734	1.17626	-0.054511	0.289933	0.470768
0.442617	0.127354	-0.103536	0.180977	1.12229
0.695868	1.43521	-0.751453	0.900216	0.644499
0.448411	1.78045	1.0417	0.0719046	0.20988
0.599974	0.628542	0.294509	-0.0184537	0.489511
0.303626	0.897501	-0.197085	0.946098	-1.20351
1.33948	0.582554	1.31931	-0.0491907	0.865371
-0.352405	0.620279	0.296414	0.294439	-1.18769
-0.446116	1.13478	1.09049	0.479541	0.251606
0.714047	0.909089	0.259845	0.0483657	-0.993883
0.059963	0.863121	0.940152	0.253244	0.951444
1.11446	0.421689	-0.311969	0.685601	0.202047
0.973409	0.475404	0.094153	0.469778	0.43777
0.981376	0.161495	-0.744934	0.788035	0.830786
0.633445	1.26276	0.863779	-1.34931	1.07584
0.960622	1.36578	0.803538	-0.0952077	0.447771
0.208359	1.38169	0.885181	-0.00210409	0.22454
0.586945	-1.05651	0.681808	0.757002	0.47436
0.500281	1.09678	0.291637	0.879907	1.77607
-1.10357	1.20771	-0.14325	0.439358	1.13625
0.461227	0.456296	-0.214722	1.0256	-0.235474
0.967491	0.358363	0.518403	-0.301042	-1.13477
0.418323	0.468232	0.239152	0.574109	0.746813
0.96929	0.557446	0.230188	0.052117	1.11164
0.277432	0.756712	0.323783	0.685271	-0.777781
0.807688	0.870686	0.975159	0.0870719	0.486842
1.6661	1.56533	0.601549	-0.630068	-0.0621745
1.15651	0.530718	0.261631	1.03604	-0.0543876
0.863489	-0.00446282	1.01965	0.30354	-0.675444
-0.685971	-0.207157	0.81346	-1.70097	-0.510208
-0.780006	-0.302106	0.0314938	1.31606	-0.031034
0.415206	0.880373	-0.765545	0.961631	0.258138
1.01088	-0.367045	-0.220318	1.35638	0.114385
-0.530557	0.850334	0.863721	-0.85625	0.438539
0.222695	-1.03885	-1.65109	0.972963	0.685682
0.166017	0.942421	0.354468	0.650154	-0.00684585
0.412204	0.585724	1.22769	1.40006	0.905375
0.768528	0.419875	0.631808	-0.389456	0.0757507
0.634954	-0.307244	0.839719	0.0991454	-0.480555
0.993963	0.858173	0.0829144	0.877697	-0.499493
0.54933	0.653646	0.118405	0.764974	0.792365
0.354082	0.0466446	0.911267	0.693346	-0.875821
-0.643809	1.19857	0.727928	-0.0932502	0.227145
0.905957	0.310026	0.942575	1.19055	0.389251
0.541964	-0.427176	0.642845	0.857744	-0.247841
1.81897	0.766324	0.421903	1.02359	1.2776
-0.231224	0.548959	1.71932	0.354536	0.809971
0.385562	-0.583555	0.892831	0.280639	0.771367
-0.229395	0.703309	-0.621052	-0.484201	0.198546
0.513816	1.08232	0.593601	-0.157795	-0.278933
0.855041	1.07411	1.13176	-0.20881	0.789676
0.982023	1.11259	1.22022	-0.935968	0.182431
0.191973	0.917333	0.67472	-1.18417	1.07604
0.991674	1.05911	0.260969	-0.874089	-0.430789
0.872136	1.6613	-0.538556	-0.429541	0.0159668
-1.41775	0.936518	0.123565	-0.357492	0.586723
0.610563	0.267876	-0.492504	-0.506417	0.120425
0.821934	0.442402	-0.887963	-1.35843	-0.956352
0.329543	0.53746	0.347305	-1.14766	1.01199
0.163615	1.02603	0.769946	-1.05817	0.548677
1.2277	1.35816	0.265842	-0.678783	0.121577
0.719532	1.06659	0.622775	-1.40596	0.509621
0.0587373	0.741424	1.1911	-1.84448	0.442085
0.341767	0.521005	0.885332	-2.36557	-0.0311716
-0.56341	-0.31902	0.699933	-1.72753	0.915677
0.284459	1.01766	-0.48135	-1.30659	0.406823
0.361888	0.00732321	0.0564444	-1.69772	0.640526
0.794895	-0.244599	0.769015	-0.567393	0.418942
-2.11802	0.576311	0.0817651	-0.432167	-0.545506
1.33821	0.631829	0.492958	-1.51956	0.694417
0.149677	0.268496	0.38466	-1.51647	-0.035293
1.36073	0.130339	0.552802	-0.624748	0.289072
0.758513	0.521654	0.375973	-1.10069	0.667426
0.683561	0.333095	-0.872362	-1.04638	0.554925
0.0782382	0.852424	-0.133932	-0.897661	0.495109
0.0295484	-0.961896	0.492067	-1.43941	0.434788
0.904967	1.04822	0.61321	0.93747	-0.0362376
0.443843	0.676309	0.955882	1.38578	-0.114585
1.16499	-0.801723	0.467099	-1.38582	-0.353596
1.11136	1.06465	0.648957	-2.1056	-0.541744
0.363355	0.0337231	0.27525	-0.713156	1.14288
0.687772	1.56479	0.0848495	-1.31685	-1.25305
0.821506	1.68842	-0.197858	0.214239	0.712545
0.976474	0.723432	0.214958	-0.491723	0.753437
0.482688	0.263131	1.07274	0.395872	0.423182
0.326167	0.321865	0.848884	-0.493653	0.196996
1.33158	0.863169	-0.0765277	-0.410009	-1.01745
1.15639	1.32316	0.427438	0.263557	0.414445
-0.0230211	0.170399	1.3113	0.607521	-0.00214223
1.25569	1.6962	0.556536	1.66441	-1.02666
-1.07911	0.504422	0.245712	-1.32936	0.231306
0.160934	-0.394081	1.17151	0.0533788	0.827543
0.292783	-0.317793	0.860109	-1.93139	0.601162
0.677927	0.872433	0.611072	0.518054	0.979932
-0.86189	1.52522	1.11194	-0.867125	-0.532177
1.06398	-0.0779349	-0.305002	0.41817	0.396389
-0.696451	0.883894	0.665742	0.114203	0.441489
-0.567824	0.351818	-0.11701	0.654531	0.8595
0.29332	1.40441	-0.516591	0.0604551	-0.315261
-1.46244	0.168778	1.1405	0.439075	0.77095
-0.00534508	0.872943	0.566653	0.515215	-0.153953
-0.041286	0.402982	0.293919	0.671483	-1.45472
-0.726833	0.309819	0.524514	1.14905	0.958486
-1.83396	-0.121628	0.698211	-0.205723	0.489527
1.07315	1.58369	0.516669	0.787422	0.201818
0.792125	-0.677691	0.997271	0.786929	0.564005
-1.15317	1.00745	0.418503	0.291434	0.35578
1.07623	0.152341	-0.0837017	0.840315	1.31759
-0.887165	0.967813	0.818822	0.897774	0.336102
-0.08228	0.647956	0.867639	0.505699	0.339946
1.3335	0.394242	0.472292	0.543037	0.541789
0.217499	0.262273	0.785078	0.721698	0.707006
1.58287	0.952493	0.359939	-0.322818	-0.42582
1.57489	0.00322919	0.769487	1.29547	-0.846359
0.932775	1.05253	0.788221	0.0520675	0.757569
1.30982	0.893322	0.93541	0.788373	0.595699
1.759	0.556402	0.391269	0.21142	0.347092
-1.34366	0.87067	1.32347	0.404701	0.921698
1.43417	0.174574	0.993915	0.354102	0.737905
-0.672142	-0.367658	-0.0685554	0.343036	0.506174
0.672377	0.633927	0.646477	0.320794	0.971331
0.727393	0.688019	0.247234	0.828865	0.136581
0.857358	0.32733	0.19529	1.06964	0.546125
-0.551226	-0.0249189	0.328999	0.420057	0.107379
1.25909	0.516273	0.883026	1.22592	-0.542606
-1.05629	0.011038	0.271725	1.08277	0.747505
-0.806182	1.31942	0.351484	1.3824	-0.0924217
-0.0109728	1.37675	0.511714	0.0936792	0.668882
0.107152	0.620507	1.2478	-0.0813009	0.789725
1.04073	0.0356798	0.599035	0.698211	0.157732
-0.608168	0.656465	1.11609	-0.0886093	0.207707
0.938922	1.21512	0.948605	1.08352	0.604776
-0.585666	0.69611	-0.428766	0.127741	0.25135
-0.083027	0.0546799	1.27579	1.32238	-0.489766
1.00463	0.399867	0.320778	-0.332344	0.0833494
0.805105	1.05538	1.00485	0.725343	0.490649
-0.505068	0.00498447	0.0200768	-1.10436	0.151621
0.145587	0.474756	1.21133	0.0142788	0.703568
0.215184	-0.844823	-0.829193	0.0925402	0.343685
-0.721617	0.71313	0.740004	0.203489	0.431317
-0.0367507	-0.346429	1.03275	0.17017	0.864602
0.659563	0.618588	1.07764	0.791224	1.27779
0.124016	0.122646	-0.296274	-1.95599	-0.380846
-0.843646	0.104749	0.816547	-1.08365	0.418324
1.01517	1.05582	0.700603	-0.664069	-0.927071
-0.197891	-0.708798	-0.0685608	1.22416	0.769243
-2.1664	0.777142	1.26739	0.432685	0.0758927
0.573324	0.41024	-1.0699	1.29104	0.990282
0.653564	0.068753	0.0461107	-0.458266	0.711129
0.207831	0.347317	0.478477	0.195713	0.88859
-0.492857	0.62679	-0.0318218	1.18465	-0.259474
-0.550711	1.19353	0.307873	0.992959	0.534872
1.4417	0.569418	-0.73338	0.124756	-0.0741412
1.35452	0.701775	-0.213375	0.554186	0.386386
0.389579	-0.210324	1.00892	0.809853	0.0605883
0.0141984	0.267009	0.513167	-1.50696	0.00638775
0.233891	0.726096	0.287538	0.901581	0.72118
0.232665	0.370755	0.667764	0.164866	-0.238312
0.82668	1.08739	0.661084	-0.29849	0.338329
-1.08489	0.111327	0.865261	0.163396	0.507094
1.23559	0.761892	0.780774	0.984125	0.285456
0.435247	0.963212	0.0137303	0.0105996	-0.840994
1.0732	1.17489	0.317649	-0.773643	0.826827
-1.5122	1.37293	1.06468	0.601559	0.772234
0.219577	1.62174	1.3398	-0.452007	0.370236
0.138452	0.317034	1.39688	0.447763	0.904543
0.152552	0.397836	0.327402	-0.492742	-0.94819
-0.0816299	-1.4859	-0.509556	0.093755	0.395736
1.67492	-1.07545	0.431657	0.736453	0.0883125
1.29242	0.00769853	0.274073	-0.501303	1.15386
-1.43236	-0.160143	0.258134	0.845767	0.472003
0.110172	-0.422587	0.606353	-0.828378	0.623918
0.300186	-0.688546	0.447712	0.384275	-0.757514
0.337971	-0.595246	0.825944	0.735934	-0.0890305
0.809329	0.754141	-1.41629	0.816181	-0.0483373
-0.529381	0.845791	0.0415517	1.15805	0.385273
0.796758	1.15899	-0.80384	-0.798512	1.0038
0.850529	0.505125	-1.31912	-1.27961	0.565327
1.31277	0.818132	0.0591507	0.766302	0.355193
0.738305	0.890656	0.457631	0.684427	0.279538
-0.175377	0.722338	0.0772595	-0.191083	0.822483
1.20181	1.05294	-0.343429	-0.493412	-0.270524
0.54136	0.246945	-0.654426	0.00228027	0.319704
-0.0634574	1.09519	-1.40571	-0.082326	-0.734644
-0.254136	1.53713	0.439682	0.537292	-0.640588
1.6482	1.07063	0.413002	0.630622	-0.776035
0.825925	1.27658	-1.41099	-1.53709	0.297591
1.08059	1.76734	1.44244	-0.737902	-0.0870939
0.0280945	1.00913	1.2249	-0.951385	0.75151
1.62388	1.13078	0.155914	-0.982633	0.914846
1.19086	0.343559	-0.782524	-0.505094	0.595872
0.515562	0.718026	0.453844	-0.835221	0.179884
1.47529	-1.96592	0.0510427	-0.397356	0.734806
1.29684	0.675616	0.37721	-0.899846	-0.720058
-0.350427	0.663035	0.207308	-1.28294	0.700454
0.588301	0.693562	1.20545	-1.46913	0.841637
0.861908	1.02602	0.479928	-1.56249	-0.13848
1.15807	-0.446131	0.551439	-1.09122	0.163849
0.300395	-0.2781	-0.660584	-1.51072	0.214828
1.05652	1.18225	0.437276	-2.05662	0.70055
0.816084	0.525965	-0.026399	-1.35345	1.10617
-0.607426	0.716416	0.944174	-0.982968	0.366966
0.107901	-0.0912078	0.142875	-1.34897	0.708037
1.4523	0.559974	1.08861	-2.73572	0.637458
-0.84675	0.57919	-0.0424805	-0.630562	0.521839
1.19222	0.290833	0.184325	-0.871476	-0.541661
1.10382	-1.0805	-0.323807	-1.00543	1.15898
0.137541	0.00543017	0.520658	-0.510804	-0.277263
-0.0430448	1.10935	0.412849	-1.45288	0.123666
0.460436	1.03502	-0.897441	-0.735749	0.278606
0.438588	0.181167	0.374817	-1.82251	0.462495
0.901617	0.95803	-1.17407	-1.34915	0.939517
-1.64202	1.65289	-0.058903	-1.60995	0.30612
1.0928	0.54593	0.801995	-0.447645	1.0831
0.0639971	-0.824155	1.59192	-0.967523	0.363947
0.513296	1.253	0.816682	-1.03458	-1.28437
-0.28638	0.558683	1.37796	-2.45649	-0.490562
0.271889	0.238499	0.101831	-1.2917	0.748283
-0.202683	0.917204	1.17343	-1.3459	0.399244
0.774044	0.421461	1.05684	-1.54413	0.718804
-0.888103	1.10295	-0.16205	-1.94609	-0.118008
0.583542	-0.193428	0.72423	-0.989864	0.337022
0.491471	-0.11479	-0.222865	-1.16637	1.47989
0.0215015	-0.752749	0.783061	-1.1305	0.233009
-0.593646	0.482742	0.877146	-1.03824	0.286466
0.435173	-0.10379	1.10605	-0.302082	0.377321
-0.356595	1.41658	0.664331	-0.74798	-0.423468
0.521669	0.725176	0.282351	-0.731907	0.492619
0.55011	-0.0708492	-0.31667	-1.23466	0.667042
-0.218301	0.564332	0.355313	-1.28053	-0.594065
0.345017	0.38458	0.61759	-0.626862	0.807314
0.0192168	1.03232	0.932767	-1.64115	0.604809
-0.303847	0.585535	1.01985	-1.2705	0.675527
-0.819376	-0.433254	-0.0652252	-1.1698	0.69745
0.498708	1.75507	-0.135815	-1.12931	0.302059
0.949202	-0.325478	1.19954	-1.29402	0.647388
0.441643	-0.571915	-0.246647	-2.04205	0.610381
0.149962	1.3352	0.108364	-2.44305	0.696234
1.06215	0.37341	1.32518	-1.95278	0.704707
0.783468	0.124899	0.529483	-1.38322	0.464998
-1.16841	-0.452218	0.373479	-1.16879	0.791665
-1.71424	-0.199334	-0.716096	-0.705319	-0.149053
0.822008	1.03148	-0.92624	-1.86176	0.518955
1.02824	-0.115796	-0.836954	-1.62166	0.359968
0.56845	0.0512192	0.590433	-0.853043	0.639123
0.696235	0.609022	0.444959	-1.04015	0.0698316
-0.521549	0.193251	1.06554	-1.45774	0.167082
1.39651	-0.0456576	1.18604	-1.06931	0.297665
1.09567	1.07011	1.0467	-0.887029	1.23051
-1.38563	0.954846	0.000932871	-2.29942	-0.701671
1.25381	1.36121	-0.0490444	-1.08365	0.913525
-1.25083	0.278103	1.17622	-1.65758	0.356987
0.534216	0.826482	-0.113635	-1.40368	0.76586
1.01995	0.141799	0.728839	-0.87171	-0.126869
0.485262	0.880757	0.930656	-0.966106	0.300835
0.555643	0.111775	1.08884	-1.87106	0.231121
1.07036	0.938352	0.862116	-2.36688	0.0433596
0.534423	0.953501	1.4974	-2.58211	0.326985
0.488027	0.977221	0.734691	-1.74141	0.291116
1.00314	0.953336	0.873048	-2.50969	0.350758
0.852913	0.464335	1.48677	-1.50226	-0.73237
0.591488	0.563431	0.930407	-1.65679	0.278411
0.0348051	0.356039	-1.1585	-1.00413	-1.17833
1.21585	0.538965	1.19833	-2.32844	0.816544
0.668511	0.485452	0.0593182	-2.08654	0.11971
0.978115	-0.226863	0.538946	-1.87901	-1.00227
0.202744	1.37282	-0.0598427	-1.10492	0.993908
-0.471999	0.542653	-0.191743	-0.705655	0.535123
0.65263	1.53962	0.82082	0.691998	0.574583
0.419024	1.36725	-1.25048	1.06015	0.48629
0.289882	0.991423	0.511906	0.738313	0.477156
1.07209	1.17836	-0.290065	0.577155	1.01535
0.358498	0.801195	-1.83844	0.957934	0.0260907
1.53437	0.0110622	0.437354	0.302753	0.382037
1.4156	0.350458	1.20817	0.529276	-0.769362
0.179292	-0.154094	0.169393	0.42302	0.590119
0.839215	1.40158	0.22462	-0.285422	0.181724
0.698645	1.62939	0.554417	0.208167	0.568205
0.601766	0.110375	1.01542	0.151884	0.0427062
0.704202	-1.64892	-0.289692	0.769191	0.777413
0.88477	0.681776	-0.0767401	-1.25111	0.768925
0.51675	0.282007	0.809873	-0.489066	-0.499697
0.378987	1.64185	0.546271	0.947632	1.03149
1.1552	1.02595	1.24097	1.36547	0.196557
0.997086	0.660033	1.01675	0.814041	-0.262469
0.870776	0.043654	0.379767	0.634021	0.677025
1.22675	0.517753	0.436962	0.244325	-0.569038
0.843423	-0.357892	0.0568692	-1.03675	0.769155
1.14235	-0.0321461	0.79874	0.571545	-1.08271
0.966972	0.840507	0.0840531	0.0439132	0.0229738
1.38422	0.18742	0.243353	0.367385	0.660008
-0.818782	-0.0537505	1.37387	0.425528	0.373337
-0.907905	1.50487	0.756246	0.412543	0.111264
1.19419	0.59203	0.766636	0.296161	0.921816
0.465652	0.362732	0.356668	-0.0119603	0.525661
1.35363	0.347769	0.29718	0.604971	1.14423
-1.32145	-0.10875	0.716835	-0.212027	0.393196
0.90236	0.938152	0.475898	-0.487687	0.440748
-0.566545	-0.175469	-0.818377	-0.632311	0.683829
-1.42133	0.326433	0.180704	-0.126954	0.25288
1.17421	0.545312	0.977646	-0.45388	0.262662
0.888607	1.67486	0.175877	-0.293063	0.29727
0.903431	-0.308724	0.749923	-0.753951	0.918074
-0.509048	-0.223396	-0.0829803	-0.669206	0.459701
-0.940097	0.737117	0.613082	-0.450605	0.487303
1.52592	1.01386	0.596815	-0.778381	0.0770198
1.31662	0.760422	0.555189	-2.10104	0.482901
1.18649	0.584606	-0.0518189	0.459589	0.717779
0.334919	1.05525	0.0415106	0.611676	-0.490694
-0.629572	1.19354	0.0868287	-0.21188	0.301656
0.164521	0.440518	0.348428	0.894891	0.358688
1.4088	1.01978	0.37084	0.359476	0.615555
0.136166	1.153	0.803471	0.0379663	0.344189
0.398041	0.110821	0.664923	0.868845	-0.782246
0.855066	1.00168	0.708836	-0.901546	0.713812
0.514339	-0.344681	-0.0281902	-0.229474	-0.11143
0.316892	0.836928	1.36756	0.649884	0.241786
0.700373	0.0772282	0.809705	-0.505341	0.549493
1.32824	1.27048	0.756654	0.945883	0.587225
0.920669	-1.10232	0.72466	0.976006	0.874948
1.3708	0.47264	0.776839	0.743343	0.373839
-0.89645	1.42459	1.01757	0.774401	0.101969
-0.823666	1.14572	0.10256	-0.474707	-0.165143
0.244969	0.653481	1.06372	0.469283	0.464517
0.467747	0.760491	-0.206084	-0.000616257	-0.185666
-0.0416346	-0.520406	0.062681	-0.189564	0.714136
-0.0109795	0.775872	-0.641419	0.0145238	-0.0908829
0.552302	0.123731	1.14678	0.481881	-0.507962
0.45335	-0.0135959	-0.416426	1.1639	0.5034
-0.0731998	0.356135	1.44089	0.447652	-0.173785
-0.405239	-2.04076	0.392963	0.207425	0.0908503
-0.0316462	0.274065	0.0756699	-1.15182	0.355502
0.321268	-0.11863	-0.139985	0.679408	0.688679
0.665732	0.186386	-0.00562785	0.0350928	0.156263
-0.0216113	0.988086	0.824003	-0.710424	0.835276
-0.399617	1.08753	1.62351	0.0181496	0.452259
0.913311	1.28169	0.853921	1.23579	0.644168
1.62648	0.918363	0.673805	0.046384	-0.264
0.386855	0.597688	-0.0731185	-0.712119	0.440739
0.609292	-0.199992	1.29243	-1.43823	-0.234161
-0.40452	-0.470787	0.246951	-1.36363	-0.702556
-0.225231	-0.350756	0.950239	-1.85849	0.529395
0.568349	1.29942	1.35528	-1.80199	1.0462
0.487074	1.29527	1.12529	-1.38107	-0.885219
0.755057	0.684384	-0.715354	-0.725338	-1.33543
1.77925	0.633591	0.614094	-0.610563	0.406352
-2.70014	-1.30738	1.08628	0.243708	-0.826673
-1.25047	0.0366155	0.931596	-0.339513	0.64476
1.01134	0.270956	1.05909	0.444529	0.311699
0.658101	1.49569	0.185703	-0.375595	-1.19174
-1.1018	0.0439208	0.365583	0.69751	0.426573
0.0296219	1.57281	0.652302	-0.115784	1.05434
-0.130463	1.7353	-0.457874	-0.814246	-0.386748
-0.651895	0.152797	0.314413	1.00259	0.61273
0.74613	0.474106	1.02789	0.363669	0.827312
1.45549	-0.0136596	1.22828	0.147232	0.520104
0.468137	-0.105968	0.277165	0.0037212	0.170859
-0.251479	-0.489896	0.628353	0.866645	-0.689102
-0.692262	0.872329	0.0458307	0.69388	0.203941
-0.252614	1.5796	-0.944488	-2.03039	0.942992
0.170781	1.24804	-0.255571	0.152119	0.252187
1.45863	0.919754	0.704699	0.750215	-0.731858
-2.47645	0.0924804	0.848421	-1.04813	-1.32995
0.851909	0.831711	1.05226	-0.78858	-0.320412
1.25226	0.118179	0.967874	0.655631	-0.058537
0.867605	0.264578	0.786791	0.911485	0.402813
0.652552	-1.05505	0.378555	0.124131	0.44927
1.54755	-0.0410575	0.0121208	-0.0929187	0.652945
0.632994	-1.41187	-0.0675465	0.593062	-0.270641
-0.316106	0.302227	-1.23312	0.594238	0.694807
0.505948	1.04236	1.59678	0.612351	0.664857
-0.529696	1.29923	1.45385	0.445412	0.598292
-0.486578	0.805607	-0.0859691	0.249877	0.521981
-0.985156	0.591709	0.841062	0.689408	0.340291
0.727324	1.61061	1.15478	1.11488	0.65437
0.586574	0.630895	-0.469175	0.59567	0.542545
0.389814	1.25646	0.970891	0.942471	0.0131031
1.25488	1.28695	0.598314	-0.281063	0.488094
-2.22355	0.077724	1.00966	-0.769428	-0.481502
0.31317	1.23956	0.55203	-0.0608193	0.850806
1.13349	1.24982	0.903375	0.634279	1.15213
0.372309	0.583515	0.724603	0.575572	0.587953
1.3169	0.851505	0.155152	0.0867013	0.378138
-1.1108	0.229213	1.15477	-0.68712	0.258782
0.0563404	0.00833237	0.805538	-1.03835	0.452966
0.507225	-1.05983	0.922094	-0.129639	1.14257
0.597363	-0.314767	-0.424593	-0.388494	0.873615
0.315961	-0.136839	0.584477	-0.915149	0.26802
-0.165692	0.730883	-0.109719	0.0639289	-0.032258
0.525571	1.11496	0.508996	0.207434	0.103928
0.515947	0.0598105	0.12323	-0.2439	0.341604
0.46968	0.828293	0.729918	-0.2512	-0.259576
-1.01671	0.0378723	0.909676	0.491211	-0.324554
0.936078	0.929864	0.81473	0.313153	-0.260402
1.2001	-0.859188	0.443971	0.959134	0.507525
-1.0463	0.56061	1.75626	1.22623	0.452217
1.35663	-0.228132	1.03528	0.933261	1.05245
-0.730136	0.63017	1.13903	1.23926	0.635536
1.41064	0.125642	1.49269	0.751869	1.03497
1.12386	0.878677	1.06687	1.26123	0.673529
0.672173	0.415626	0.743655	0.870294	0.201288
0.328468	0.599445	0.954662	0.48973	0.406618
1.32521	0.400624	1.20865	-1.06789	0.341915
0.408433	0.665861	0.200363	-1.01505	0.61395
0.067852	0.617225	-0.0440023	-0.898347	-0.0010355
0.312586	1.58105	0.638532	-2.02018	0.853258
-0.0088158	1.32851	1.04304	-0.910833	0.473696
1.27662	0.882505	1.29075	0.410334	0.177482
0.739947	1.47123	0.937566	-0.172487	0.520424
-1.79778	0.712927	1.36144	0.190634	0.620135
0.600965	1.64353	0.536715	-0.0862601	-0.581658
-0.443728	0.408707	1.09312	0.415192	0.292688
0.864663	0.743417	1.32453	1.07105	1.19457
0.242223	1.29692	0.862241	-0.390647	0.0720919
0.219867	0.800327	0.36245	0.298523	-0.419254
0.266485	0.932791	0.863081	0.789891	-0.586706
1.54316	0.271848	1.32296	0.185325	0.376095
1.07228	1.57848	1.09184	0.53039	0.0167435
0.145551	0.257768	1.06472	1.21276	0.112031
0.563086	0.848227	-0.127679	0.483548	-0.250258
0.86227	0.808548	0.12775	0.556868	0.65128
0.780609	0.468765	0.58238	-0.145604	0.17705
1.20675	1.648	0.360598	0.342435	0.540566
0.931163	-0.204238	0.749058	-0.0694932	0.0851309
0.351648	-0.59595	0.927643	0.753499	0.856062
0.155087	0.625573	0.214749	0.852428	-0.194377
1.14932	1.02073	0.95719	1.00769	-0.819822
1.13615	0.273102	-1.09623	-0.635408	-0.949423
0.627518	0.308391	-2.03712	-0.0813277	0.319536
1.76807	0.745844	-1.02467	0.851058	0.163302
-0.0584202	0.999466	-0.36274	1.08768	0.851106
0.266777	0.267141	-0.548763	0.808227	0.380491
1.33239	0.402445	-1.25945	-0.436258	-0.282324
0.368046	0.662653	-1.7168	-0.92287	0.601825
0.825036	0.929119	-1.73657	-0.445861	-0.733592
-2.57547	0.816471	-1.80002	0.453415	0.332871
0.957432	0.665279	-1.34541	0.693453	0.636075
0.933386	-0.0555056	-1.17116	0.669645	0.0986486
-1.29019	-1.47424	-0.20908	0.978777	0.859132
1.03445	0.56163	-0.437681	1.23552	-0.101982
-0.237275	0.52287	-1.22054	0.5639	-0.21175
0.445313	0.58897	-1.18872	0.2628	0.230913
0.712003	1.23149	-1.20355	-0.371074	1.03916
1.13878	0.395608	-0.624517	-0.425057	0.349917
1.81785	-0.054537	-1.53565	1.05459	0.467429
0.794012	-0.163864	-1.31679	0.0963557	0.715765
0.0804735	0.613782	-2.50018	0.516784	-0.497887
0.120766	0.481544	-0.968154	0.648012	0.20442
0.148788	1.56354	-1.81526	0.63543	0.142256
0.55365	1.1427	-0.763921	0.453953	0.389244
-1.25054	-0.0825971	-1.25187	-0.544911	0.857011
0.872605	-0.392594	-0.700295	-0.940734	0.254783
0.567858	-0.188167	-0.459557	-1.24478	0.0594723
-0.298422	0.297212	-0.838421	-1.33936	1.13837
0.315706	0.060724	-0.741216	0.949425	0.13958
1.05064	1.09363	-0.318526	0.894056	-0.0839766
0.64733	0.738265	0.323848	0.893131	0.00120089
0.622957	1.12263	0.268354	0.226876	0.602811
1.73757	-0.77953	-0.511437	0.292513	-0.0407704
1.21292	0.299819	0.425215	0.0249181	0.788714
-0.72913	1.28534	-1.40626	-0.718971	-0.973546
1.31221	-0.0186895	-0.512138	1.06725	-0.403124
1.03036	0.890719	-0.7897	0.0466324	0.414823
0.900678	0.255771	-0.33299	0.99086	0.0437666
-0.182915	0.0990806	-1.50363	0.8199	0.529539
0.449879	-0.305005	-0.862214	0.421138	0.0500993
1.05831	0.909866	-1.60758	-0.832086	-0.192122
0.395037	0.815425	-0.61462	-0.0273971	-0.196238
0.771138	-0.836747	-0.877294	-0.877776	0.620485
0.24336	0.0546775	-0.642324	0.124939	0.521932
-2.1637	0.826156	-0.786471	-1.51373	0.350737
-0.756387	0.101672	-1.16044	-1.01544	-1.27113
1.50055	1.06665	-0.570977	0.368902	0.128517
0.982615	0.631172	-1.52099	0.567241	0.341722
0.969669	0.774704	-2.23432	-0.315117	-0.518489
1.04521	0.188535	-0.768978	0.601585	0.768374
-1.2533	0.387776	-0.482427	0.671519	0.284361
0.0859143	-0.0121563	-1.09801	0.614803	-0.278568
0.779816	0.71567	-1.1499	0.956695	0.293042
0.750759	0.779736	-1.11429	0.426867	-0.23545
-0.824312	1.10975	-0.833339	1.35509	0.477522
0.346817	0.801625	-0.586233	-1.20137	0.233851
-0.606348	0.353913	-0.579668	0.653056	-0.759464
-0.508957	0.371597	-0.167985	0.0162898	-0.358849
0.798387	0.24701	-0.392009	0.288373	0.918415
0.444816	0.0553183	-1.16586	-0.0750628	0.00894737
1.4854	0.616454	-1.26614	0.365135	-1.21863
0.598991	0.513538	-0.196774	0.834882	0.604019
1.07068	0.955402	-0.448831	0.409307	-0.379663
0.692675	-0.162531	-1.49513	0.18637	0.379232
0.00371403	0.365798	-1.30811	-0.562593	0.493062
0.638387	-0.139486	-1.34978	-0.697707	1.14171
0.641186	-0.121689	-0.243106	0.668564	-0.281675
-0.187772	1.57768	-0.407012	0.534247	-0.870039
-0.155668	1.13197	-0.440402	-1.1522	-0.315754
0.301873	1.41181	-0.460663	0.27154	0.66384
-1.26908	0.982784	-0.202255	0.765308	0.43827
-0.918252	-0.871898	1.62603	1.09666	0.584128
0.613095	0.879579	1.62195	0.189194	0.306369
0.969749	-0.283644	-1.50467	1.34048	-0.596578
-0.775167	1.12648	-0.568642	-2.57991	0.219991
-0.394485	0.709284	-1.37027	0.242939	0.659512
1.26146	1.09885	-1.15282	0.640057	-0.254109
-0.381584	1.41144	-1.32101	0.380034	0.254854
0.475385	0.177047	-0.355825	0.774696	-1.62777
1.20665	1.76423	-0.738047	0.373112	0.172114
0.0640797	0.535634	-0.843178	0.80351	-0.804544
-0.195024	0.279708	-0.884827	-0.45469	0.0450357
0.527187	0.38727	-0.675305	0.855985	0.822529
-1.05534	0.184447	-0.300168	-0.0523586	1.0701
-0.332987	0.491208	-0.508806	0.997056	-0.346525
0.634256	0.44055	-0.736209	0.538583	0.772072
-0.960509	0.3677	-1.2128	-0.253395	0.285415
-0.507008	0.181972	-1.63633	0.825103	-0.302496
0.590954	0.846553	-0.357933	0.543113	-0.0945999
0.310548	0.50651	-1.31568	0.858764	-1.06475
0.963878	0.829185	-0.50321	-0.31867	-0.00453966
0.348966	0.388222	-0.312644	0.516747	0.378153
0.88151	1.57958	-0.396169	0.205627	-0.399024
0.511244	1.02257	-0.939779	0.904817	-0.733962
0.146709	0.916402	-1.9936	1.01707	0.411047
-0.0679089	1.14303	-1.67227	0.801162	0.227378
1.07965	0.171762	-0.716089	0.0819399	0.540261
1.16852	0.998481	-0.55899	0.452666	0.468374
0.908666	1.79151	-0.699633	-0.178401	0.271449
-0.746492	1.25097	-0.971497	-0.242979	-0.279242
-0.351252	-0.390255	-0.883891	0.112145	0.607079
0.258951	0.457091	-0.628989	0.534014	0.0401138
-0.804555	0.996471	-1.62071	0.98167	0.133423
0.668827	-0.354111	-2.70645	0.2733	0.89358
1.0717	0.00416794	-1.18814	-0.383505	-0.972241
-1.33195	0.250364	-1.16031	-1.76359	0.0594722
0.30911	0.901427	-1.2485	-1.7531	0.585123
-1.59352	0.461291	-0.507971	-1.01726	0.601137
1.07009	0.728043	-0.48513	-2.21822	0.829813
0.985914	1.15549	-0.503631	-0.526625	-1.33866
-0.423838	0.72416	-1.21368	-1.02236	0.0482017
0.581311	0.634465	0.833615	-0.789211	0.774222
1.5257	0.0369037	-0.10054	-1.40033	1.28921
1.45363	1.33772	-0.860393	-1.70081	0.848638
0.638628	0.98002	0.58674	-0.757987	0.0014463
-0.270722	0.56755	1.1092	-0.684462	-0.904029
1.26025	-0.314638	1.39309	-1.06184	1.07438
0.997876	1.66891	0.30755	-1.69216	-0.794794
-0.678517	-1.06661	0.937371	-0.684207	0.996881
0.869598	1.07033	0.804455	-0.370505	1.2966
1.1615	0.928701	0.272968	-1.19756	-0.0662126
0.526913	0.672405	0.679162	-0.718366	0.545108
0.461803	0.83106	0.564902	-1.33254	0.00708608
1.23891	0.837052	-0.302395	-0.408858	-1.39574
-0.627773	0.41226	0.230888	-1.49806	1.16758
1.17637	-0.0242109	0.688182	-0.445606	-0.913416
-0.634109	1.35396	1.52372	-0.350687	-0.26364
0.326485	-0.336772	0.628129	0.374535	0.800592
0.987968	-0.00675823	0.988394	0.498132	0.733047
0.627281	1.02995	-0.137229	0.461801	0.826251
0.779869	0.868643	0.888135	-0.0825963	0.141378
0.859355	-1.59456	0.234144	0.170362	0.360932
0.678855	0.28649	1.07815	-0.158944	0.600487
1.17056	1.33017	0.916531	-0.214708	-0.00805979
-1.08661	0.0626775	-0.0960969	-0.238533	0.725638
0.679834	1.50179	1.09489	1.13582	0.613814
0.206401	0.413012	-0.129091	0.943356	0.109773
0.917712	0.653822	0.553774	0.0575267	1.10514
-0.176783	1.51654	0.636639	-0.618362	1.03724
-0.217784	1.61137	1.04652	-0.66626	-0.0159704
0.649613	0.322027	0.905788	0.40795	0.00396147
-0.413762	0.775421	-0.0611481	0.0733811	0.345687
0.84845	0.390461	0.21963	0.852353	-0.112727
0.463346	0.746308	-1.50997	0.953924	0.967547
-0.0953711	0.238374	-0.805795	1.3292	0.77129
0.633302	0.942553	1.21231	0.378092	-0.030775
-0.277147	-0.306907	-0.94745	-0.231405	-0.784172
1.22818	-0.548787	1.30465	0.529675	0.859288
0.921538	0.855833	0.0511688	0.727839	0.87945
0.879862	1.67512	-0.760513	0.780789	-0.0109085
0.801436	1.09087	0.00328448	1.15071	0.595317
1.08483	0.881749	-0.650915	-0.222883	0.158778
0.355346	0.774749	0.308801	0.180323	0.864197
1.07695	0.832002	0.1427	1.04672	-0.210502
0.669929	0.165196	-0.603243	-2.32699	0.746474
0.363326	1.04541	-0.0676509	0.4277	0.507426
-2.62491	-0.753508	0.784632	0.383974	-0.532284
0.65568	0.470664	0.650257	0.890314	0.685055
1.28991	1.09219	0.719208	0.948917	-0.399787
-0.684039	-0.134404	-1.10754	0.199704	-0.119462
0.89314	0.672152	0.617584	0.357842	0.469418
1.6923	0.302347	0.158779	0.910283	0.445509
0.167558	0.0149606	1.2005	0.999192	-1.08021
0.842559	0.781244	0.498387	-0.119659	0.458266
1.19835	1.02653	0.848557	1.63597	0.720141
-0.00928314	0.229571	-0.158772	0.857984	0.203972
1.00686	1.22426	-0.337839	-0.0910061	0.648553
0.570024	1.02047	0.0265562	-0.947486	1.30744
-0.137142	0.123041	0.505472	-0.140466	0.237726
1.15109	-0.555177	0.994081	-0.209771	-0.753489
1.47553	1.19525	1.19337	-0.5973	-0.109352
0.91085	0.545232	1.31993	0.0629624	-0.113318
0.758897	1.53671	0.574262	0.0327519	0.614993
0.316231	0.647647	0.000647659	-0.314444	0.176302
0.540458	0.256494	-0.138312	-0.768326	-0.435776
1.40699	0.887806	0.455772	-0.420133	0.532901
0.53284	-0.205299	0.607535	-0.852163	-0.71768
-0.933846	1.15627	-0.696332	-0.905649	0.33506
1.67846	1.66846	0.630652	-0.557251	0.478635
0.805016	0.0697175	1.03693	-0.749274	0.630774
0.349199	0.946368	0.520307	-0.444275	0.093113
-0.213667	0.518521	0.050914	-0.908796	0.708161
-0.429866	0.760949	0.179719	-0.745789	0.575921
0.955471	-0.00658099	0.930325	-0.504575	0.566137
0.841481	-0.0928166	-0.763165	-0.283839	0.726798
0.719189	1.51273	0.17142	-0.229758	-0.0870353
0.470427	-0.289993	1.01606	-0.0901908	0.07738
-0.943631	0.889572	-0.619206	-1.35385	0.690151
-1.53746	0.603875	-0.156965	-1.30719	0.0712502
0.205027	0.0262638	0.543742	0.427605	1.18249
-1.60654	0.397052	0.874311	-0.311552	0.41664
0.799143	0.16741	-0.100732	0.00159934	0.673164
0.893625	-0.291376	0.354584	0.800441	0.387797
0.621194	0.342212	-0.947225	-0.299192	0.812675
0.784429	0.666703	0.341619	-0.865596	0.223184
0.197223	0.865647	0.560508	-0.876284	1.22953
1.32987	0.776194	1.07935	-0.936195	0.372641
1.30729	0.705123	-0.126921	-1.04371	-0.790093
0.655278	0.158879	0.735121	-1.59918	0.873354
-1.2329	1.12809	-0.955277	-1.13477	0.662325
0.348875	1.10336	0.161393	-0.613481	-0.456842
0.20523	0.23901	0.93681	-0.188911	0.0477758
0.764762	0.997063	0.347886	-0.407678	0.436024
0.687562	0.798684	0.676031	-0.829501	1.23617
1.03397	0.520568	0.875416	-0.585737	0.0954134
0.976354	1.17985	0.462922	-0.331673	0.70106
0.854681	0.600981	0.120328	-0.722094	0.32972
-0.33123	0.745176	-0.773793	-0.669685	0.649283
0.0820144	0.255198	-1.56723	0.133966	-1.03994
1.44318	0.458928	-0.906401	0.185889	0.237779
-0.306246	-0.036626	-0.266711	-0.37832	0.985108
1.09594	0.402549	-1.2205	0.0296972	-0.487527
-0.0585066	0.679022	-1.30723	-0.8341	-1.50621
0.969342	-0.242758	-1.13417	-0.124803	-0.715831
-1.40543	-0.518942	-1.58503	-0.293895	0.743272
0.254356	1.01818	-1.41044	0.752668	0.218134
-0.704131	0.404254	-1.83211	-0.4969	-0.843807
0.371718	0.840914	-1.10679	-0.796527	0.0303306
0.623543	1.0025	-1.63771	-0.102104	0.712092
0.830742	0.841466	-2.17757	-1.67215	0.939807
1.11216	0.770582	-1.0432	-0.944184	1.4474
0.763341	0.0976163	-1.4495	-1.33535	-0.00461481
0.154114	-0.0484719	-1.69122	-0.0403771	0.608647
0.926758	0.401452	-1.54437	0.144443	-0.844442
0.856135	0.413001	-1.07363	0.205395	0.392818
-0.67583	0.301437	-1.02845	-0.366431	0.414964
0.516036	-0.410666	-0.80301	-0.0955266	0.77499
-0.112156	0.936214	-1.64866	0.600655	0.525148
0.803816	0.556557	-1.40997	0.672029	0.325753
-0.14447	1.05678	-1.79506	-0.446582	0.78921
0.447463	1.12064	-0.489738	0.439771	0.120676
1.32158	1.08113	0.46915	0.777141	0.481469
0.968032	-1.15854	0.403342	0.409338	-0.306973
1.14927	-0.82438	0.68075	1.00163	0.667499
-2.27392	-0.0714951	1.14449	0.184896	0.275108
0.0637507	0.813981	0.325939	-0.0752088	0.244731
0.294988	1.51402	0.6918	1.19662	-0.543116
-0.0355692	0.62261	1.03057	0.136459	0.615519
1.19081	-0.062941	0.54684	0.602704	0.506614
1.25174	1.33465	0.449662	-0.10096	-0.0100638
-0.165029	0.858527	0.71391	1.00938	0.54627
-0.386343	0.264436	1.01523	0.043576	-0.241023
1.09864	0.839501	1.0796	0.214903	0.552233
1.09661	1.44394	1.00144	0.657465	0.742631
0.0771404	1.24945	-0.0129059	0.758531	-0.29073
-0.126501	0.268416	-0.40439	0.362313	0.349497
-0.556583	0.960423	1.43543	0.476879	0.147488
1.43146	0.844649	0.481075	-0.563183	0.662675
0.977104	0.198578	0.144917	0.331561	-0.455357
0.0215017	0.740122	-0.510149	-0.512938	0.145196
-0.48876	-0.482273	-0.315996	0.864289	0.449713
0.340262	0.574988	1.09964	-0.134784	0.529998
0.860533	0.70197	0.165142	0.413983	-0.410931
1.4825	0.52188	0.0959492	0.190737	0.489015
0.788486	-1.08774	0.599953	1.09954	0.520723
0.410637	0.358139	1.29895	0.677431	-0.374866
1.46015	-0.739305	0.625791	0.692561	0.39427
-0.530353	0.567089	-0.685757	-0.414915	-0.325281
0.634237	-0.94325	0.971988	0.639053	0.646487
0.478535	0.741978	0.671418	-0.646513	0.928254
0.697052	-0.228161	0.398686	0.946149	0.610472
0.305444	-0.960356	-0.26992	0.272521	-0.00871449
0.808387	0.448376	0.501966	1.2221	0.170508
0.822242	-0.522076	0.792941	1.16624	0.912888
0.198522	0.906529	0.155411	1.06302	0.242459
0.208357	0.672871	0.666367	-0.363517	-0.138133
1.35289	-0.0137233	1.02018	0.534663	-0.559478
0.948821	1.32118	0.107998	1.18251	-0.708056
-1.32383	0.567211	0.88461	-0.473151	0.936462
0.0430401	0.895371	-0.718538	-1.20089	-0.263088
0.347849	-0.357938	0.488078	0.94526	0.557707
-2.12555	0.505271	0.844404	0.850322	0.4677
0.360132	0.872591	0.695683	0.0805668	-0.441924
1.44007	0.90695	0.38187	0.244858	0.520527
0.470171	0.309938	0.266373	0.306723	0.206302
1.29051	0.276782	-0.541097	0.802484	0.65698
0.490291	0.354174	0.0487087	0.0163173	0.00150638
0.556317	0.550027	0.440864	0.493214	0.0997221
0.415162	-0.0444808	0.741465	0.232028	0.303815
-0.220743	0.85891	0.821758	0.639032	-0.0173192
0.337054	-0.492874	-0.177267	0.931413	0.68159
0.764593	1.26277	1.14594	1.04328	-0.880105
0.371012	0.893479	0.301724	0.214215	0.819532
0.904736	0.369878	0.80975	-0.169954	0.501715
0.113339	-0.0304446	-0.416906	0.840262	0.473277
1.18588	0.848593	-0.269416	0.733372	-0.78562
-0.373844	0.853188	0.811993	-0.000790546	0.747742
-0.491024	0.990136	1.30606	0.0684997	1.01769
-1.44722	1.20998	-0.0400085	0.17822	0.523027
-0.222524	0.716652	1.17673	0.713629	-0.0586783
0.901371	0.714088	-0.0305682	0.952237	-0.861438
0.701744	0.387701	0.855284	0.606223	0.38768
-0.458026	1.01607	-0.268631	1.06801	0.133909
1.32154	1.05596	1.66087	0.691285	0.17387
0.0524432	0.796178	0.644097	0.488433	0.525718
1.22378	0.568403	0.538246	-2.0791	0.253609
0.381101	1.50157	1.1109	-0.843536	0.544104
-0.916883	1.74803	0.457824	0.759579	1.22979
0.777293	1.14346	0.0937989	0.428155	0.685212
0.651463	0.859482	0.458135	-0.895148	0.453988
0.679129	0.829021	0.990761	1.07128	0.224981
1.00643	0.858768	-0.0562572	-0.242304	0.145889
-0.0684439	-0.0197843	0.469881	-0.878364	0.0839402
0.165474	-0.691954	0.132946	-0.0833216	-0.443697
1.02296	0.476643	-0.926024	0.636162	-0.00488383
0.294825	0.431313	0.0471165	0.51485	0.389628
0.405974	0.740788	-1.2814	0.43099	0.375079
-0.0904425	0.431396	0.313324	0.386156	0.101085
-0.0811318	0.365014	0.513501	0.567377	0.535044
0.886426	-0.0795612	1.07264	0.679942	0.67979
0.0959983	-0.255609	1.34303	0.16509	-0.20489
0.43582	0.974093	0.0577843	0.454166	0.160314
0.404227	-0.193293	0.947507	-0.616989	0.0985795
-0.140605	0.740326	1.27998	-0.0120605	0.558167
0.425638	0.315939	-0.108717	0.609751	0.0633864
0.0926412	1.0267	-1.29464	-1.38641	0.679252
1.54159	-0.142763	0.240207	-0.00233527	0.537334
-1.40118	-0.659423	0.708497	0.357528	0.313083
0.283754	1.42587	0.217194	1.27312	0.0980935
-0.326596	0.161176	0.58384	-0.39233	0.197889
0.107985	0.220883	0.660674	0.118879	-0.344188
0.849585	-1.505	0.661443	0.0771525	0.61986
1.22464	-1.1817	0.156249	0.959396	-0.0201268
-0.64267	-1.11888	0.693291	0.928368	0.64097
0.813991	-2.21059	-0.118517	0.715007	-0.649141
0.910435	-1.04746	0.463735	0.661504	0.690686
0.107134	-0.822621	0.540423	-0.996076	-0.0895843
-0.105384	-0.762743	0.719661	0.189732	0.554003
0.843962	-0.569296	1.18512	0.598729	-0.444024
0.492867	-1.03787	0.836613	0.43886	0.688637
-0.98606	-1.43982	1.31053	0.746779	0.699036
1.71125	-1.0333	0.0742134	0.571293	0.054573
0.904008	-2.24801	0.0948075	0.760305	0.663953
0.415329	-1.55754	1.29673	0.520533	0.787367
0.996764	-1.5615	-0.0643176	0.41148	-0.128789
0.690876	-0.969181	0.126227	1.46537	0.198234
0.0714044	-1.21059	-2.15883	-0.445112	-0.542635
0.929106	-1.60737	0.348056	0.612143	0.286098
-0.146235	-1.66879	0.829575	0.698193	-0.19382
-0.0805171	-1.21806	0.565446	0.58061	-0.848082
0.954908	-1.30968	-0.384909	0.791322	-0.181909
-0.460121	-0.874177	-1.21661	-0.0570021	0.664296
1.63658	-1.53993	0.670033	0.184998	0.27673
0.16182	-0.951185	0.613944	0.879522	-1.04818
1.46821	-1.3046	-1.24941	0.522126	-0.0792413
-1.34594	-1.8817	-1.10896	0.636299	0.357534
0.427929	-1.38688	0.895467	0.626049	0.291352
-1.40295	-1.59842	-0.134489	0.505934	-1.04536
0.652299	-1.50343	1.49371	0.304429	0.516174
-0.440869	-2.2428	-0.257958	0.252669	0.508046
-0.556112	-2.04212	0.635459	0.313698	0.0481726
0.0900457	-1.73693	0.0841082	0.532143	0.573294
-0.0713535	-0.794011	0.0398497	0.824149	0.366115
-0.56691	-0.933981	-0.321797	1.09221	0.00305875
-0.00204031	-1.01321	0.897806	0.217875	0.406407
0.971113	-1.4236	0.5634	0.835815	1.24662
0.0552642	-1.27623	-0.35523	1.04009	0.687419
1.2976	-1.74741	1.51855	-0.0072194	-0.154014
-0.0200844	-1.26262	1.18659	1.69324	-1.0533
1.2925	-1.61097	0.1743	1.2567	-0.202239
-0.270113	-1.10463	0.0779406	0.148423	0.606236
0.810017	-1.46865	-0.342589	1.66696	0.0803975
0.438623	-1.79065	-0.0183334	-0.222002	0.636481
-0.253975	-1.08518	0.490266	-0.554182	1.05702
-1.11589	-1.76237	0.405431	1.31183	-0.121094
-0.496821	-1.16764	1.654	1.4061	-0.99699
1.03777	-1.05254	-0.762085	0.777952	0.313272
0.353112	-0.652621	0.944424	0.347997	0.780148
0.812507	-1.16358	0.10944	0.31256	0.722228
0.807547	-1.4905	0.907158	0.125218	-0.941057
-0.856707	-0.928913	1.51272	0.00844052	0.582617
1.24245	-2.16176	0.557085	0.280601	0.793264
-0.10453	-0.959649	1.06224	0.151296	0.146367
0.494647	-3.05672	0.693564	-1.43262	-0.126144
0.333741	-1.72443	0.545109	0.977115	0.119976
0.0503685	-0.993483	-0.375893	-0.751152	0.379711
0.612464	-0.929658	1.08403	-1.01526	-0.0672768
-0.788659	-0.993893	0.911226	1.76532	0.0511889
-0.153053	-1.76019	0.737396	0.163439	0.519117
0.271454	-1.00955	1.20233	0.705498	0.598329
1.18943	-0.713357	0.924881	1.01768	0.720086
0.709019	-3.40316	-0.13594	0.705575	0.733367
0.0523036	-2.53732	1.27108	-0.334774	-0.786876
0.741857	-1.71382	0.876762	0.45169	0.579446
0.879238	-1.50593	0.741363	0.822425	-0.315958
0.959777	-2.2055	0.187941	0.131707	0.839848
0.915803	-1.18151	1.26913	0.529486	0.31953
-0.641545	-1.21211	0.285835	0.501788	0.0488329
1.01124	-1.82233	0.0861025	-0.441848	-0.099613
0.179236	-2.09374	0.835012	1.10917	-0.0888047
0.413374	-1.21367	0.363889	0.904328	-0.89279
0.593655	-1.09174	1.02626	0.0544408	0.641717
0.682211	-3.82503	0.542887	0.0321576	0.727306
0.557285	-1.98534	0.413647	0.409597	0.415486
0.250916	-1.77994	0.0173572	-0.060862	0.745453
0.190464	-0.967848	0.0914248	0.553975	0.127648
-0.69443	-1.37456	1.26192	-0.743783	0.590593
0.15922	-1.09434	0.837833	-0.901927	0.354794
0.230446	-1.45653	0.82042	-0.144689	0.957092
0.0595656	-3.01999	0.626335	-0.936868	0.749854
0.587024	-1.1231	0.512883	0.117871	-0.748129
0.345933	-1.44241	-0.74516	-0.64941	0.723422
0.320001	-1.9976	0.973693	-1.13334	0.265143
1.10524	-0.994379	-1.474	0.097109	-0.853503
0.225489	-1.41035	0.2064	-0.520446	-0.49485
0.423021	-1.17788	0.372593	0.0125454	0.991744
1.00247	-0.784592	1.13101	-1.78575	1.12824
1.25686	0.108929	0.650014	-0.639332	-0.0770445
0.42956	0.956751	0.990401	-0.675627	0.453948
0.539706	0.875493	1.25684	0.951987	0.801051
1.07035	-0.891647	0.760422	0.629702	-0.31568
-0.735182	0.75562	-0.233793	0.480644	-0.156064
-0.469393	1.02365	0.814203	-0.327128	-0.424221
-0.777415	1.08009	0.893959	0.322493	0.866526
0.2981	1.09693	-0.0698377	0.181455	0.650137
0.0138095	0.83782	1.76166	-0.46108	-0.740832
0.344635	1.73737	0.781906	-1.55745	-0.561797
1.09875	0.488579	1.15958	-0.513734	0.744411
0.520369	0.678198	0.88513	-0.638702	0.218215
0.907354	1.43045	1.43823	0.0403951	0.45133
0.142117	0.07962	0.868721	-0.327053	0.0789
1.0324	1.3148	0.298022	-1.83706	0.713705
0.833214	0.835772	0.834428	-0.202473	0.467811
0.229212	-0.534092	0.118612	-2.18549	-0.375562
0.138133	0.703167	0.719808	-1.39612	0.0311212
0.566443	1.14718	-1.6444	-1.41609	-0.908454
0.583211	0.426989	-0.288967	-1.50605	0.559197
0.348241	0.299309	0.95458	-1.41338	1.04022
0.454114	0.257999	0.0369548	-1.15895	0.675781
0.625239	0.510454	0.503724	-1.42448	1.12805
1.2302	0.191767	1.02064	-1.36356	0.362538
-0.865175	0.590312	1.0336	-0.612369	0.345035
1.02761	0.865691	-0.106274	-0.371158	1.11675
-0.217824	-0.283794	0.198807	-1.72171	1.14696
0.533816	-0.461926	1.55493	-0.681685	0.28562
0.426976	0.957459	1.07705	-1.23094	0.649913
0.406233	1.47971	0.597665	-0.836353	1.22696
0.441826	1.27109	0.95402	-0.858156	-0.675632
0.448238	0.689373	0.155169	-0.613008	-0.0115911
0.308801	0.93279	0.63588	0.421691	0.734771
-0.0735603	0.785255	1.28586	0.477159	-0.19382
-1.22647	1.07749	0.859318	0.706344	0.491027
-0.437376	-1.12551	0.0205162	0.329774	0.401814
-1.15048	0.315124	1.01251	0.912784	1.20019
0.332313	0.642735	1.44076	0.255872	0.191761
1.10096	0.877442	0.303261	-0.331532	0.639197
-0.0932925	1.21339	1.16782	-0.430868	-0.66772
0.527971	-0.0895022	0.599014	0.320658	0.604274
0.983267	0.224956	1.01234	0.457225	0.601281
-0.484782	0.425827	0.599563	0.653531	0.405376
0.403009	0.961567	0.258761	1.14984	0.134315
0.7599	0.130991	0.276572	0.730186	0.995894
0.928258	1.08525	0.91882	0.266803	-0.703874
1.23937	0.58225	1.09305	1.27323	0.303406
0.116253	0.777769	0.355863	0.676599	0.652659
1.32992	0.608763	1.16247	-0.224884	0.653547
0.0256722	0.979594	-1.35069	0.720613	-0.173994
0.735564	-0.370481	0.979513	-0.249993	0.49653
-0.614683	-1.12851	0.844879	1.02352	0.433028
1.16348	0.908817	0.517611	-0.506662	0.672321
-0.285749	0.760422	-0.61345	0.0121102	0.711072
-1.08151	1.33427	1.03985	-0.626677	0.20412
0.940629	0.248635	1.21747	0.231757	0.0926986
1.32978	-0.265531	-0.307002	-0.318505	-0.173971
-0.0916551	0.165976	1.11468	0.0464631	0.719402
-0.106465	0.329366	-0.705301	-0.398087	-0.851574
-0.0871997	0.526947	0.369263	-0.603406	0.4403
0.640462	0.147975	-0.698618	0.719801	-0.824698
1.35859	0.626479	0.607541	1.55027	0.774326
0.567555	0.0719976	-0.64458	-0.313174	0.357539
0.522757	0.394555	0.296805	-1.4684	-0.00450839
-1.55851	0.478131	0.0260047	-0.737129	-0.402143
0.852427	0.431755	0.350313	-0.21169	-0.474192
-0.107885	0.50648	-0.436448	-0.0464738	-0.227121
-0.984421	1.51874	0.353194	0.327739	0.600326
0.202596	-0.187019	-0.620832	-0.469463	0.265719
0.0286948	1.429	0.186346	0.45643	0.319971
-0.126858	1.22637	0.574413	0.571705	-0.648225
-0.0711394	1.05769	0.81205	1.55787	-1.015
0.248297	0.800819	-0.207244	0.344537	-0.179118
0.549946	1.22167	0.552563	1.07927	-0.0637496
1.00734	-0.076316	0.617658	0.492967	-0.101646
-0.0205594	0.283941	0.6536	0.206349	0.507195
1.1844	0.681502	-0.0604901	1.41855	-0.198675
-1.22945	0.262153	0.844619	0.031851	0.00635757
0.0048277	0.0653077	0.888395	-0.885061	-0.452561
1.44871	1.71801	0.130475	0.806947	0.436428
0.474411	0.783045	0.770494	0.40064	-1.01535
0.720411	0.485371	0.727834	0.0253963	-0.924401
-3.49563	0.0791437	0.568744	0.260206	0.847323
-0.0024915	-0.104575	-0.0845285	-1.19227	-0.0614547
-0.498561	-0.0694561	-1.04492	-0.718827	0.462912
0.681661	-0.203052	1.41475	-0.0562319	-0.667033
0.0648681	0.556731	-0.556663	1.16634	0.400391
0.656564	-0.273528	0.761529	-0.75894	-0.829863
0.852323	0.656051	0.0463658	-0.344889	-0.417082
0.751922	-0.373154	-0.848416	0.297035	0.963772
0.21202	1.04201	0.832542	0.471839	0.555657
1.14995	0.29552	0.620927	0.024655	0.860807
0.778289	0.52439	-0.901123	-0.27731	0.4924
0.832024	1.05839	1.51423	0.398955	0.272921
0.321241	0.541253	0.506485	-0.23785	-0.902939
0.414884	-0.32739	1.20843	0.677568	1.04289
0.905343	0.790243	0.720116	-0.637602	0.403941
0.635775	1.21237	0.862161	1.32211	1.12061
0.257445	-1.36863	0.127653	-0.726761	0.928148
1.38466	0.481666	0.756698	-0.572605	-0.146601
1.04134	0.49856	1.12169	1.12269	-0.304208
-0.480766	1.28847	0.0212379	-0.425987	0.377487
0.384732	-0.0399589	0.745377	0.178951	-1.02987
0.41967	0.748442	0.209174	1.10918	-1.09739
0.108139	1.16452	-0.480708	-0.317311	1.11107
1.12654	0.24974	0.813803	0.048614	0.448911
0.611173	0.960247	-0.164424	0.67631	0.604035
0.136927	0.506776	0.546188	0.00591588	0.000478698
-0.437673	0.431024	0.607771	-0.393665	0.0942036
0.784481	0.198574	0.914816	-0.0579337	0.881387
-0.177456	0.19698	0.536217	0.353487	0.0280287
0.377756	-0.324776	-0.106942	-0.0252936	-0.57265
0.0876516	0.526553	1.12771	-1.04669	-0.103772
0.303793	0.379238	-0.501395	0.931792	0.588643
1.41437	-1.29258	0.240857	-1.18022	0.578768
0.310873	-0.587807	0.472076	-0.102615	-0.0769123
-0.271963	-1.08585	0.51046	-0.348471	0.511104
1.07571	-0.738311	0.241167	0.177975	-0.171259
-1.63667	-0.702627	0.219163	0.218978	-1.16706
0.883056	-0.941115	0.304159	0.097008	-0.38937
-1.23757	-1.49383	0.450944	0.0513359	0.715389
-0.647831	0.522523	-0.277556	-1.99889	1.52827
-0.053383	0.495178	-0.127741	-0.913843	-0.237391
-0.165257	-0.227296	0.151248	-0.10381	0.666619
-0.557798	0.0160462	0.512489	1.28484	0.432346
0.633794	0.149569	0.183857	1.02142	0.43179
0.591366	0.580255	0.276701	1.02134	0.630503
0.933271	0.829306	-0.437251	0.44402	1.02288
0.227724	0.383402	0.573633	0.87311	0.45633
-0.567157	-0.490817	0.134746	0.545083	-0.0965976
1.13022	0.603771	0.213742	0.187646	-0.407154
0.758355	0.793539	-0.344163	-1.99592	-0.426008
-0.21722	0.302772	0.864484	-0.0968897	0.647974
-1.05045	0.917657	0.37951	1.27779	0.501259
0.0650216	1.17249	0.0714738	0.0710697	0.943796
0.667664	0.0592106	0.817242	0.744487	0.243192
0.831436	-0.610671	-0.136581	0.997598	0.83232
1.2464	1.10082	0.438104	1.35103	0.815789
-1.10744	0.693671	0.418269	0.380211	-0.813012
1.54541	0.119134	0.571678	0.127297	0.547432
1.57225	0.301481	-0.272937	0.203544	0.185925
0.953475	0.259663	0.242125	-0.424433	-1.43085
0.539288	0.592904	0.656706	-1.71132	0.34186
0.684196	0.506845	-0.147419	0.647882	-0.591409
1.57366	0.270805	0.478164	0.757147	0.0827729
0.392285	0.704863	0.334709	0.393042	0.613815
0.791893	-0.509725	-0.608396	0.964813	0.591243
-1.06266	0.58701	0.637265	-0.694283	0.47672
1.18881	0.67617	0.317802	0.722741	0.830693
0.389793	0.320281	0.256024	0.54148	0.571901
1.22317	0.555903	0.0444834	0.491928	0.806932
-0.118096	1.29601	0.83923	1.63595	-0.135279
1.17106	1.39462	0.561001	0.931671	0.559889
0.319805	0.664774	-1.96629	0.300179	0.713803
1.09322	0.915591	-1.20787	-0.0879085	-0.0776705
-0.51583	1.07061	0.740734	1.05758	0.25582
-1.09257	0.811179	-0.00906254	0.110701	-0.189325
0.80374	0.653936	1.16883	1.44406	1.06522
0.622921	0.930331	0.230611	0.301925	0.415866
1.45597	1.36736	0.75551	0.180629	-0.395688
1.03427	1.22429	-0.608776	0.668843	-1.00922
0.317652	0.0510848	1.1026	0.37662	0.779171
0.462365	0.541118	0.872995	0.6421	-0.172142
-1.15023	0.507483	1.64776	1.39832	0.268378
0.594587	0.570138	0.295183	0.936575	0.340195
0.11925	1.40481	0.964717	0.433982	0.285845
0.891955	1.05873	0.736662	0.636468	0.0287678
-1.99	0.793898	0.641166	1.12388	0.460738
-0.879767	0.687759	0.418105	0.114632	0.344491
1.14594	1.59352	1.04007	0.195343	0.424427
0.937073	-0.386911	0.467652	0.670375	-0.782842
0.408297	-0.329172	0.326999	-0.200136	0.888586
1.07831	-0.0276226	-0.519801	0.0975904	0.27201
0.314609	-0.272472	-0.226595	0.697005	0.256103
-0.044923	-1.55767	1.43199	0.564217	0.164202
0.384333	0.117277	0.263936	-1.00122	0.31479
0.766067	0.197234	0.734994	0.799748	0.0266793
0.637629	0.905965	0.92329	-0.39793	0.529434
0.786567	-0.0150203	0.29454	1.11632	-0.69907
-0.746992	0.20442	0.301756	0.922309	0.734821
0.855563	0.0660675	0.186042	0.586514	0.653945
-0.155712	0.804382	-0.438977	-0.222324	0.856726
1.06076	0.290705	0.898317	-0.10559	-0.160556
0.0688189	-1.11311	-1.29445	0.494549	0.239183
1.02108	-0.0789003	0.851532	0.663399	1.05171
-0.535553	-0.561473	0.495133	0.703959	-0.134715
0.626846	0.817767	0.0503981	-0.576338	0.261966
1.0969	-0.97784	-0.825566	0.266995	0.50761
1.31233	0.15389	0.621827	-0.355162	-1.32447
0.276836	0.0923834	0.309335	-1.18809	0.103101
0.809409	0.076798	0.756656	-0.748218	0.336398
-0.0754575	-0.0860906	-0.00412034	0.125411	0.735308
1.21642	0.134322	0.199477	0.403776	-0.455519
1.42875	-0.13464	0.72877	-0.175911	0.0258499
1.07293	-0.138654	-1.19303	-0.542434	0.754152
1.02133	0.55399	0.440475	-0.212208	0.707938
1.03738	0.382159	0.720737	0.351931	0.251032
1.22663	1.11088	1.20085	-0.0180673	0.337277
-0.168764	1.11189	0.249934	-0.141947	0.51563
0.634188	0.792214	0.0648627	-0.257152	0.893432
0.0761146	1.27772	1.37039	0.596588	-0.0198128
0.57536	-0.906237	0.263384	0.258432	0.719317
1.06727	1.09297	-0.252862	0.555891	-0.717384
0.888501	1.77913	0.536958	-0.695317	0.606406
1.12389	1.09217	0.826369	-0.0195205	0.566616
0.823333	0.551095	0.778669	0.0870285	0.52024
0.382605	1.73494	0.812068	-0.111888	0.497738
0.155039	0.235078	0.382767	-0.979231	0.312433
-0.818162	0.0312986	1.22646	-0.719004	-0.83449
0.0471531	0.468085	0.681309	-0.477391	0.247125
0.905485	0.909203	0.0867009	-1.01772	0.759189
0.279012	-0.435243	0.788514	0.402287	0.578259
0.538172	-0.521251	0.811692	0.651227	-0.340426
-0.301493	0.181075	0.296779	0.585706	0.441779
0.877736	-0.264149	0.467708	0.683898	0.472318
1.21356	0.975049	0.157775	-1.69749	0.179858
0.643196	-0.677787	-0.745027	-1.35951	0.543814
0.309075	-0.818071	0.0558293	0.79346	0.656673
-0.238266	0.526942	0.847727	0.281383	0.647162
-1.55976	-0.0293523	0.630252	0.618678	0.831849
1.08303	0.937807	-0.587575	-0.197959	0.833206
-1.32161	-0.0270297	-1.38199	0.405691	0.0447523
1.20833	0.687035	-1.39595	0.231252	0.064867
-1.46249	0.208238	-2.91809	0.733681	0.937885
0.912689	0.662221	-0.718889	0.498032	0.488058
0.931924	0.176041	-0.694298	1.14412	-0.918346
0.279761	1.07752	-0.669537	-0.627939	-0.0845771
1.7826	0.390316	-0.370225	0.687698	-0.114974
-1.04753	0.12517	-0.241033	1.77831	-0.758122
0.529186	1.23237	-1.07699	0.522293	0.894148
-1.89912	1.08907	-1.94205	0.381696	0.469106
-0.401919	0.808965	-1.36781	0.401274	0.411932
0.730096	1.05828	-1.22026	0.389767	-0.626365
0.784021	0.268152	-0.332862	0.0290439	0.280359
-0.108094	-0.151228	-1.51037	-0.309878	0.512859
-0.0144172	1.31088	-1.5625	0.225772	0.851514
-1.33867	0.887834	-0.750524	0.0397471	0.689019
0.99489	-0.286707	0.6166	-0.631818	-0.199411
1.13572	-0.080436	0.16169	-0.462145	0.249602
1.29549	1.04394	0.481464	-0.806617	-0.37004
0.952925	0.815661	-0.342266	-2.42316	0.0252115
0.799535	1.21684	0.480288	-0.223364	0.394774
1.24907	0.793236	0.728434	-1.35737	0.479827
-0.223809	0.907762	0.691529	-1.4616	0.513164
0.972868	0.493173	0.402343	-1.07617	0.0292078
1.14292	0.864639	-0.268373	-0.59694	0.0299376
0.314709	0.371481	0.258728	-0.708921	0.245015
0.809699	0.16047	0.11053	-0.847657	0.717949
1.08799	1.56052	-0.585122	-0.400522	-0.177225
-0.121904	0.266645	0.742646	-1.36946	-0.282689
-0.801165	0.979339	0.44154	0.117555	0.383389
0.671467	-0.979267	-0.00269328	0.152984	0.262718
-0.387501	0.366339	0.829826	1.18428	-0.289486
0.59234	-0.126579	0.530152	-0.0171592	0.753609
-0.0967561	1.53072	-0.0598937	1.23168	0.399099
1.23976	0.998005	-0.21005	0.711503	0.193049
1.42598	1.23202	-0.52541	-0.15276	0.74832
0.555344	0.14015	0.259414	0.466612	0.978577
1.08777	0.793672	0.907087	0.744617	0.380348
-0.985975	0.135217	-1.51156	-0.403672	0.0102576
1.35128	-0.429639	0.308693	0.0388591	-0.127664
-0.0692991	0.226684	-0.0980335	0.134359	0.361549
0.309258	0.422534	0.434852	0.372174	0.689602
1.22701	-1.12805	0.106751	0.606552	0.911459
0.52988	0.940861	-2.2591	-0.303046	-0.501681
-0.0243127	0.878791	-0.7703	0.361843	0.492606
0.236519	1.02562	1.16481	-0.155403	0.503563
0.382791	-1.01806	0.393796	0.555517	-0.770899
0.934385	0.821129	0.221836	-0.0347626	0.477303
0.588966	-0.164008	-0.0742925	-0.388666	0.0527647
0.795652	-0.504528	0.933437	0.286447	0.452675
0.632865	0.298184	1.02649	0.0904231	1.03238
0.485192	-1.23514	0.205128	1.09845	0.209589
-0.942909	0.585721	-0.11537	0.811383	0.553731
-0.0559549	-0.0605605	1.17437	1.01616	0.73537
0.425659	-0.691749	0.843414	-0.362397	-0.730406
0.722703	0.405256	-0.850437	0.801622	0.908727
-1.16794	1.3923	-0.274553	-0.0761991	-0.341464
-0.768868	0.667114	0.502609	0.84525	0.702039
-1.18031	0.454346	-0.86793	0.987238	0.11239
1.51231	0.612	-0.10844	-0.1749	-1.33696
0.920418	1.22718	1.1642	0.556277	0.616562
0.61877	0.687656	0.659642	0.823931	0.112966
0.47561	0.462473	-0.65781	0.563867	0.527907
0.683483	1.3666	0.235261	-0.6356	0.435382
1.41243	1.42397	0.39633	0.842941	0.174178
0.635006	0.361438	0.631761	0.208074	0.701103
0.0209557	0.180572	0.208825	0.100161	0.928574
0.553581	0.754906	-0.0994444	-0.157642	0.729874
1.66691	0.859664	0.549165	-0.109359	0.193534
-0.333357	-0.072918	0.510067	-1.3588	0.204615
-0.0181922	-0.264584	0.719429	-1.3053	0.235427
-1.23262	0.573209	-0.373139	-0.584971	0.499174
-0.845329	0.387765	-0.133611	-1.4097	0.0708447
0.723196	1.28736	-1.14826	-0.449085	0.55887
0.076434	1.14624	1.34339	-0.192294	0.37598
-0.209737	-0.123603	0.720001	-0.0203195	0.0490897
-0.128548	0.42502	0.978315	-0.21778	0.545755
1.30404	0.403136	-0.259854	-0.988599	0.733383
1.71684	0.448303	0.822006	-1.83559	0.585144
0.341484	-1.30326	0.550762	-0.74662	-0.963185
-1.1676	1.02946	0.763822	-0.222973	0.57745
0.0636889	1.24696	0.637144	0.00360968	0.300978
0.211251	1.29919	0.552698	-1.30821	0.0459376
1.05633	0.011383	0.64174	1.34474	-1.16685
1.40983	-0.250558	0.997131	0.480527	-0.790903
0.796891	-1.49228	1.23115	1.30455	-0.524506
0.376526	-1.6764	0.455665	1.29241	0.204215
-0.384074	-0.570995	0.212343	-0.365995	0.455832
0.992479	-0.888658	0.0459953	-0.773062	-0.800341
0.338124	-2.26293	0.662257	-0.273431	-0.520752
0.941455	-1.47812	0.130619	-0.878812	0.639288
0.580392	-1.35244	0.312155	-0.908363	-0.209131
0.937794	-0.989779	-1.27256	0.558811	-0.0722327
0.615476	-0.841354	0.867535	1.29272	0.851166
0.213584	-1.69373	0.727075	0.496698	0.319559
1.05292	-0.500339	0.946462	0.139886	-0.797653
-0.755318	-1.84217	0.839163	-0.767457	-0.190938
-0.6806	-1.06915	-0.177841	-0.0302177	0.487569
0.67328	-1.00844	0.0333544	0.317667	0.771789
-0.610892	-1.97906	-0.488505	-0.332178	0.611162
0.11842	-1.00834	0.536502	-0.284353	0.160468
-0.45761	-1.05784	-0.284734	0.96106	0.0293997
0.687624	-1.26055	-0.0884787	0.628492	0.500777
1.04078	-1.69382	-1.14311	1.05415	1.02079
-0.271537	-0.809861	-0.020087	1.0144	-0.121967
0.323451	-0.884331	0.894155	-1.22651	0.444745
1.03773	-1.47276	-0.369238	-1.27246	0.502877
0.342084	-2.52081	0.219658	-1.55127	0.667205
-0.415426	-0.635829	0.399746	-0.611347	0.14035
0.23107	-1.85667	0.140953	-0.989842	-0.0765113
0.817961	-1.38035	0.75585	-0.719148	0.572279
-0.61334	-1.57666	-0.340702	-1.59848	0.482289
0.00214525	-1.76365	-0.16027	-1.51837	-0.574414
1.20298	-2.6121	0.929284	-2.62025	1.1346
0.434055	-1.71868	-0.143663	-3.05646	0.716804
0.714624	-2.18051	0.857799	-1.27181	0.763743
0.196641	-1.64333	-0.0036989	-0.186653	-0.844382
-0.434686	-1.87874	0.631121	-0.618604	-1.13014
0.203765	-1.66828	0.446121	-0.594455	0.102717
-0.643611	-1.26623	0.571994	-1.09044	-0.145109
0.656028	-2.05229	1.28486	-1.71489	0.873629
1.10636	-2.27909	0.83923	-1.70601	0.521139
1.20144	-1.71507	0.573315	-0.145183	-0.413232
1.10343	1.2058	-0.0257298	0.27155	0.437391
0.872495	0.318423	1.10721	0.381392	0.282323
0.470755	0.239711	-0.949703	0.691054	0.67278
-0.613491	-0.160807	-0.0366505	0.42784	0.544431
-0.908766	0.269946	0.840148	-0.410518	0.543774
-0.153745	0.87989	1.20379	0.755509	0.150161
1.09824	-0.538453	-0.324218	0.645663	0.459948
-0.867089	0.677203	0.664861	0.734324	0.482512
0.142304	-1.64069	0.677095	0.641823	0.0838654
1.06538	-1.04584	-0.245831	0.823887	1.45956
-0.198512	0.554373	0.121108	0.469642	0.496712
1.04636	-0.0935005	0.50325	0.368583	-0.670241
0.788147	-0.634868	0.826656	0.986445	-0.378805
0.598336	1.07986	0.417087	0.499365	-0.126914
1.06526	0.596389	1.0094	1.75897	0.25421
-0.8285	1.31434	0.653143	0.254573	0.726678
1.35496	0.728843	0.739275	0.973376	-0.579821
-0.317961	0.628268	0.404642	0.297397	-0.138581
-0.0210632	0.594288	-0.40193	-0.103917	0.746051
-0.16225	0.539446	-0.268725	0.241132	0.559524
0.0211837	0.479357	0.997036	0.158507	0.770919
0.527602	1.34347	-0.215053	1.04899	0.921017
1.14462	0.384949	-0.247782	0.754209	0.842325
-0.178671	0.822165	-0.0511589	-1.84375	0.720528
-1.28476	1.1064	-0.717688	0.201763	-0.0806056
-0.405367	1.0806	-0.0533372	0.444486	0.24223
1.1956	0.313523	1.18695	-1.04444	0.429517
-0.514003	0.301388	0.334888	-0.338628	0.825532
-1.01601	0.113568	-0.205376	0.498625	0.516451
0.551597	0.450421	0.317462	0.148658	1.25623
1.18154	0.280165	-0.0652452	0.655634	-0.0506321
0.802486	-0.5707	0.122204	-0.166148	0.651621
0.954377	0.899462	0.678476	0.419245	-0.205044
-1.35192	1.19539	-1.36824	-0.596441	0.785722
0.142455	0.65279	-0.0790507	-0.218481	0.679939
-0.502044	0.0518866	0.600927	-1.2449	0.492462
-0.412223	0.940542	0.531714	-0.374765	0.701591
-0.0494557	1.02439	0.623614	-0.224249	-0.804919
0.133379	0.556697	1.09857	-0.560004	-0.0299362
0.189372	-0.319091	0.434296	0.0139621	0.763286
0.32051	0.0349544	0.422581	-0.234646	-0.0627112
0.669848	0.574751	0.200305	-0.0630331	0.594669
0.167025	0.251995	0.79614	-1.40491	0.831261
0.805435	-0.00275591	0.64199	-0.816241	0.582595
1.05362	0.928446	-0.174217	1.13056	0.747431
0.490835	1.07433	1.08965	-0.114903	-0.446024
0.585461	0.785463	-0.413751	-0.0806696	1.08026
1.18087	-2.24347	0.343684	-0.126135	-0.945029
0.161542	1.16909	0.690928	-0.372338	0.670064
0.560016	0.633135	1.21063	-0.517292	-1.71217
1.46508	1.10154	0.594293	-0.741062	0.934986
0.90552	0.146098	-0.411063	1.40328	1.23671
0.25434	0.0215191	-0.968157	0.143646	0.876107
0.864542	0.633647	0.206742	0.467311	0.487827
0.927426	1.38845	0.81288	0.67924	0.239154
0.140015	0.330446	0.694057	0.424534	0.37725
-0.207158	0.634384	0.94291	0.640754	0.129525
0.939948	1.01386	1.29464	1.01941	0.0920129
-0.289555	0.966429	1.35925	-0.647101	-0.73222
0.500936	1.12202	1.22736	-0.232258	-0.565393
-0.926372	0.755274	0.954095	0.441041	-0.160494
-1.63792	-0.815954	0.1044	0.249598	0.330067
0.834862	-0.703443	0.745476	0.0935276	0.656361
-0.27811	-0.173142	-0.393593	-0.85243	0.238816
0.315019	-0.668482	0.666082	0.080748	1.31637
1.39601	-1.15289	-0.480056	-0.295352	0.887008
0.420664	-1.45467	-0.417656	0.636334	1.335
-0.687491	-1.05514	0.394232	-1.28636	0.34311
0.113515	-0.503977	0.481249	0.768252	-0.726248
1.00508	-0.735047	-0.3336	0.801809	0.729454
1.57817	-1.7717	-0.197906	0.416546	-0.00864635
-0.355284	-0.501137	0.368465	0.0171876	-0.032628
1.17856	-1.09359	0.119248	0.299714	-0.1568
1.066	-0.715484	0.531977	0.898641	1.01293
0.0661565	-1.35453	0.287249	-0.180801	0.637935
0.417707	0.264649	0.506723	-0.942528	0.393604
0.743605	0.0898476	0.678076	1.02801	-0.88557
1.03392	-0.217524	-0.268537	0.845626	0.400566
0.801524	-0.719945	0.191065	1.35477	-1.29768
-0.159021	-0.389276	0.157455	-0.608501	0.92072
0.409927	-1.17968	-0.277917	0.790015	0.243695
-0.246215	-0.859475	0.140289	1.4028	0.885948
0.606049	-0.548412	-0.464139	-0.115777	-0.540159
-0.942731	-0.547105	-1.66388	-0.271752	0.428768
1.75037	-0.00527769	0.573667	-0.221185	-0.335892
1.11069	-0.46929	-0.335001	-0.0619752	0.232192
1.27289	-0.956059	-0.627417	0.692812	-0.123936
0.652259	-0.302823	-0.564084	0.878997	0.264586
-0.476909	-0.316384	-0.585197	-0.050205	0.603471
-1.6167	-0.521241	-0.795819	0.829898	-0.694119
1.01718	-0.924735	1.21565	0.285636	0.00727798
0.945094	-0.65549	0.103546	0.27454	-0.785474
0.947273	-0.352694	1.28401	0.444828	0.597981
-0.700881	0.225975	1.31384	0.514495	0.243191
0.622634	0.211053	1.13933	-0.23218	0.0825017
0.574265	0.149618	0.0534461	0.378401	-0.128128
0.694991	0.283736	-0.0529157	1.22969	-0.296283
0.687813	0.00836579	-0.629333	-2.1899	-0.20234
-0.589512	-0.297558	-1.79391	-1.24365	-0.0469939
0.895878	0.543644	-0.260255	-1.10665	-0.362532
0.74667	-0.180498	0.619197	-2.18403	0.104484
1.15251	1.17898	1.73569	-0.541123	-1.14161
1.08337	0.101868	-0.143529	1.03994	-0.183592
0.859185	0.259178	0.78095	0.670015	0.867528
0.296839	0.89369	0.896385	-0.663841	-0.511003
-0.640995	0.51181	0.531566	1.10874	0.312385
0.602462	1.11065	0.879759	0.837251	0.0101459
-0.308689	-0.621342	-0.846557	0.394995	0.106023
0.669281	0.579357	-1.00676	0.247388	0.320033
0.87211	0.341862	-0.143356	0.363738	0.509204
1.43876	1.74031	0.435595	0.0992934	-0.0293227
[truncated: 603,184+ more rows]

## Sheet: Figure 2g
Time	c-Jun(Δ DNA Binding)	c-Jun(Δ dimerization)	c-Jun+c-Fos(Δ DNA Binding)	c-Jun+c-Fos
0	1	1	1	1
0.250627	0.239841	0.878552	0.890372	0.918723
0.501253	0.0918541	0.772164	0.792904	0.844776
0.75188	0.0497884	0.678959	0.706244	0.777482
1.00251	0.0308812	0.597294	0.629191	0.716226
1.25313	0.0198872	0.525731	0.560677	0.66045
1.50376	0.0129279	0.463011	0.499753	0.609648
1.75439	0.00842306	0.408033	0.445575	0.563361
2.00501	0.00549096	0.359833	0.397394	0.521173
2.25564	0.00358001	0.317568	0.354542	0.482706
2.50627	0.00233418	0.280498	0.316429	0.447619
2.75689	0.0015219	0.247977	0.282528	0.4156
3.00752	0.000992294	0.219441	0.25237	0.386368
3.25815	0.000646985	0.194393	0.22554	0.359667
3.50877	0.000421841	0.172401	0.201669	0.335265
3.7594	0.000275044	0.153085	0.180427	0.312952
4.01003	0.000179331	0.136113	0.161523	0.292537
4.26065	0.000116926	0.121194	0.144697	0.273847
4.51128	7.62367e-05	0.108075	0.129719	0.256724
4.7619	4.9707e-05	0.0965312	0.116384	0.241027
5.01253	3.24095e-05	0.0863694	0.104509	0.226626
5.26316	2.11313e-05	0.0774183	0.0939331	0.213403
5.51378	1.37778e-05	0.0695286	0.0845112	0.201252
5.76441	8.98325e-06	0.0625694	0.076116	0.190077
6.01504	5.85716e-06	0.0564262	0.0686335	0.17979
6.26566	3.81893e-06	0.0509989	0.0619629	0.17031
6.51629	2.48998e-06	0.0461995	0.056014	0.161567
6.76692	1.62349e-06	0.0419511	0.0507072	0.153494
7.01754	1.05853e-06	0.0381865	0.0459715	0.146032
7.26817	6.90171e-07	0.0348467	0.0417436	0.139126
7.5188	4.49998e-07	0.03188	0.0379675	0.132729
7.76942	2.93403e-07	0.0292412	0.0345933	0.126794
8.02005	1.91302e-07	0.0268907	0.0315768	0.121282
8.27068	1.2473e-07	0.0247936	0.0288784	0.116156
8.5213	8.13255e-08	0.0229197	0.0264632	0.111383
8.77193	5.3025e-08	0.0212422	0.0243001	0.106932
9.02256	3.45728e-08	0.0197377	0.0223613	0.102776
9.27318	2.25418e-08	0.0183859	0.0206222	0.0988892
9.52381	1.46975e-08	0.0171686	0.019061	0.0952496
9.77444	9.58288e-09	0.0160701	0.0176581	0.0918363
10.0251	6.24813e-09	0.0150767	0.0163964	0.0886305
10.2757	4.07384e-09	0.0141762	0.0152603	0.085615
10.5263	2.65618e-09	0.0133579	0.0142363	0.0827744
10.7769	1.73186e-09	0.0126125	0.0133121	0.0800945
11.0276	1.12919e-09	0.0119319	0.012477	0.0775625
11.2782	7.3624e-10	0.0113087	0.0117214	0.0751666
11.5288	4.80036e-10	0.0107367	0.0110366	0.0728961
11.7794	3.12988e-10	0.0102103	0.0104151	0.0707414
12.0301	2.04071e-10	0.0097246	0.00985008	0.0686937
12.2807	1.33056e-10	0.00927527	0.00933555	0.0667447
12.5313	8.67539e-11	0.00885854	0.00886614	0.0648873
12.782	5.65644e-11	0.00847104	0.0084371	0.0631147
13.0326	3.68805e-11	0.00810983	0.00804416	0.0614207
13.2832	2.40464e-11	0.00777231	0.00768357	0.0597999
13.5338	1.56785e-11	0.00745618	0.00735196	0.0582471
13.7845	1.02225e-11	0.0071594	0.00704633	0.0567576
14.0351	6.66519e-12	0.00688018	0.00676403	0.0553273
14.2857	4.34577e-12	0.00661693	0.00650269	0.0539521
14.5363	2.83348e-12	0.00636822	0.00626018	0.0526286
14.787	1.84746e-12	0.00613281	0.00603463	0.0513534
15.0376	1.20456e-12	0.00590959	0.00582436	0.0501237
15.2882	7.85384e-13	0.00569755	0.00562787	0.0489366
15.5388	5.12078e-13	0.00549583	0.00544384	0.0477896
15.7895	3.3388e-13	0.00530362	0.00527107	0.0466804
16.0401	2.17693e-13	0.00512022	0.0051085	0.0456069
16.2907	1.41938e-13	0.004945	0.00495519	0.0445672
16.5414	9.25448e-14	0.00477739	0.00481028	0.0435593
16.792	6.03401e-14	0.00461687	0.00467303	0.0425818
17.0426	3.93423e-14	0.00446299	0.00454276	0.041633
17.2932	2.56515e-14	0.00431533	0.00441886	0.0407115
17.5439	1.67251e-14	0.00417352	0.0043008	0.039816
17.7945	1.09049e-14	0.0040372	0.00418809	0.0389453
18.0451	7.11009e-15	0.00390608	0.0040803	0.0380983
18.2957	4.63585e-15	0.00377986	0.00397704	0.037274
18.5464	3.02262e-15	0.00365828	0.00387796	0.0364713
18.797	1.97078e-15	0.00354111	0.00378276	0.0356893
19.0476	1.28496e-15	0.00342813	0.00369113	0.0349273
19.2982	8.37809e-16	0.00331914	0.00360285	0.0341844
19.5489	5.46259e-16	0.00321394	0.00351766	0.0334599
19.7995	3.56166e-16	0.00311237	0.00343538	0.0327531
20.0501	2.32224e-16	0.00301427	0.00335582	0.0320634

## Sheet: Figure 2h
x	mean	std	order	tag
c-Jun(Δ DNA Binding)	0.9554	0.03683	1	Transient
c-Jun(Δ dimerization)	0.9636	0.02468	2	Transient
c-Jun+c-Fos(Δ DNA Binding)	0.98234	0.02243	3	Transient
c-Jun+c-Fos	0.8372	0.02621	4	Transient
c-Jun(Δ DNA Binding)	0.0446	0.03683	1	Stable
c-Jun(Δ dimerization)	0.0364	0.02468	2	Stable
c-Jun+c-Fos(Δ DNA Binding)	0.01766	0.02243	3	Stable
c-Jun+c-Fos	0.1628	0.02621	4	Stable

## Sheet: Figure 2i
tag	mean	std	order
c-Jun(Δ DNA Binding)	0.586	0.07032	1
c-Jun(Δ dimerization)	8.02521	0.57479	2
c-Jun+c-Fos(Δ DNA Binding)	11.9048	1.1474	3
c-Jun+c-Fos	12.2608	1.37857	4

## Sheet: Figure 2j
tag	mean a	std b	order	c
c-Jun(Δ DNA Binding)	0.1352	0.01106	1
c-Jun(Δ dimerization)	1.87894	0.09349	2
c-Jun+c-Fos(Δ DNA Binding)	2.12557	0.07308	3
c-Jun+c-Fos	2.5633	0.10153	4
