# Supplementary material for: TagBiFC technique allows long-term single-molecule tracking of protein-protein interactions in living cells
Source: Commun Biol. 2021 Mar 19;4:378. doi: 10.1038/s42003-021-01896-7 (PMC7979928; doi:10.1038/s42003-021-01896-7)
Supplement: Supplementary file 6 — Supplementary Data 4 [file 42003_2021_1896_MOESM6_ESM.xlsx]

## Sheet: Figure 4c
TrackID	SpotID	FRAME	POSITION_X	POSITION_Y	RADIUS	QUALITY	Area	Circ.	CONTRAST	SNR	MEAN_INTENSITY	MEDIAN_INTENSITY	MIN_INTENSITY	MAX_INTENSITY
0	4255579	0	170.312	98.2005	2.5	693.209	0.1968	0.848	2320.62	1974	815	4291	85863	900.025
0	4255573	1	170.8	98.1957	2.5	590.807	0.1847	0.8637	2206.08	1921	1116	4320	81625	796.514
0	4255570	2	170.379	98.164	2.5	515.752	0.198	1.0065	2337.86	2182	1480	4244	86501	767.899
0	4255586	3	170.551	97.7882	2.5	382.006	0.1547	0.7728	2082.89	1913	1157	4335	77067	722.195
0	4255577	4	170.851	97.0124	2.5	351.083	0.1407	0.6421	1918.54	1646	1191	4206	70986	737.127
0	4255591	5	170.875	97.1196	2.5	377.117	0.1345	0.7037	1963.76	1739	1249	4382	72659	661.482
0	4255595	6	171.833	97.3271	2.5	278.284	0.1255	0.7777	1877.24	1793	1141	3613	69458	538.352
0	4255583	7	172.075	97.9886	2.5	336.626	0.114	0.6172	1944.81	1787	1143	3950	71958	644.955
0	4255601	8	171.573	97.2792	2.5	319.838	0.1298	0.6508	1836.97	1717	1043	3984	67968	648.477
0	4255607	9	170.831	98.0638	2.5	311.458	0.1408	0.8465	1881.89	1756	1300	4074	69630	548.728
0	4255617	10	170.585	97.4687	2.5	247.818	0.1029	0.6601	1825.38	1723	971	3591	67539	516.157
0	4255612	11	170.774	97.4421	2.5	311.655	0.1236	0.7041	2029.78	1839	1211	3873	75102	634.038
0	4255634	12	170.479	97.2118	2.5	360.625	0.1384	0.8425	2014.35	1788	1187	3676	74531	581.41
0	4255621	13	170.766	96.8448	2.5	326.166	0.1212	0.9105	1968.43	1841	1194	3300	72832	467.517
0	4255628	14	170.915	96.0661	2.5	337.031	0.13	0.9838	1997.3	1886	1327	3192	73900	467.169
0	4255639	15	170.953	96.9417	2.5	355.826	0.1246	0.8455	1977.7	1839	1329	3513	73175	518.499
0	4255648	16	171.49	96.5507	2.5	290.515	0.1169	0.8016	1970.49	1912	1306	3523	72908	514.573
0	4255657	17	171.642	95.8676	2.5	322.368	0.124	0.9126	1905.27	1827	1220	3013	70495	460.575
0	4255667	18	172.096	96.1568	2.5	303.596	0.1211	1.0579	1979.68	1945	1221	3076	73248	404.408
1	4255582	0	136.393	133.082	2.5	291.848	0.1387	0.6406	1755.19	1609	1072	4082	64942	667.378
1	4255574	1	136.306	133.308	2.5	263.403	0.119	0.537	1642.86	1437	1049	3933	60786	650.98
1	4255572	2	136.064	133.637	2.5	333.889	0.1379	0.5958	1715.92	1578	929	4038	63489	697.973
1	4255589	3	136.027	133.226	2.5	394.098	0.1465	0.6095	1760.92	1533	974	4184	65154	738.468
1	4255578	4	136.01	133.581	2.5	308.526	0.1261	0.5559	1667.59	1432	967	4001	61701	671.737
1	4255593	5	136.015	133.032	2.5	324.825	0.1412	0.6269	1708.43	1470	891	4336	63212	674.51
1	4255598	6	136.171	132.903	2.5	326.055	0.1305	0.5874	1715.54	1493	951	3775	63475	674.349
1	4255584	7	136.608	132.924	2.5	386.166	0.129	0.6363	1749.32	1552	1007	3745	64725	628.198
1	4255604	8	136.241	132.829	2.5	326.546	0.1306	0.6671	1763.62	1537	1086	3815	65254	610.604
1	4255609	9	136.656	132.921	2.5	401.573	0.1612	0.7981	1835.84	1615	1052	3588	67926	638.651
1	4255619	10	136.363	132.925	2.5	316.294	0.128	0.6	1740.35	1537	847	3915	64393	658.554
1	4255615	11	136.404	132.748	2.5	267.426	0.1348	0.5986	1754.32	1540	799	3939	64910	696.317
1	4255636	12	136.52	132.964	2.5	319.25	0.1203	0.5928	1774.19	1567	1108	3892	65645	643.017
1	4255625	13	136.215	132.808	2.5	274.419	0.1196	0.639	1657.89	1544	955	3581	61342	554.225
1	4255631	14	136.082	132.933	2.5	335.465	0.1419	0.6737	1777.03	1508	1115	3847	65750	655.592
1	4255644	15	136.284	132.143	2.5	332.743	0.1293	0.5582	1797.7	1548	1014	4430	66515	737.372
1	4255653	16	136.84	132.2	2.5	396.073	0.1451	0.6447	1884.84	1698	1035	3882	69739	740.76
1	4255663	17	136.934	132.193	2.5	368.414	0.1414	0.5733	1877.38	1628	1134	4990	69463	811.385
1	4255671	18	136.981	132.229	2.5	340.163	0.1328	0.6804	1833.86	1616	1065	3921	67853	631.821
1	4255677	19	136.289	132.677	2.5	272.498	0.1266	0.5962	1792.7	1710	981	3938	66330	675.873
1	4255684	20	136.191	132.493	2.5	284.078	0.1348	0.6472	1819.3	1610	1150	4026	67314	668.005
1	4255689	21	136.365	132.409	2.5	262.234	0.1151	0.5261	1777.51	1620	1023	4412	65768	697.628
1	4255700	22	136.498	131.857	2.5	261.399	0.1249	0.5643	1804.24	1585	1186	4798	66757	710.02
1	4255695	23	136.863	131.919	2.5	308.091	0.1306	0.5787	1872.73	1583	1178	4747	69291	747.866
1	4255707	24	137.166	132.105	2.5	390.844	0.1363	0.5237	1877.27	1586	1134	5525	69459	859.973
1	4255714	25	137.161	132.192	2.5	383.959	0.1449	0.6611	1959.03	1703	1036	3918	72484	750.037
1	4255721	26	137.012	132.605	2.5	397.289	0.1469	0.6856	1846.46	1609	997	3681	68319	689.951
1	4255730	27	137.232	132.942	2.5	379.362	0.1611	0.6516	1919.38	1624	1013	4548	71017	817.414
1	4255738	28	137.524	132.496	2.5	315.832	0.1513	0.6281	1978.16	1672	1143	4678	73192	827.868
1	4255747	29	137.113	132.178	2.5	406.87	0.1657	0.7285	1889.62	1611	1017	4148	69916	737.304
1	4255758	30	136.93	132.636	2.5	419.854	0.1406	0.5167	1791.51	1420	968	4474	66286	854.592
1	4255765	31	136.954	132.735	2.5	391.997	0.14	0.6293	1848.38	1569	1080	4036	68390	721.655
1	4255773	32	137.415	132.523	2.5	323.019	0.1481	0.6506	1923	1637	1028	4591	71151	762.394
1	4255781	33	137.102	132.209	2.5	334.533	0.1336	0.5512	1822.84	1586	1037	4216	67445	779.614
1	4255788	34	136.918	132.257	2.5	297.74	0.1345	0.5822	1814.57	1583	910	4168	67139	739.007
1	4255796	35	137.045	132.239	2.5	383.33	0.1543	0.6733	1852.54	1558	1214	4295	68544	735.741
1	4255813	36	136.765	132.122	2.5	349.364	0.1292	0.6455	1800.03	1580	1080	3709	66601	638.229
1	4255804	37	136.69	132.06	2.5	364.032	0.1364	0.5304	1858	1504	1046	4414	68746	840.818
1	4255821	38	136.319	132.117	2.5	379.818	0.1206	0.5351	1753.76	1484	1077	3805	64889	705.351
1	4255832	39	136.053	132.268	2.5	359.163	0.1405	0.6607	1805.03	1607	1100	4083	66786	673.141
1	4255841	40	136.312	132.077	2.5	381.435	0.1399	0.5894	1885.7	1588	976	4206	69771	785.391
1	4255848	41	136.326	132.035	2.5	366.044	0.1381	0.6579	1881.22	1696	995	4085	69605	693.797
1	4255866	42	136.448	131.98	2.5	288.346	0.1128	0.6032	1826.97	1650	1175	3737	67598	614.302
1	4255856	43	136.538	131.975	2.5	374.647	0.1424	0.6016	1865.38	1681	962	4591	69019	772.75
1	4255876	44	136.631	131.916	2.5	361.093	0.1286	0.5975	1898.19	1707	797	4202	70233	723.843
1	4255888	45	136.321	131.989	2.5	393.048	0.1371	0.6571	1874.11	1692	1114	4006	69342	687.807
1	4255917	46	136.62	131.501	2.5	308.341	0.1237	0.6371	1916.92	1709	1105	3975	70926	662.33
1	4255907	47	136.713	131.463	2.5	304.074	0.1124	0.5778	1876.92	1638	1158	3957	69446	656.396
1	4255898	48	136.607	131.347	2.5	354.344	0.1333	0.615	1938.35	1765	1036	4482	71719	741.195
1	4255936	49	137.142	131.358	2.5	441.476	0.1338	0.6278	2026.59	1794	1180	4264	74984	762.068
1	4255955	50	136.725	130.972	2.5	341.797	0.1132	0.5678	1876.27	1668	1141	4011	69422	672.21
1	4255926	51	136.138	131.172	2.5	374.44	0.1396	0.6563	2146.76	1848	1275	5124	79430	801.499
1	4255977	52	136.205	130.907	2.5	340.324	0.1041	0.46	1906.76	1607	1109	4536	70550	781.399
1	4255946	53	135.741	130.941	2.5	317.325	0.1221	0.6911	1852.46	1662	1175	3942	68541	583.436
1	4255994	54	136.136	131.311	2.5	408.925	0.1204	0.5814	1892.54	1636	1092	3825	70024	699.49
1	4255965	55	135.764	131.45	2.5	239.928	0.0966	0.4246	1778.78	1523	1110	4619	65815	738.322
1	4255984	56	135.809	131.6	2.5	317.088	0.1226	0.5754	1835.7	1606	1082	3960	67921	697.031
1	4256001	57	136.31	132.051	2.5	380.694	0.1177	0.5091	1844.05	1590	1126	4492	68230	762.735
1	4256007	58	135.669	132.123	2.5	292.261	0.1238	0.5126	1872.65	1624	1116	4879	69288	805.01
1	4256021	59	136.222	131.68	2.5	353.466	0.1272	0.6271	2086.7	1846	1365	4302	77208	751.028
1	4256035	60	135.901	131.414	2.5	315.329	0.1146	0.6462	1952.03	1762	1218	4044	72225	621.402
1	4256028	61	135.926	131.55	2.5	232.695	0.1027	0.5037	1842.22	1583	1098	3921	68162	681.474
1	4256013	62	135.844	131.885	2.5	330.295	0.1022	0.5016	1781.03	1577	1044	3886	65898	658.156
1	4256049	63	135.968	132.056	2.5	346.689	0.1093	0.6166	1882.68	1723	984	4039	69659	601.694
1	4256043	64	136.38	131.786	2.5	298.418	0.1168	0.6387	1889.92	1654	1187	3802	69927	619.082
1	4256055	65	136.155	131.643	2.5	252.775	0.084	0.4982	1774.08	1621	1115	3491	65641	552.145
1	4256060	66	136.702	131.532	2.5	263.607	0.1111	0.5207	1811.11	1611	985	4053	67011	695.313
1	4256067	67	136.645	131.836	2.5	238.577	0.1054	0.6382	1826.46	1709	1199	3658	67579	545.64
1	4256072	68	136.144	131.888	2.5	313.355	0.1152	0.5725	1784.57	1596	903	3846	66029	644.205
1	4256079	69	135.993	131.866	2.5	281.18	0.1198	0.5552	1781.89	1587	1001	3743	65930	686.496
1	4256085	70	136.137	131.966	2.5	383.222	0.1316	0.6049	1834.62	1579	1118	3919	67881	705.619
1	4256093	71	136.433	132.07	2.5	351.164	0.1169	0.5349	1849.49	1553	1108	4414	68431	723.765
1	4256100	72	136.439	131.895	2.5	370.425	0.1481	0.7196	1862.65	1636	1076	3658	68918	667.803
1	4256107	73	136.159	131.956	2.5	329.659	0.1346	0.5726	1819.24	1567	975	4188	67312	753.757
1	4256113	74	136.679	131.943	2.5	317.066	0.1188	0.6186	1852.19	1684	888	4082	68531	635.693
1	4256120	75	136.456	132.255	2.5	326.773	0.1297	0.6926	1817.35	1567	1141	3803	67242	602.512
1	4256129	76	136.042	132.238	2.5	366.807	0.1432	0.7369	1838.46	1601	1193	3792	68023	625.241
1	4256135	77	135.848	132	2.5	333.692	0.117	0.5778	1807.92	1573	949	4476	66893	655.728
1	4256143	78	136.036	131.427	2.5	332.655	0.1255	0.5674	1773.11	1579	1088	4125	65605	696.759
1	4256150	79	136.555	131.693	2.5	239.571	0.124	0.6973	1798.41	1663	1177	3408	66541	569.023
1	4256157	80	136.72	131.746	2.5	281.697	0.1132	0.5843	1830.51	1630	1128	3761	67729	637.252
1	4256165	81	136.83	131.729	2.5	304.859	0.1128	0.5969	1773.57	1592	1093	3654	65622	602.472
1	4256169	82	136.595	131.553	2.5	240.374	0.1074	0.6933	1792.08	1710	1128	3169	66307	501.27
1	4256175	83	136.488	131.129	2.5	249.922	0.0893	0.5698	1725.46	1621	1001	3112	63842	496.637
1	4256183	84	136.53	131.48	2.5	238.773	0.1038	0.681	1726.51	1601	1211	3106	63881	476.975
1	4256199	85	136.303	131.959	2.5	258.962	0.1163	0.7173	1784.7	1641	1173	3639	66034	518.468
1	4256193	86	135.78	132.123	2.5	336.844	0.125	0.6565	1834.68	1649	1148	3823	67883	621.143
1	4256211	87	136.344	131.827	2.5	288.026	0.1354	0.6874	1879.46	1784	984	4270	69540	652.241
1	4256221	88	136.154	132.292	2.5	320.13	0.1229	0.6262	1829.92	1647	1231	4460	67707	639.681
1	4256232	89	136.044	132.018	2.5	386.744	0.1387	0.766	1872.03	1671	1217	3779	69265	595.391
1	4256242	90	136.176	131.829	2.5	236.974	0.1185	0.5921	1777.03	1612	1096	3884	65750	635.985
1	4256251	91	136.092	132.222	2.5	332.177	0.1148	0.5765	1904.62	1691	1205	4312	70471	680.565
1	4256263	92	136.127	132.199	2.5	359.107	0.1347	0.6127	1948.19	1781	963	4415	72083	754.958
1	4256276	93	136.385	132.261	2.5	300.134	0.1047	0.6451	1890.81	1706	1193	3569	69960	555.671
1	4256298	94	136.113	131.75	2.5	344.933	0.1353	0.676	1920.81	1696	1185	4122	71070	677.101
1	4256287	95	136.122	132.097	2.5	351.476	0.1228	0.6185	1993.46	1763	1310	4484	73758	705.127
1	4256311	96	136.077	131.107	2.5	383.873	0.1126	0.6738	1914.92	1744	1275	3403	70852	575.168
1	4256322	97	136.4	130.939	2.5	325.255	0.1132	0.6416	1979.32	1847	1289	3916	73235	627.415
1	4256336	98	136.659	131.508	2.5	251.976	0.0937	0.5452	1934.24	1745	1191	3687	71567	607.735
1	4256362	99	136.622	131.011	2.5	257.408	0.1125	0.6995	1923.35	1730	1359	3820	71164	556.312
1	4256348	100	136.409	131.911	2.5	324.449	0.1157	0.6002	1779.19	1564	949	3460	65830	614.966
1	4256372	101	136.121	131.408	2.5	312.081	0.1055	0.7178	1840.84	1761	1208	3167	68111	489.65
1	4256379	102	136.343	132.083	2.5	291.834	0.1098	0.7352	1861.92	1709	1191	3644	68891	501.2
1	4256389	103	136.466	131.671	2.5	307.836	0.104	0.6447	1900.22	1673	1020	3307	70308	555.086
1	4256399	104	136.303	132.013	2.5	327.268	0.0983	0.5585	1883.59	1682	1212	3839	69693	603.514
1	4256411	105	135.759	131.761	2.5	343.174	0.1157	0.6924	1881.43	1692	1137	3622	69613	563.659
1	4256423	106	135.588	131.329	2.5	270.007	0.1016	0.5213	1857.05	1774	1014	4008	68711	657.282
1	4256433	107	135.378	131.901	2.5	284.574	0.1061	0.5116	1845.22	1625	1271	4552	68273	691.977
1	4256442	108	135.587	131.857	2.5	297.077	0.1004	0.6199	1844.11	1696	1074	3616	68232	543.001
1	4256451	109	135.566	131.774	2.5	306.007	0.1132	0.7634	1897.46	1718	1259	3180	70206	505.592
2	4255571	2	139.632	112.219	2.5	233.615	0.0939	1.0049	1897.86	1932	1115	2692	70221	324.154
2	4255588	3	140.03	112.209	2.5	215.599	0.0929	0.9624	1820.76	1740	1199	2758	67368	321.786
3	4255576	4	171.347	52.0324	2.5	302.191	0.1404	0.6989	1731.14	1577	1013	3627	64052	609.989
3	4255590	5	171.514	52.3705	2.5	311.741	0.1329	0.7029	1815	1549	1091	4027	67155	605.781
3	4255594	6	171.421	52.0039	2.5	266.756	0.1139	0.5988	1834.43	1652	1222	3923	67874	626.466
3	4255581	7	171.408	51.5748	2.5	313.324	0.1316	0.8201	1860.49	1734	1046	3147	68838	527.695
3	4255599	8	171.325	51.7078	2.5	347.471	0.1545	0.8132	1990.43	1837	1258	4094	73646	655.054
3	4255606	9	171.672	51.7211	2.5	342.195	0.1406	0.6524	1854.16	1660	1055	4083	68604	700.856
3	4255616	10	171.703	51.936	2.5	306.7	0.1153	0.6255	1855.84	1663	1280	4227	68666	613.418
3	4255611	11	171.496	51.5152	2.5	310.94	0.1365	0.8341	1939.46	1891	1261	3396	71760	558.548
3	4255633	12	171.452	51.8908	2.5	268.724	0.1137	0.6622	1877.7	1740	1078	3909	69475	578.742
3	4255620	13	171.747	52.1117	2.5	277.637	0.1263	0.774	1880.38	1762	1128	3998	69574	544.712
3	4255627	14	171.762	51.7696	2.5	313.768	0.1383	0.791	1913.46	1742	1192	3761	70798	587.953
3	4255638	15	171.851	51.4725	2.5	309.294	0.1318	0.6322	1887.89	1738	1121	4053	69852	695.59
3	4255645	16	171.729	51.3777	2.5	276.619	0.1156	0.7461	1869.51	1800	1170	3772	69172	519.485
3	4255655	17	172.176	51.5793	2.5	319.245	0.1292	0.7477	1845.11	1672	1060	3486	68269	564.538
3	4255665	18	172.335	51.9475	2.5	364.114	0.1485	0.729	1953.57	1771	1295	4369	72282	693.074
3	4255673	19	171.451	51.5177	2.5	289.563	0.1076	0.5615	1801.27	1541	1035	3932	66647	623.533
3	4255679	20	171.21	51.7422	2.5	326.375	0.1422	0.648	1973.03	1766	1205	4722	73002	758.291
3	4255685	21	171.508	52.1641	2.5	319.704	0.1206	0.599	1768.84	1520	1029	3489	65447	635.551
3	4255697	22	171.445	51.9656	2.5	336.735	0.1221	0.6971	1804.41	1766	978	3597	66763	563.299
3	4255691	23	171.253	51.3377	2.5	331.225	0.124	0.7237	1873.43	1754	948	3790	69317	570.953
3	4255702	24	170.789	51.6865	2.5	305.074	0.1218	0.5987	1858.76	1670	1058	3789	68774	673.977
3	4255709	25	171.451	51.9828	2.5	340.014	0.1534	0.7205	1970.68	1775	1191	4703	72915	727.322
3	4255715	26	172.124	51.7813	2.5	296.474	0.1096	0.6854	1827.03	1708	1230	3629	67600	526.389
3	4255724	27	171.851	51.9998	2.5	348.464	0.1272	0.7237	1976.08	1795	1384	4056	73115	616.146
3	4255733	28	172.23	51.8187	2.5	277.006	0.104	0.6545	1908.19	1761	1302	3981	70603	549.099
3	4255741	29	172.084	51.8744	2.5	286.12	0.1145	0.7501	1843.41	1693	1210	3514	68206	505.072
3	4255751	30	171.781	51.9874	2.5	324.208	0.1461	0.8053	2002.3	1837	1226	3713	74085	633.942
3	4255760	31	171.74	51.4397	2.5	352.607	0.1471	0.8733	1950.68	1789	1187	3710	72175	572.864
3	4255768	32	172.03	51.6871	2.5	375.009	0.1514	0.745	1959.08	1720	1148	4221	72486	691.681
3	4255776	33	171.426	52.1375	2.5	234.829	0.1039	0.6226	1848.11	1712	1111	3641	68380	558.67
3	4255784	34	171.574	51.9823	2.5	262.41	0.1174	0.8364	1923.43	1861	1173	3286	71167	483.139
3	4255791	35	170.968	51.7809	2.5	340.27	0.1128	0.8266	1941.11	1794	1240	3211	71821	476.019
3	4255808	36	171.999	52.2317	2.5	330.03	0.1362	0.9141	1874.54	1803	1203	3412	69358	491.704
3	4255799	37	171.725	52.4419	2.5	314.356	0.131	0.7939	1920.7	1737	1134	3539	71066	560.517
3	4255816	38	172.105	52.0349	2.5	327.08	0.1294	0.7641	1843.03	1616	1265	3703	68192	552.879
3	4255824	39	171.505	52.4202	2.5	280.037	0.1135	0.7633	1854.16	1702	1286	3648	68604	495.092
3	4255834	40	172.052	51.9505	2.5	264.082	0.1074	0.6468	1845.19	1722	1187	3564	68272	553.172
3	4255843	41	171.898	52.2561	2.5	297.548	0.1245	0.8271	1928.19	1767	1287	3726	71343	516.361
3	4255859	42	171.627	52.1753	2.5	255.996	0.1075	0.6527	1885.59	1720	1262	3939	69767	560.721
3	4255850	43	171.798	52.3264	2.5	333.873	0.1278	0.6957	1890.92	1642	1205	4027	69964	615.919
3	4255869	44	171.783	52.1762	2.5	284.561	0.1007	0.6297	1932.03	1745	1347	3745	71485	561.489
3	4255880	45	171.923	52.3933	2.5	324.36	0.1372	0.7082	1889.78	1731	1154	3930	69922	643.778
3	4255910	46	171.425	52.7834	2.5	266.404	0.1285	0.8292	1905.78	1789	1221	3322	70514	523.392
3	4255900	47	171.486	52.8998	2.5	251.432	0.1014	0.5204	1907.92	1792	1190	4038	70593	675.293
3	4255890	48	171.518	52.4436	2.5	216.348	0.111	0.6241	1950.05	1758	1191	3908	72152	624.442
3	4255928	49	171.603	51.9743	2.5	280.414	0.1139	0.7727	2020.59	1843	1322	3939	74762	534.8
3	4255948	50	171.766	52.6614	2.5	256.032	0.1046	0.665	1939.65	1764	1425	3582	71767	552.565
3	4255920	51	172.657	52.2794	2.5	276.581	0.0966	0.5365	1866.59	1717	1169	4090	69064	613.209
3	4255968	52	172.64	51.738	2.5	266.103	0.0962	0.5619	1874.89	1644	1263	3803	69371	585.503
3	4255938	53	172.632	52.1332	2.5	286.972	0.0814	0.5306	1798.57	1598	1163	3545	66547	510.365
3	4255986	54	172.053	53.1934	2.5	251.645	0.0878	0.6223	1821.38	1689	1133	3423	67391	472.279
3	4255958	55	171.896	52.7722	2.5	295.643	0.1153	0.6315	2012.76	1754	1159	4058	74472	659.025
4	4255592	5	135.104	106.564	2.5	254.631	0.1127	0.7799	1985.19	1915	1217	4078	73452	515.622
4	4255596	6	134.772	106.892	2.5	237.53	0.0891	0.7528	1946.32	1892	1287	3301	72014	422.966
4	4255602	8	134.297	107.058	2.5	246.663	0.0997	0.8844	1980.95	1824	1482	3159	73295	406.143
4	4255608	9	134.504	106.785	2.5	213.326	0.0741	0.7586	1939.03	1939	1220	2915	71744	352.607
4	4255618	10	134.117	106.939	2.5	215.184	0.078	0.7002	1913.49	1846	1298	3001	70799	395.276
4	4255613	11	133.836	106.665	2.5	246.419	0.0899	0.8459	1927.51	1993	1173	2725	71318	376.038
5	4255647	16	198.394	85.6735	2.5	224.736	0.1124	1.313	1792.27	1785	1307	2418	66314	275.952
5	4255656	17	197.766	86.1019	2.5	414.884	0.1717	1.1192	1856.11	1749	999	2951	68676	486.044
5	4255666	18	199.014	87.2931	2.5	356.119	0.1428	0.7815	1757.86	1526	1024	3469	65041	562.009
5	4255674	19	198.808	86.4958	2.5	378.594	0.1569	0.7042	1767.76	1480	937	3701	65407	681.001
5	4255680	20	197.776	85.6007	2.5	418.714	0.1707	0.6565	1769.3	1471	1078	4482	65464	785.957
5	4255687	21	197.155	84.2144	2.5	424.852	0.1773	0.7028	1846.46	1619	997	4410	68319	791.444
5	4255698	22	196.822	84.2476	2.5	331.415	0.1474	0.6306	1768.7	1483	1074	4157	65442	720.704
5	4255692	23	196.54	84.0719	2.5	429.118	0.1684	0.6753	1817.57	1483	954	4096	67250	775.835
5	4255703	24	196.826	84.1277	2.5	426.406	0.1757	0.5994	1813.3	1499	950	4655	67092	904.179
5	4255710	25	196.485	85.0957	2.5	378.841	0.159	0.6892	1823.86	1492	943	3785	67483	726.153
5	4255716	26	196.648	84.9627	2.5	352.503	0.1441	0.6148	1809.84	1529	1024	4207	66964	741.799
5	4255726	27	196.607	84.7412	2.5	343.041	0.1537	0.6565	1902.41	1665	1055	4815	70389	771.909
6	4255649	16	132.745	100.611	2.5	204.345	0.0797	0.874	2161.49	2097	1569	3079	79975	365.181
6	4255658	17	133.468	101.974	2.5	213.536	0.0668	0.7339	2174.97	2080	1542	3233	80474	371.049
6	4255668	18	133.238	100.246	2.5	204.059	0.085	0.9079	2066.41	2033	1371	3017	76457	356.689
7	4255660	17	141.223	110.434	2.5	236.677	0.0862	0.9438	1946.16	1840	1366	2695	72008	327.226
7	4255669	18	141.221	110.105	2.5	210.116	0.085	1.0885	2006.68	1951	1466	2596	74247	288.742
8	4255629	14	156.185	125.041	2.5	223.383	0.0694	0.5919	1656.27	1576	1151	2526	61282	362.974
8	4255642	15	156.13	124.07	2.5	228.865	0.0759	0.6008	1701.3	1598	1188	2972	62948	399.276
8	4255651	16	155.83	125.183	2.5	243.637	0.0915	0.6864	1781.05	1665	1254	3391	65899	435.223
8	4255661	17	155.704	124.895	2.5	233.906	0.0802	0.7081	1709.27	1663	1183	2758	63243	358.278
8	4255670	18	156.266	123.687	2.5	235.483	0.0926	0.7711	1774.32	1699	1296	2852	65650	390.104
8	4255676	19	155.95	124.822	2.5	307.027	0.1006	0.5741	1789.22	1627	1070	3344	66201	569.576
8	4255683	20	155.893	126.411	2.5	259.149	0.0972	0.732	1765.35	1684	1016	2796	65318	427.275
8	4255688	21	156.491	126.999	2.5	209.915	0.0793	0.8252	1774.57	1789	1164	2575	65659	315.948
8	4255699	22	155.729	126.025	2.5	279.094	0.0926	0.6203	1789.59	1656	1116	3225	66215	488.958
8	4255694	23	155.044	126.108	2.5	343.908	0.1226	0.8209	1898.76	1779	1092	2988	70254	505.233
8	4255706	24	154.933	125.88	2.5	273.124	0.0952	0.6312	1882.59	1716	1264	3217	69656	518.333
8	4255713	25	155.173	125.174	2.5	304.638	0.0774	0.493	1810.51	1658	1165	3164	66989	527.434
8	4255720	26	154.673	125.865	2.5	250.995	0.0893	0.67	1927.73	1801	1256	3059	71326	471.662
8	4255729	27	155.528	125.004	2.5	234.625	0.0936	0.676	1813.89	1838	905	3380	67114	459.502
8	4255737	28	154.874	124.81	2.5	225.957	0.09	0.59	1801.41	1643	1290	3578	66652	504.436
8	4255746	29	155.171	124.824	2.5	248.612	0.1065	0.8406	1859.76	1767	1322	3017	68811	425.737
8	4255757	30	155.235	123.885	2.5	318.163	0.1092	0.7528	1901.95	1728	1385	3356	70372	497.436
8	4255764	31	156.214	124.924	2.5	326.267	0.1192	0.9103	1946.27	1773	1306	3182	72012	455.348
8	4255772	32	156.014	125.213	2.5	337.14	0.124	0.7632	1945.03	1854	1226	3827	71966	562.385
8	4255780	33	156.505	125.244	2.5	280.65	0.0996	0.7326	1842.89	1852	1147	2992	68187	455.573
8	4255795	35	156.542	125.53	2.5	231.2	0.0861	0.7076	1834.7	1775	1134	2787	67884	411.224
8	4255812	36	156.18	125.048	2.5	207.404	0.0738	0.6969	1817.19	1774	1131	2740	67236	358.337
8	4255803	37	156.229	125.787	2.5	252.687	0.0852	0.8545	1825.3	1792	1297	2500	67536	335.552
9	4255640	15	134.038	106.374	2.5	210.314	0.0646	0.6529	1959.41	1936	1440	3089	72498	364.016
9	4255650	16	134.007	105.301	2.5	246.315	0.0831	0.9474	2165.46	2145	1511	2856	80122	350.626
9	4255659	17	134.034	105.196	2.5	231.208	0.0737	0.7738	2167.3	2198	1473	3273	80190	384.45
9	4255675	19	134.125	106.188	2.5	222.034	0.0685	0.7846	2023.05	1942	1443	2893	74853	330.682
9	4255681	20	134.013	106.781	2.5	209.942	0.0807	0.8345	2021.08	1980	1133	2743	74780	361.866
10	4255624	13	174.55	129.239	2.5	462.213	0.1703	0.5672	1853.89	1515	1012	5296	68594	951.327
10	4255630	14	174.597	129.529	2.5	438.315	0.2067	0.6285	1875.57	1485	875	5066	69396	1022.27
10	4255643	15	175.002	129.675	2.5	516.526	0.196	0.6072	1845.73	1407	858	4746	68292	996.274
10	4255652	16	174.5	129.104	2.5	558.916	0.2004	0.6016	1912.14	1547	1009	5064	70749	1061.32
10	4255662	17	174.708	128.957	2.5	459.613	0.1777	0.5332	1935.46	1541	1008	5357	71612	1095.41
11	4255610	11	158.787	47.4693	2.5	275.031	0.1047	0.525	1808.49	1601	1130	3788	66914	652.727
11	4255632	12	158.583	47.7357	2.5	210.194	0.0854	0.4545	1776.65	1552	1211	3774	65736	614.864
11	4255626	14	158.792	46.9927	2.5	226.222	0.0955	0.5841	1790.41	1653	1237	3754	66245	534.482
11	4255637	15	159.472	47.0003	2.5	213.456	0.0636	0.4716	1753.43	1681	1247	3205	64877	444.502
12	4255704	24	133.9	105.642	2.5	254.894	0.1011	1.0311	2140.22	2140	1399	2906	79188	381.163
12	4255711	25	133.236	105.892	2.5	285.782	0.1055	1.1512	2095.76	2086	1527	2839	77543	347.451
12	4255717	26	132.736	106.498	2.5	243.518	0.0939	0.9552	2040.11	2010	1455	3322	75484	366.689
12	4255727	27	133.216	106.643	2.5	263.882	0.0876	1.0235	2127.19	2112	1392	2769	78706	334.673
12	4255735	28	133.786	106.121	2.5	206.656	0.0976	0.9622	2015.68	2008	1138	3165	74580	372.62
12	4255744	29	133.329	106.166	2.5	234.743	0.0841	0.8523	1955	1903	1332	2874	72335	356.06
12	4255755	30	133.586	106.583	2.5	236.408	0.0956	1.0076	1939.22	1915	1259	2715	71751	335.845
12	4255770	32	133.222	107.015	2.5	248.328	0.0885	0.9199	1993.22	2006	1348	2645	73749	352.3
12	4255778	33	133.878	106.914	2.5	297.316	0.0958	0.8568	1986.68	1902	1267	3123	73507	405.418
12	4255786	34	133.7	106.931	2.5	266.618	0.1019	0.9598	2025.38	2012	1308	2940	74939	390.302
12	4255793	35	133.865	106.365	2.5	245.962	0.1018	1.108	2029.14	1990	1376	2942	75078	338.28
12	4255810	36	133.718	105.632	2.5	270.132	0.0965	0.9601	2014.41	2008	1439	2772	74533	369.12
12	4255801	37	134.34	106.595	2.5	227.993	0.094	1.0091	2035.7	2005	1269	3051	75321	346.551
12	4255819	38	134.261	105.944	2.5	223.327	0.0908	1.1088	1972.57	1901	1559	2608	72985	296.299
12	4255829	39	133.908	106.592	2.5	267.666	0.0791	0.7266	2013.76	1942	1298	2846	74509	406.272
12	4255839	40	134.361	106.012	2.5	226.498	0.1041	1.1848	2041.51	2045	1401	2940	75536	324.798
12	4255846	41	134.112	105.798	2.5	238.942	0.0965	0.9391	1997.3	1927	1298	3043	73900	374.366
12	4255864	42	133.463	105.966	2.5	244.916	0.0945	0.8886	1996.14	1985	1222	3134	73857	388.038
12	4255854	43	134.024	105.293	2.5	275.637	0.0868	0.9191	2075.86	2044	1525	3014	76807	360.834
12	4255874	44	133.924	105.61	2.5	248.07	0.0803	0.8438	1989.16	1995	1158	2844	73599	350.625
12	4255886	45	133.744	106.806	2.5	254.124	0.1017	1.0654	2086.59	2097	1465	3162	77204	361.507
12	4255915	46	134.149	105.996	2.5	209.468	0.09	1.0257	2024.19	2003	1536	3199	74895	326.01
12	4255905	47	134.042	106.409	2.5	243.336	0.0893	1.0128	2036.38	1994	1464	2752	75346	329.796
12	4255896	48	133.97	106.973	2.5	210.543	0.0893	1.2	1969.05	1992	1447	2674	72855	268.966
12	4255933	49	133.848	106.242	2.5	262.015	0.0802	0.75	1978.14	1970	1291	2813	73191	391.829
12	4255953	50	133.965	106.377	2.5	271.156	0.1065	1.1961	2049.78	2033	1485	2802	75842	329.755
12	4255924	51	134.764	105.975	2.5	219.188	0.0907	0.8713	2054.11	2110	1049	2967	76002	392.069
12	4255973	52	134.367	106.426	2.5	205.986	0.0828	0.8767	2049.16	2060	1308	2977	75819	357.459
12	4255942	53	134.391	106.429	2.5	300.361	0.1015	1.1242	2240.54	2254	1589	2897	82900	367.124
12	4255990	54	134.338	107.156	2.5	213.738	0.0811	1.0369	2139.92	2154	1377	2763	79177	309.717
12	4255962	55	133.763	107.2	2.5	233.918	0.0842	0.9604	1995.03	1947	1407	2910	73816	322.547
13	4255693	23	141.66	110.939	2.5	231.745	0.0921	1.0485	2051.46	2036	1456	2952	75904	329.849
13	4255705	24	141.648	110.76	2.5	216.248	0.0851	0.8652	2075.57	2093	1415	3027	76796	376.478
13	4255712	25	141.691	110.907	2.5	235.904	0.1024	1.2285	2038.43	2025	1230	2690	75422	308.259
13	4255719	26	141.902	110.576	2.5	221.616	0.0928	0.9642	2017.81	2029	1260	2962	74659	355.473
13	4255728	27	141.705	108.615	2.5	202.425	0.0683	0.8634	2035.76	2073	1407	2644	75323	301.518
13	4255736	28	142.122	109.842	2.5	273.671	0.1068	1.2905	2100.51	2079	1476	2715	77719	314.228
13	4255745	29	142.768	110.081	2.5	260.224	0.0989	1.0289	2047.38	2049	1368	2743	75753	358.242
13	4255756	30	142.438	110.752	2.5	244.017	0.1087	1.1756	2042.05	2056	1388	2835	75556	340.704
13	4255763	31	142.226	110.219	2.5	264.135	0.0969	0.8802	2016.62	2015	1244	2931	74615	404.708
13	4255771	32	142.699	109.901	2.5	215.654	0.0828	1.0341	2048.41	2043	1492	2680	75791	303.031
13	4255779	33	142.681	110.565	2.5	242.536	0.081	0.855	2041.97	1989	1403	2709	75553	357.72
13	4255787	34	142.671	109.718	2.5	266.98	0.1091	0.9662	2095.27	2032	1353	3322	77525	426.694
13	4255794	35	142.768	109.751	2.5	273.451	0.0945	0.8481	2060.08	2050	1394	2903	76223	419.431
13	4255811	36	142.649	109.538	2.5	236.881	0.08	0.6844	1937.11	1811	1257	2940	71673	419.381
13	4255802	37	142.169	110.296	2.5	290.858	0.1184	1.1528	2048.76	2003	1541	3034	75804	376.296
13	4255820	38	142.095	110.117	2.5	227.203	0.0933	0.9389	1959.35	1934	1377	2867	72496	356.15
13	4255830	39	141.766	110.591	2.5	262.886	0.087	0.9111	2046.14	2002	1513	3005	75707	359.517
13	4255840	40	142.223	109.896	2.5	251.378	0.0875	0.6974	1953.73	1824	1292	3115	72288	450.713
13	4255847	41	142.623	109.676	2.5	200.948	0.0909	0.5994	2015.22	1887	1359	3543	74563	560.325
13	4255865	42	142.419	109.697	2.5	302.91	0.1143	0.7597	2147.14	2006	1370	4077	79444	579.863
13	4255855	43	142.512	109.494	2.5	298.463	0.1074	0.7242	2032.41	1879	1269	3479	75199	544.45
13	4255875	44	142.52	109.746	2.5	236.991	0.0933	0.8803	2044.35	2027	1474	3282	75641	396.496
13	4255887	45	142.374	109.99	2.5	282.344	0.0993	0.9284	2025.7	2002	1342	3227	74951	394.344
13	4255916	46	142.155	110.347	2.5	263.05	0.0958	0.6885	2000.11	1862	1326	3587	74004	507.914
13	4255906	47	142.443	110.296	2.5	307.838	0.1095	0.8761	2067.41	1956	1407	3667	76494	465.731
13	4255897	48	143.227	109.827	2.5	221.337	0.1113	1.003	1996.22	1910	1397	3195	73860	398.585
13	4255934	49	142.278	109.578	2.5	293.768	0.0979	0.9058	2064.81	1994	1411	2979	76398	406.444
13	4255954	50	142.61	109.796	2.5	207.546	0.0805	0.699	1969.22	1940	1213	3163	72861	419.639
13	4255974	52	142.477	110.033	2.5	201.716	0.0738	0.6019	1984.59	1886	1375	3679	73430	453.016
13	4255943	53	143.073	109.858	2.5	261.622	0.0985	0.8881	2100.46	1996	1497	3343	77717	424.116
13	4255991	54	143.406	110.23	2.5	233.488	0.0696	0.5812	1957.24	1874	1452	3245	72418	438.51
13	4255963	55	143.206	110.092	2.5	238.363	0.0913	0.8124	2018.73	1907	1457	3014	74693	415.588
13	4255983	56	143.478	110.159	2.5	212.444	0.0834	0.8655	2014.3	1928	1390	2997	74529	358.378
13	4256000	57	143.314	110.835	2.5	224.781	0.0865	0.7604	1924.16	1822	1300	3030	71194	403.128
13	4256006	58	143.826	110.331	2.5	238.848	0.0881	0.9007	1997.19	1995	1361	3100	73896	358.933
13	4256034	60	144.685	109.529	2.5	228.209	0.0713	0.8988	2043.43	1995	1466	2578	75607	302.47
13	4256027	61	144.451	110.519	2.5	214.457	0.0894	1.1348	2005.32	1987	1505	2714	74197	290.066
14	4255614	11	156.275	126.635	2.5	224.961	0.0921	0.7794	1686.95	1692	1122	2534	62417	365.005
14	4255635	12	156.379	126.885	2.5	220.971	0.084	0.9068	1791.86	1694	1299	2707	66299	306.358
15	4255722	27	175.701	39.3	2.5	287.707	0.1161	0.7806	2007.11	1922	1167	3909	74263	535.037
15	4255731	28	175.74	39.1579	2.5	362.072	0.145	0.8478	2220.89	2200	1230	4478	82173	663.567
15	4255739	29	175.858	39.5491	2.5	323.773	0.1326	0.8358	2138.92	2042	1306	4075	79140	599.251
15	4255748	30	176.496	39.3724	2.5	319.53	0.1579	0.9379	2172.97	1978	1411	4602	80400	631.698
15	4255759	31	176.642	39.2178	2.5	381.7	0.1639	1.0189	2224.73	2097	1370	4176	82315	615.057
15	4255766	32	175.82	39.7349	2.5	367.697	0.1455	0.9043	2119.81	1945	1386	3842	78433	595.438
15	4255774	33	175.798	39.4766	2.5	273.002	0.1118	0.6788	1918.19	1757	1192	3498	70973	568.152
15	4255782	34	175.745	38.981	2.5	404.753	0.1445	0.6878	2094.49	1861	1135	4872	77496	769.122
15	4255789	35	175.878	38.9795	2.5	469.183	0.1677	0.6813	2134.57	1840	1248	5482	78979	899.994
15	4255805	36	176.116	38.9692	2.5	509.261	0.1865	0.7928	2241.05	1946	1147	5250	82919	888.771
15	4255797	37	175.944	39.473	2.5	400.261	0.1539	0.769	2093.89	1873	1177	4484	77474	726.435
15	4255814	38	175.845	40.1801	2.5	426.777	0.1582	0.9395	2161.03	2003	1244	4107	79958	628.429
15	4255822	39	176.093	40.1139	2.5	486.77	0.1633	1.072	2276.97	2128	1525	4066	84248	596.448
15	4255833	40	176.491	40.2384	2.5	399.545	0.1587	1.17	2288.54	2163	1584	3826	84676	535.892
15	4255842	41	175.966	39.7524	2.5	412.889	0.1369	0.8672	2162.68	1953	1397	4438	80019	600.586
15	4255857	42	176.223	39.6352	2.5	336.346	0.123	0.8273	2080.38	1981	1141	3746	76974	550.963
15	4255849	43	175.406	39.9322	2.5	369.279	0.1256	0.8681	2268.59	2141	1506	3865	83938	583.363
15	4255868	44	175.897	39.771	2.5	381.43	0.131	0.9725	2080.62	1908	1336	3358	76983	495.47
15	4255878	45	176.209	39.7409	2.5	366.199	0.1473	1.4767	2162.86	2155	1418	3020	80026	376.043
15	4255908	46	176.279	39.8975	2.5	469.414	0.1739	1.0719	2264.73	2130	1542	4264	83795	626.033
15	4255899	47	175.696	40.0931	2.5	329.545	0.1278	1.0999	2342.92	2163	1653	3986	86688	482.753
15	4255889	48	176.057	40.0814	2.5	388.899	0.1441	1.1812	2185.54	2042	1455	3247	80865	465.978
15	4255927	49	175.984	40.3067	2.5	429.685	0.1424	0.9514	2294.14	2148	1372	4120	84883	601.318
15	4255947	50	176.115	40.1808	2.5	310.343	0.1091	0.8939	2187.03	2089	1466	3830	80920	481.236
15	4255918	51	176.738	40.0371	2.5	406.426	0.1252	0.7696	2159.27	2087	1264	4136	79893	624.226
15	4255966	52	176.714	40.3285	2.5	431.352	0.1471	0.9517	2177.86	2008	1353	4136	80581	586.824
15	4255937	53	176.394	40.2738	2.5	454.123	0.1685	1.076	2218.73	2097	1437	3836	82093	594.708
15	4255985	54	176.519	39.9668	2.5	386.038	0.1337	0.8172	2095.81	1989	1080	3889	77545	605.059
15	4255956	55	176.499	39.4586	2.5	346.263	0.1402	0.8259	2133.62	1966	1289	3829	78944	635.412
15	4255978	56	176.386	39.3757	2.5	281.233	0.1461	0.8799	2334.08	2123	1436	4626	86361	676.414
15	4255995	57	176.035	39.2365	2.5	420.172	0.1482	0.8569	2218.32	2052	1387	4311	82078	668.164
15	4256002	58	175.896	39.9586	2.5	398.568	0.1406	0.8679	2257.78	2122	1456	4213	83538	641.51
15	4256015	59	176.293	40.3589	2.5	339.964	0.1295	0.8784	2239.68	2107	1437	4343	82868	584.828
15	4256029	60	176.645	40.3838	2.5	342.519	0.123	0.7827	2232.11	2061	1470	4688	82588	624.712
15	4256022	61	176.681	40.1953	2.5	431.269	0.1463	0.9743	2356.41	2200	1550	4227	87187	617.187
15	4256008	62	176.187	39.9023	2.5	371.608	0.1283	0.8551	2147.51	2050	1308	3888	79458	571.015
15	4256044	63	176.803	40.2436	2.5	457.739	0.1514	0.9256	2194.59	2006	1373	4000	81200	623.491
15	4256037	64	176.281	39.9938	2.5	439.295	0.1575	1.004	2342.46	2237	1337	4634	86671	634.76
15	4256050	65	176.121	40.1198	2.5	393.118	0.1255	0.86	2357.68	2151	1418	4134	87234	611.204
15	4256056	66	176.209	39.9562	2.5	390.796	0.1117	0.7157	2260.27	2059	1458	4062	83630	634.801
15	4256061	67	175.819	39.9636	2.5	356.967	0.1231	0.7102	2225.22	2157	1341	5248	82333	686.88
15	4256068	68	176.709	40.21	2.5	340.757	0.1146	0.6995	2183.22	2007	1378	4747	80779	641.678
15	4256073	69	176.77	40.155	2.5	302.329	0.1207	0.632	1937.59	1770	1294	4837	71691	660.484
15	4256080	70	177.201	39.9865	2.5	373.855	0.1474	0.7916	1965.73	1874	1099	4209	72732	637.975
15	4256086	71	177.722	39.6438	2.5	430.956	0.1585	0.7829	2148.14	1894	1147	4377	79481	750.664
15	4256094	72	177.717	39.7656	2.5	457.421	0.148	0.8111	2162.57	1941	1348	3876	80015	687.394
15	4256101	73	177.71	40.0037	2.5	481.276	0.1662	0.8418	2332.95	2124	1479	4839	86319	790
15	4256108	74	177.931	39.6559	2.5	384.056	0.1566	0.7921	2313.32	2051	1553	4638	85593	790.961
15	4256114	75	178.089	39.5131	2.5	421.92	0.1593	0.8046	2173.97	2093	1143	4549	80437	742.403
15	4256123	76	178.185	39.5466	2.5	413.088	0.1752	0.7261	2173.51	1917	1260	5198	80420	892.568
15	4256131	77	178.484	39.5068	2.5	411.188	0.1707	0.6771	2302.08	2029	1266	5393	85177	991.528
15	4256137	78	178.322	39.8759	2.5	442.907	0.1726	0.8227	2291.16	2061	1387	4738	84773	819.942
15	4256145	79	177.887	39.4847	2.5	514.292	0.1904	0.8399	2339.97	2061	1426	5614	86579	891.313
15	4256151	80	178.498	39.3728	2.5	373.949	0.1508	0.7062	2140.78	1908	1272	4598	79209	794.344
15	4256159	81	178.46	39.629	2.5	414.901	0.1679	0.7588	2117.38	1857	1176	4775	78343	802.232
15	4256166	82	177.767	39.9176	2.5	420.597	0.1514	0.7951	2145.68	1964	1186	4309	79390	709.544
15	4256171	83	177.841	39.9404	2.5	455.341	0.1774	1.1094	2274.16	2069	1407	4755	84144	617.801
15	4256177	84	177.897	39.9877	2.5	436.057	0.1431	0.7219	2100.73	1915	1377	4738	77727	728.399
15	4256195	85	178.087	40.0322	2.5	437.478	0.1461	0.7328	2087.76	1882	1123	4771	77247	726.215
15	4256185	86	177.731	39.8749	2.5	387.082	0.1381	0.8004	2099.3	1975	1278	4040	77674	636.492
15	4256202	87	178.054	39.9749	2.5	427.705	0.1473	0.7514	2176.41	1917	1423	4694	80527	743.707
15	4256213	88	178.192	40.0481	2.5	388.777	0.1489	0.6448	2110.43	1793	1360	4978	78086	848.384
15	4256223	89	177.744	40.0894	2.5	424.288	0.1475	0.8088	2131.16	1917	1292	4223	78853	677.392
15	4256235	90	177.654	39.8584	2.5	400.733	0.1567	0.7517	2138.57	1856	1294	4469	79127	770.916
15	4256244	91	177.422	40.162	2.5	384.617	0.1304	0.8165	2167.41	2029	1309	3804	80194	612.533
15	4256253	92	177.804	40.7392	2.5	365.757	0.1333	0.7184	2140	1985	1270	4457	79180	700.69
15	4256265	93	177.095	40.8534	2.5	398.515	0.129	0.8341	2233	2015	1464	3802	82621	611.922
15	4256289	94	177.128	40.6089	2.5	279.769	0.1213	0.7197	2108.68	1933	1366	3869	78021	634.135
15	4256279	95	177.084	40.1993	2.5	388.641	0.1242	0.8341	2191.22	2034	1340	3737	81075	580.355
15	4256300	96	177.792	39.9119	2.5	367.183	0.1433	0.8299	2227.46	2034	1406	4387	82416	672.704
15	4256313	97	177.687	40.4035	2.5	379.808	0.1522	0.8591	2280.43	2173	1305	4585	84376	701.383
15	4256324	98	177.485	40.6999	2.5	303.949	0.1396	0.7744	2052.86	1873	1323	4145	75956	649.464
15	4256350	99	177.431	41.0861	2.5	399.884	0.1317	0.7076	2139.22	1958	1343	4161	79151	703.747
15	4256338	100	177.15	41.0086	2.5	245.724	0.1088	0.7685	1858.7	1673	1263	3266	68772	474.637
16	4255734	28	196.147	87.083	2.5	383.738	0.1593	0.7233	1890.86	1720	903	4051	69962	718.603
16	4255743	29	196.51	87.7382	2.5	430.934	0.1605	0.7682	1873.51	1686	1041	4049	69320	674.792
16	4255753	30	197.695	87.4266	2.5	368.381	0.1455	0.6651	1782.7	1621	902	3807	65960	680.959
17	4255742	29	194.861	71.9951	2.5	276.332	0.1157	0.669	1683.73	1502	1151	3385	62298	521.983
17	4255752	30	194.467	71.8281	2.5	451.037	0.1737	0.6928	1970.43	1600	1104	4546	72906	841.787
17	4255761	31	194.509	72.0031	2.5	428.649	0.1756	0.6937	1957.92	1707	894	4644	72443	843.3
17	4255769	32	194.394	72.0217	2.5	452.534	0.1945	0.7305	2084.03	1799	1312	5422	77109	929.139
17	4255777	33	194.211	72.013	2.5	410.124	0.1609	0.6919	1934.84	1684	994	4359	71589	775.029
17	4255785	34	194.272	71.7209	2.5	375.087	0.1639	0.5921	1934.59	1610	1095	5236	71580	920.184
17	4255792	35	194.813	72.1696	2.5	528.809	0.1955	0.7658	2016.41	1771	869	4523	74607	861.126
17	4255809	36	194.865	71.7436	2.5	537.437	0.2024	0.739	2035.27	1674	1173	5653	75305	926.978
17	4255800	37	195.43	71.6203	2.5	427.468	0.1723	0.8776	2070	1877	1072	3965	76590	693.378
17	4255818	38	195.553	71.9118	2.5	424.822	0.1834	0.9888	2126.92	1946	1273	4381	78696	666.661
17	4255827	39	195.854	72.1958	2.5	408.93	0.151	0.7946	2138.46	1930	1313	4706	79123	706.176
17	4255837	40	195.416	71.5874	2.5	369.199	0.1414	0.6285	2064.41	1931	1188	4669	76383	813.694
17	4255844	41	195.18	71.7363	2.5	485.1	0.1649	0.7198	2160.62	1877	1152	4423	79943	850.048
17	4255862	42	195.429	71.5198	2.5	281.785	0.1181	0.6512	1994.35	1806	1154	4065	73791	647.128
17	4255852	43	195.701	71.0299	2.5	387.366	0.1332	0.796	2083.89	1913	1276	4287	77104	615.308
17	4255872	44	195.821	71.0537	2.5	328.897	0.1388	0.8777	2016.57	1848	1298	4047	74613	560.002
17	4255884	45	195.15	71.6194	2.5	423.096	0.1427	0.7408	2177.7	1938	1430	5132	80575	734.024
17	4255913	46	195.132	71.4681	2.5	319.883	0.1209	0.6338	2048.51	1898	1153	4107	75795	697.369
17	4255903	47	196.019	71.5612	2.5	384.046	0.1521	0.7409	2049.65	1827	1260	4459	75837	730.64
17	4255894	48	195.743	71.1278	2.5	344.087	0.1154	0.8122	2156.16	2120	1162	3522	79778	549.122
17	4255931	49	196.002	71.0531	2.5	402.492	0.148	0.9581	2257.43	2095	1386	4488	83525	607.36
18	4255783	34	157.245	44.9347	2.5	436.218	0.1439	0.9864	2163.3	1982	1507	3722	80042	551.664
18	4255790	35	156.639	43.8094	2.5	288.446	0.1065	0.7371	1937.16	1781	1339	3185	71675	505.673
18	4255806	36	157.473	44.1195	2.5	384.537	0.1456	1.0271	2024.27	1922	1309	3454	74898	501.065
18	4255798	37	157.443	43.8838	2.5	344.339	0.1155	0.74	1939.78	1745	1098	3267	71772	542.693
18	4255815	38	157.779	44.2901	2.5	380.803	0.1243	0.8422	2009.16	1866	1175	3189	74339	527.611
18	4255823	39	157.739	45.1871	2.5	369.583	0.1205	0.7453	2074.35	1886	1199	3676	76751	598.425
19	4255817	38	190.244	68.6337	2.5	233.499	0.0692	0.4416	1677.97	1521	1103	2941	62085	491.567
19	4255826	39	190.683	68.1492	2.5	246.168	0.0791	0.5084	1813.84	1684	1042	3145	67112	523.288
19	4255836	40	191.247	68.4399	2.5	290.406	0.0911	0.5214	1863	1674	1181	3493	68931	596.596
19	4255861	42	191.705	67.9976	2.5	235.725	0.0446	0.3644	1812.65	1805	1100	2877	67068	424.485
19	4255851	43	191.787	67.7496	2.5	239.183	0.0495	0.3686	1794.76	1741	966	2962	66406	459.125
19	4255883	45	190.85	67.631	2.5	203.609	0.0535	0.4235	1822.49	1691	1199	3206	67432	437.231
19	4255912	46	191.771	67.8851	2.5	231.415	0.0537	0.4326	1814.14	1779	1180	2855	67123	427.456
19	4255902	47	191.049	67.7477	2.5	229.607	0.0649	0.4454	1702.65	1619	1124	2991	62998	465.993
19	4255893	48	191.913	68.1513	2.5	234.094	0.0598	0.4665	1935.49	1855	1204	3092	71613	468.529
20	4255838	40	189.728	97.9103	2.5	260.939	0.1344	1.4182	1970.84	1916	1403	2703	72921	329.305
20	4255845	41	190.185	97.8358	2.5	347.823	0.1432	1.3035	1971.59	1920	1451	2888	72949	378.91
20	4255863	42	190.184	98.1591	2.5	364.645	0.1433	1.1721	1925.22	1856	1135	2743	71233	411.706
20	4255853	43	190.387	98.1605	2.5	398.815	0.1597	1.171	2080.76	1946	1277	3563	76988	489.512
20	4255873	44	190.153	97.3801	2.5	343.736	0.1298	1.0159	1994.7	1953	1358	3252	73804	451.168
20	4255885	45	189.812	97.4271	2.5	270.209	0.1095	0.9772	1882.14	1800	1307	2854	69639	380.094
20	4255914	46	190.05	98.1168	2.5	274.561	0.1281	1.2838	1971.38	1926	1276	2892	72941	348.746
20	4255904	47	190.694	97.5827	2.5	264.445	0.1105	1.068	1944.14	1898	1121	2930	71933	362.206
20	4255895	48	190.071	97.7564	2.5	282.808	0.1246	1.0968	1875.03	1848	1205	3080	69376	378.918
20	4255932	49	190.192	97.9166	2.5	308.267	0.1325	1.1279	1950.38	1909	1295	3286	72164	404.63
20	4255952	50	190.473	97.5959	2.5	327.941	0.1387	1.0899	2006.38	1985	1293	3195	74236	448.389
20	4255923	51	190.852	97.97	2.5	339.763	0.1293	1.0668	1965.73	1993	1130	3159	72732	421.919
20	4255972	52	190.908	97.8755	2.5	346.226	0.1411	1.0606	2044.57	2083	1191	3326	75649	476.855
20	4255941	53	190.119	98.1109	2.5	332.151	0.1271	1.2398	2067.68	1979	1415	3056	76504	376.027
20	4255989	54	190.358	98.3899	2.5	357.38	0.1213	1.0604	2065.65	2007	1489	3144	76429	421.351
20	4255961	55	190.996	98.1281	2.5	426.866	0.154	1.1146	2114.84	2003	1379	3448	78249	506.541
20	4255982	56	190.814	98.1919	2.5	308.193	0.1224	1.1419	2055.32	1936	1566	3102	76047	392.705
20	4255998	57	190.625	98.9246	2.5	365.985	0.1491	1.0001	2128.22	2036	1515	3591	78744	552.204
20	4256005	58	191.072	98.787	2.5	352.774	0.1441	1.0916	2107.89	2098	1325	3668	77992	486.305
20	4256020	59	190.842	99.3535	2.5	415.39	0.1403	1.0424	2068.51	1981	1380	3073	76535	488.18
20	4256033	60	191.113	99.1648	2.5	407.945	0.1296	0.9366	2204.57	2052	1437	4074	81569	539.969
20	4256026	61	190.654	98.7387	2.5	367.278	0.139	1.181	2188.84	2191	1378	3702	80987	452.326
20	4256012	62	189.798	99.5837	2.5	325.216	0.128	1.0215	2067.86	2007	1376	3396	76511	459.526
20	4256047	63	189.692	98.2228	2.5	259.728	0.1059	1.2061	2053.03	2027	1406	2657	75962	325.98
20	4256042	64	189.668	98.4601	2.5	314.433	0.1323	1.0989	2127.57	2088	1307	3207	78720	452.453
20	4256054	65	188.839	98.1957	2.5	267.545	0.116	1.3971	2135.84	2109	1665	2713	79026	317.923
20	4256059	66	188.826	97.7006	2.5	257.795	0.1003	1.1371	2092.68	2043	1299	2700	77429	335.547
20	4256066	67	189.835	97.6619	2.5	318.387	0.1152	1.0344	2130.27	2067	1528	3422	78820	425.557
20	4256071	68	189.515	98.2067	2.5	320.18	0.1365	1.2099	2131.08	2134	1315	3316	78850	423.071
20	4256077	69	189.48	97.9595	2.5	385.085	0.1334	1.0062	2110.54	2050	896	3208	78090	493.771
20	4256083	70	189.905	98.0694	2.5	392.874	0.1459	1.2174	2118.41	2139	1503	3122	78381	443.103
20	4256091	71	189.864	98.3649	2.5	372.385	0.1334	1.0294	2103.3	1950	1396	3522	77822	480.919
20	4256098	72	190.575	98.9088	2.5	369.698	0.1499	0.8035	2115.57	2008	1383	4158	78276	686.596
20	4256105	73	190.611	98.6905	2.5	356.859	0.1368	0.9826	2190.97	2147	1435	3674	81066	536.626
20	4256112	74	190.536	98.9646	2.5	376.435	0.1496	1.0205	2121.08	1935	1321	3550	78480	540.798
20	4256117	75	190.329	99.0684	2.5	393.172	0.1303	0.8816	2027.7	1886	1417	3425	75025	530.458
20	4256127	76	191.15	99.129	2.5	296.393	0.1294	1.2757	2083.32	2047	1589	3115	77083	374.128
20	4256134	77	190.974	99.3187	2.5	305.476	0.117	1.0205	2058.97	2021	1227	3160	76182	422.731
20	4256141	78	191.292	99.2421	2.5	333.469	0.1216	1.0936	2186.65	2154	1510	3261	80906	433.479
20	4256148	79	190.797	98.9952	2.5	428.983	0.1477	1.0603	2208.51	2071	1354	3500	81715	536.116
20	4256155	80	190.346	98.948	2.5	306.107	0.1216	0.9016	2150.95	2075	1289	3798	79585	517.457
20	4256162	81	190.494	99.3804	2.5	360.818	0.1373	0.9173	2017.46	1878	1155	3488	74646	531.024
20	4256168	82	190.745	99.3482	2.5	360.355	0.1322	0.8899	2015.11	1916	1299	3630	74559	528.912
20	4256172	83	190.65	99.468	2.5	405.56	0.1496	0.9743	2109.76	2056	998	3632	78061	563.486
20	4256180	84	190.607	99.9554	2.5	338.134	0.1374	0.8555	2034.14	1982	1156	4265	75263	574.426
20	4256197	85	190.964	99.759	2.5	368.17	0.1317	0.7978	2045.51	1916	1269	3964	75684	596.662
20	4256189	86	191.13	99.3755	2.5	465.345	0.1561	0.9263	2101.59	2015	1049	3459	77759	612.68
20	4256207	87	190.548	99.1955	2.5	353.121	0.142	1.2325	2115.81	1995	1314	3121	78285	426.872
20	4256218	88	191.224	98.9024	2.5	356.128	0.1393	1.0101	2108.35	2021	1363	4110	78009	510.341
20	4256228	89	191.234	98.7195	2.5	391.342	0.1396	0.9499	2031.73	2003	1178	3611	75174	524.036
20	4256239	90	191.52	98.5077	2.5	355.306	0.1482	1.0851	2091.62	2012	1275	3404	77390	497.59
20	4256249	91	190.91	98.9626	2.5	314.519	0.1218	0.8699	2108.35	1989	1503	4074	78009	526.453
20	4256260	92	190.511	98.4834	2.5	349.569	0.1134	0.8634	2220.54	2163	1311	3444	82160	523.826
20	4256273	93	190.228	97.6564	2.5	451.506	0.1695	1.0932	2511.84	2404	1579	4416	92938	666.097
20	4256295	94	189.953	98.1647	2.5	448.339	0.1621	0.9289	2356.59	2191	1507	4585	87194	707.769
20	4256285	95	190.269	98.1453	2.5	370.718	0.1315	0.8957	2299.38	2179	1539	3781	85077	596.801
20	4256308	96	189.999	98.3102	2.5	505.978	0.1677	0.9199	2314.27	2174	1249	4431	85628	722.754
20	4256319	97	189.893	97.778	2.5	413.461	0.1589	1.0145	2362.81	2216	1411	4215	87424	638.688
20	4256332	98	190.844	97.9892	2.5	467.741	0.1672	1.0407	2426.08	2293	1510	4725	89765	667.73
20	4256358	99	190.893	98.281	2.5	359.914	0.1504	1.1176	2256.03	2236	1335	3779	83473	527.707
20	4256345	100	190.53	98.1813	2.5	397.904	0.1431	0.93	2287.68	2128	1499	4267	84644	615.831
20	4256371	101	191.058	98.3849	2.5	333.741	0.1255	1.1058	2273.78	2228	1334	3310	84130	458.701
20	4256378	102	191.243	99.1994	2.5	339.337	0.1251	1.0949	2089.86	1977	1401	3041	77325	424.368
20	4256387	103	190.42	98.63	2.5	265.774	0.1026	0.9114	2109.03	2019	1498	3212	78034	430.567
20	4256397	104	191.206	96.9938	2.5	252.037	0.0919	0.8262	2147.19	2116	1492	3390	79446	437.43
20	4256409	105	191.3	98.4324	2.5	357.993	0.1372	1.2317	2250.35	2185	1457	3339	83263	440.919
20	4256421	106	190.787	97.1088	2.5	275.419	0.0985	0.8255	2056.38	1965	1282	3243	76086	446.685
20	4256431	107	191.427	97.8048	2.5	296.104	0.103	0.9884	2171.41	2140	1273	3203	80342	410.483
20	4256440	108	191.119	98.2675	2.5	266.817	0.0961	1.0018	2145.32	2107	1532	2979	79377	375.343
20	4256449	109	190.955	97.9552	2.5	290.404	0.1138	1.1423	2258.97	2262	1518	3581	83582	404.102
20	4256460	110	190.632	97.9809	2.5	385.674	0.1423	1.1229	2269	2214	1589	3564	83953	503.542
20	4256470	111	190.834	98.3464	2.5	342.759	0.1243	1.0089	2251.68	2268	1459	3562	83312	493.517
20	4256479	112	190.888	97.6196	2.5	408.802	0.1421	1.1787	2256.84	2163	1502	3318	83503	476.51
20	4256486	113	190.976	98.0125	2.5	277.405	0.1277	1.4458	2174.73	2136	1712	3362	80465	340.636
20	4256496	114	190.965	97.2429	2.5	296.45	0.1129	0.9207	2111.11	2025	1356	3387	78111	465.156
20	4256504	115	191.052	97.6651	2.5	277.758	0.1174	1.2038	2129.43	2072	1501	3244	78789	371.646
20	4256512	116	190.543	97.6563	2.5	235.912	0.1003	0.8288	1996.62	1947	1254	3676	73875	439.186
20	4256519	117	191.192	96.9433	2.5	221.486	0.0997	0.9018	2051.38	1992	1374	3174	75901	412.267
20	4256535	118	191.227	97.3827	2.5	306.651	0.1021	0.8334	2076.27	2047	1255	3241	76822	461.441
20	4256527	119	190.997	96.9597	2.5	328.94	0.1102	0.8724	2063.38	1950	1273	3383	76345	469.712
20	4256545	120	191.922	96.8044	2.5	202.082	0.0836	1.0061	1912.97	1885	1438	2628	70780	293.279
21	4255870	44	150.413	56.2733	2.5	236.756	0.0707	0.6625	1965.11	1937	1415	2832	72709	391.763
21	4255881	45	150.282	56.1249	2.5	254.056	0.0707	0.7034	1976.16	1914	1423	2920	73118	370.988
21	4255901	47	150.083	55.9007	2.5	252.777	0.0905	0.8193	2053.95	1993	1426	3454	75996	416.082
21	4255891	48	150.105	56.0453	2.5	283.889	0.0908	0.6372	2016.32	1892	1441	3923	74604	526.703
21	4255930	49	150.318	55.5885	2.5	299.95	0.0903	0.6963	2053.32	1900	1399	3323	75973	488.352
21	4255949	50	150.356	55.6196	2.5	255.413	0.0866	0.7209	2029.19	1980	1106	3135	75080	448.747
22	4255871	44	165.916	64.5165	2.5	234.417	0.0858	0.803	1824.16	1718	1229	2845	67494	359.129
22	4255882	45	165.34	64.8013	2.5	264.705	0.0793	0.6032	1854.84	1691	1247	2868	68629	451.97
22	4255911	46	165.497	64.372	2.5	226.791	0.0645	0.5811	1854.03	1791	1271	2715	68599	386.636
23	4255950	50	165.465	65.2797	2.5	221.651	0.089	0.77	1855.22	1746	1294	2926	68643	393.914
23	4255921	51	166.184	64.9688	2.5	206.258	0.0802	0.6032	1788.73	1747	1168	3149	66183	440.168
23	4255969	52	165.967	65.2423	2.5	212.645	0.0772	0.7073	1884.22	1834	1180	3017	69716	381.659
23	4255939	53	165.632	65.4922	2.5	228.751	0.0653	0.5201	1823.08	1704	1211	2974	67454	429.589
23	4255988	54	166.228	65.0746	2.5	245.168	0.095	0.646	1845.59	1691	1344	3182	68287	495.872
23	4255959	55	166.317	65.5226	2.5	200.908	0.0805	0.6412	1853.95	1717	1294	3201	68596	430.616
23	4255980	56	166.106	64.7975	2.5	328.624	0.1003	0.6324	1944.22	1729	1167	3521	71936	560.687
23	4255997	57	166.348	65.3379	2.5	272.621	0.1037	0.7675	1883.43	1840	1170	2934	69687	461.328
23	4256018	59	166.065	65.5026	2.5	234.643	0.0739	0.5829	1845.24	1732	1229	3060	68274	435.528
23	4256031	60	167.163	65.4476	2.5	267.57	0.0783	0.645	1849.86	1681	1165	2747	68445	416.543
23	4256024	61	166.594	65.5901	2.5	243.798	0.0782	0.5261	1870.14	1739	1112	3215	69195	515.613
23	4256010	62	166.327	64.8696	2.5	248.12	0.058	0.4815	1806.7	1714	1185	2730	66848	411.513
23	4256045	63	166.764	64.1407	2.5	245.088	0.0895	0.6277	1932.41	1793	1193	3742	71499	505.644
23	4256039	64	167.014	64.315	2.5	289.746	0.0968	0.7818	1936.86	1891	1153	2976	71664	437.49
23	4256052	65	166.694	64.5498	2.5	272.115	0.1016	0.6478	1934.16	1799	1242	3628	71564	550.969
23	4256058	66	166.037	64.3908	2.5	304.032	0.1005	0.5996	1975.49	1845	1139	3800	73093	601.876
23	4256064	67	166.476	64.4469	2.5	274.148	0.0888	0.5913	2024.03	1847	1328	3746	74889	558.225
23	4256070	68	166.867	64.4138	2.5	222.138	0.0899	0.7107	1948	1872	1267	3154	72076	452.05
23	4256075	69	166.801	65.1128	2.5	226.359	0.0773	0.6856	1908.76	1824	1159	2974	70624	399.433
23	4256082	70	166.83	65.3609	2.5	253.469	0.1026	0.7992	1953.22	1911	1301	3234	72269	454.952
23	4256089	71	167.711	65.0622	2.5	208.409	0.0697	0.7056	1890.41	1853	1221	2571	69945	349.014
24	4255951	50	193.956	71.1917	2.5	311.757	0.1132	0.9517	2190.14	2188	1555	3629	81035	468.174
24	4255922	51	194.748	71.7641	2.5	336.091	0.1301	0.9375	2134.16	2057	1452	3584	78964	524.26
24	4255971	52	195.158	71.7553	2.5	255.004	0.0918	0.7557	2049.92	1955	1461	3334	75847	456.243
25	4255925	51	141.411	127.863	2.5	385.885	0.1034	0.7106	2226.95	2040	1316	3824	82397	587.499
25	4255976	52	141.936	127.908	2.5	450.204	0.1332	0.8529	2206.59	1962	1312	3804	81644	608.148
25	4255945	53	142.124	127.71	2.5	220.083	0.0878	0.8476	1902.16	1901	1379	2895	70380	362.271
26	4255975	52	157.459	123.998	2.5	228.603	0.0921	0.7861	1920.65	1899	1290	3046	71064	412.146
26	4255944	53	156.892	123.422	2.5	204.317	0.0769	0.7012	1853.97	1709	1308	3046	68597	377.458
26	4255993	54	157.011	123.264	2.5	204.718	0.0888	1.0081	1876.73	1843	1385	2595	69439	303.561
26	4255964	55	158.087	124.006	2.5	200.924	0.0791	0.8016	1764.43	1697	1138	2545	65284	322.808
27	4255970	52	190.762	67.6608	2.5	221.948	0.0738	0.6456	1898.14	1818	1203	3015	70231	404.391
27	4255940	53	190.684	67.3411	2.5	247.177	0.0934	0.6128	1926.11	1796	1170	3584	71266	537.138
27	4255960	55	191.784	67.0627	2.5	202.121	0.0819	0.6162	1759.7	1681	1132	3288	65109	432.214
27	4255981	56	191.039	67.3844	2.5	259.814	0.0904	0.6296	1859.65	1718	1178	3493	68807	489.517
27	4256004	58	190.093	68.2264	2.5	258.06	0.0785	0.5433	1794.51	1666	1034	3217	66397	480.506
27	4256019	59	190.66	68.2964	2.5	233.637	0.0714	0.5708	1779.38	1627	1183	2813	65837	415.345
27	4256032	60	190.803	67.2892	2.5	228.858	0.0761	0.6516	1815.35	1827	1138	3112	67168	393.908
27	4256025	61	190.737	67.3475	2.5	233.664	0.0827	0.7588	1917.43	1802	1403	3044	70945	385.861
27	4256011	62	190.683	68.0546	2.5	230.228	0.0874	0.6391	1873.76	1735	1289	3271	69329	471.208
27	4256046	63	191.191	68.3158	2.5	258.699	0.0936	0.6738	1921.35	1876	1244	3312	71090	488.149
27	4256040	64	191.645	68.2353	2.5	245.669	0.0872	0.5847	1887.3	1758	1225	3650	69830	518.061
27	4256053	65	190.811	67.5778	2.5	218.187	0.0975	0.7957	1857.03	1723	1270	3112	68710	414.531
28	4256003	58	172.559	52.5073	2.5	286.24	0.0938	0.7319	1980.76	1839	1250	3014	73288	464.308
28	4256017	59	172.846	52.2325	2.5	262.932	0.0977	0.6459	2028.95	1867	1412	4245	75071	558.946
28	4256030	60	173.273	52.7289	2.5	207.25	0.086	0.6304	1928.92	1868	1152	3319	71370	484.49
28	4256023	61	173.07	52.8028	2.5	232.195	0.0828	0.5982	1898.27	1814	1116	3521	70236	485.266
28	4256009	62	172.573	52.7038	2.5	278.372	0.0993	0.7951	1935.76	1868	1344	3236	71623	439.966
28	4256038	64	172.847	51.8728	2.5	292.981	0.0938	0.5886	1941.68	1751	1224	3913	71842	565.85
28	4256051	65	172.799	52.3329	2.5	238.822	0.0953	0.8027	1999.22	1976	1422	3461	73971	433.289
28	4256057	66	172.908	52.5561	2.5	267.674	0.0877	0.6652	2039.86	1965	1288	3506	75475	494.553
28	4256063	67	173.007	52.811	2.5	228.762	0.0979	0.7957	1976.95	1899	1381	3438	73147	443.21
28	4256069	68	172.532	52.4607	2.5	229.564	0.0911	0.6979	1960.76	1835	1433	3434	72548	469.017
28	4256074	69	172.877	52.4822	2.5	236.021	0.0931	0.6388	1945.84	1813	1190	3443	71996	519.069
28	4256081	70	173.167	52.4278	2.5	234.358	0.087	0.6728	1917.14	1846	1320	3410	70934	456.005
28	4256096	72	172.756	52.8087	2.5	204.319	0.0679	0.5986	1895.05	1810	1395	3088	70117	402.527
28	4256103	73	173.108	52.9919	2.5	206.312	0.0829	0.8593	1940.05	1921	1357	3044	71782	345.724
28	4256109	74	173.234	53.3382	2.5	210.98	0.0817	0.7051	1957.57	1876	1350	3364	72430	419.473
29	4256078	69	143.879	109.529	2.5	202.645	0.0653	0.7991	1998.32	2016	1232	2513	73938	306.44
29	4256084	70	143.733	110.178	2.5	287.037	0.0819	0.6817	1959.7	1888	1121	2869	72509	435.413
29	4256092	71	142.975	110.673	2.5	219.202	0.0867	1.0043	2039.08	2059	1446	2896	75446	324.017
29	4256099	72	143.029	109.893	2.5	209.996	0.0757	0.7862	1888.81	1836	1368	2814	69886	338.097
29	4256106	73	143.092	109.895	2.5	254.341	0.082	0.8623	2015.51	1962	1104	2668	74574	354.256
29	4256118	75	142.957	109.77	2.5	205.424	0.073	0.7642	2011.86	1946	1501	3048	74439	358.006
29	4256128	76	142.998	109.729	2.5	220.678	0.074	0.7641	2042.7	2066	1300	2932	75580	368.519
30	4256090	71	191.459	67.7961	2.5	324.091	0.1089	0.7462	1906.97	1811	1234	3187	70558	502.053
30	4256097	72	191.579	68.0058	2.5	252.707	0.0957	0.7942	1902.19	1886	1198	3173	70381	418.267
30	4256104	73	190.874	67.7618	2.5	208.765	0.0885	0.7122	1872.76	1711	1397	3108	69292	427.549
30	4256110	74	190.465	68.401	2.5	312.142	0.106	0.786	1923.84	1851	1330	2927	71182	468.974
30	4256116	75	191.182	68.4998	2.5	225.295	0.0973	0.7399	1970.76	1826	1403	3489	72918	472.544
30	4256126	76	191.301	68.0904	2.5	256.983	0.0895	0.7966	2067	1995	1511	3194	76479	426.178
30	4256133	77	190.613	68.4543	2.5	211.313	0.0712	0.6018	1925.73	1783	1406	3141	71252	425.679
30	4256139	78	191.593	67.7571	2.5	209.432	0.0857	0.7817	1918.22	1823	1193	3182	70974	387.261
30	4256154	80	191.29	68.0573	2.5	225.359	0.0722	0.5994	2033.03	2004	1421	3871	75222	457.113
30	4256161	81	191.602	68.1268	2.5	266.051	0.0762	0.5734	2000.49	1888	1376	3242	74018	494.062
30	4256167	82	191.693	68.0554	2.5	297.193	0.1001	0.8148	2023.46	1921	1399	3183	74868	451.756
31	4256115	75	165.541	50.7673	2.5	204.182	0.086	1.2347	1994.84	1993	1539	2515	73809	255.939
31	4256125	76	165.86	50.5635	2.5	208.25	0.0759	0.8875	1913.16	1859	1426	2732	70787	304.009
32	4256121	75	169.027	132.665	2.5	250.75	0.1175	0.613	1681.95	1519	1000	3483	62232	577.082
32	4256130	76	169.038	132.605	2.5	419.543	0.1631	0.6639	1881.14	1647	1024	4155	69602	794.696
32	4256136	77	169.503	131.851	2.5	486.461	0.1746	0.6745	1992.86	1663	889	4472	73736	878.343
32	4256144	78	168.916	131.675	2.5	444.158	0.1713	0.5705	1929.38	1560	912	5250	71387	989.122
32	4256149	79	169.471	131.459	2.5	432.761	0.2047	0.7582	2128.22	1752	1240	5102	78744	953.856
32	4256158	80	169.166	131.677	2.5	491.84	0.1764	0.6182	1943.51	1559	971	4866	71910	943.03
32	4256164	81	169.26	131.108	2.5	452.008	0.1948	0.677	2060.65	1717	954	4927	76244	992.434
32	4256170	82	169.046	132.05	2.5	535.961	0.1854	0.6082	2019.14	1614	1086	5432	74708	1038.36
32	4256176	83	169.125	132.344	2.5	547.912	0.1974	0.704	2084.65	1665	1247	5082	77132	976.341
32	4256184	84	168.969	132.682	2.5	512.34	0.1964	0.6769	2025.05	1728	998	5443	74927	982.253
32	4256201	85	168.662	132.907	2.5	529.834	0.188	0.7472	1939.89	1618	1112	4127	71776	821.652
32	4256194	86	168.52	132.02	2.5	462.937	0.179	0.5768	2010.7	1653	1075	5519	74396	1058.47
32	4256212	87	168.837	132.135	2.5	517.086	0.1946	0.6064	2096.41	1631	1165	6012	77567	1126.18
32	4256222	88	168.892	131.629	2.5	471.219	0.197	0.6652	2069.73	1645	1293	5744	76580	1024.1
32	4256234	89	168.706	132.034	2.5	509.971	0.2003	0.6642	2035.27	1759	939	5268	75305	1022.88
32	4256243	90	169.103	131.779	2.5	495.393	0.2056	0.6255	2150.68	1749	1045	6601	79575	1172.76
32	4256252	91	168.954	132.016	2.5	583.308	0.2048	0.6653	2202.03	1734	1162	5629	81475	1125.06
32	4256264	92	168.841	132.246	2.5	511.169	0.1782	0.5661	2044.7	1593	869	6058	75654	1092.57
32	4256278	93	168.8	132.472	2.5	507.042	0.2085	0.6466	2135.54	1791	1152	6316	79015	1139.77
32	4256299	94	167.85	131.971	2.5	397.583	0.1639	0.5566	2007.38	1718	1027	6108	74273	1015.87
32	4256288	95	168.524	131.817	2.5	440.991	0.1749	0.5881	1988.59	1607	1127	5250	73578	1006.73
32	4256312	96	168.339	131.197	2.5	463.899	0.1743	0.6602	2048.78	1702	1176	5167	75805	921.207
32	4256323	97	168.764	132.49	2.5	437.868	0.1534	0.6039	1980.57	1620	1211	4733	73281	872.263
32	4256337	98	169.721	132.468	2.5	476.135	0.185	0.6051	2073.95	1663	978	5291	76736	1070.11
32	4256363	99	168.958	132.156	2.5	528.38	0.1892	0.6598	2111.49	1704	1054	5496	78125	1018.14
32	4256349	100	169.073	133.016	2.5	511.77	0.1663	0.7749	2183.43	1967	1365	4919	80787	803.678
32	4256373	101	168.725	132.369	2.5	447.41	0.1889	0.6347	2057.24	1663	1031	5201	76118	1029.91
32	4256380	102	168.844	132.783	2.5	426.307	0.162	0.6919	2008	1763	1114	4228	74296	809.401
32	4256391	103	168.48	132.77	2.5	306.006	0.1375	0.5987	2011.57	1746	1208	4429	74428	812.398
32	4256400	104	168.526	133.303	2.5	389.823	0.1552	0.6306	1957.46	1739	1151	5004	72426	834.195
32	4256412	105	168.846	133.236	2.5	424.792	0.159	0.6487	1881.65	1610	1046	4344	69621	796.095
32	4256424	106	169.399	133.299	2.5	379.458	0.1486	0.695	1871.11	1653	1183	3726	69231	696.782
32	4256434	107	168.803	133.659	2.5	482.868	0.165	0.7015	2018.03	1683	1205	4885	74667	814.762
32	4256443	108	168.428	132.99	2.5	420.789	0.1691	0.6282	2002.81	1660	1146	5211	74104	922.254
32	4256452	109	168.082	132.866	2.5	493.977	0.1883	0.6395	2087.54	1678	1037	5388	77239	1034.66
32	4256462	110	168.014	132.482	2.5	547.458	0.182	0.6259	2055.54	1616	971	4920	76055	1011.21
32	4256472	111	167.561	132.513	2.5	383.164	0.1721	0.6652	1929.78	1612	1001	4136	71402	851.835
32	4256481	112	167.281	132.468	2.5	436.185	0.1835	0.7246	1975.78	1678	904	4511	73104	845.422
32	4256489	113	168.962	132.575	2.5	628.396	0.2209	0.7223	2207.59	1863	1143	6038	81681	1106.18
32	4256500	114	168.922	132.783	2.5	603.076	0.2281	0.6962	2147.41	1742	1172	5832	79454	1145.99
32	4256506	115	169.204	133.113	2.5	541.129	0.2002	0.6088	2113.05	1704	1049	6398	78183	1157.92
32	4256515	116	168.922	132.833	2.5	632.943	0.2269	0.7601	2134.89	1771	897	5380	78991	1038.98
32	4256521	117	169.007	133.609	2.5	215.963	0.1256	0.6637	1689.05	1557	1114	3392	62495	567.894
33	4256124	76	150.134	44.2749	2.5	278.118	0.0992	0.7635	2115.49	2010	1054	3715	78273	500.171
33	4256132	77	149.925	44.1321	2.5	252.936	0.0855	0.7648	2006.62	1966	1200	3214	74245	413.491
33	4256138	78	149.573	44.1316	2.5	244.614	0.078	0.5979	1984.7	1929	1225	3704	73434	480.601
33	4256146	79	149.886	44.4592	2.5	210.887	0.0793	0.6694	1980	1892	913	3325	73260	434.55
33	4256152	80	149.548	44.3797	2.5	267.227	0.1075	0.9593	2098.86	2074	1529	3333	77658	424.861
34	4256153	80	166.805	49.7724	2.5	231.392	0.0848	1.0384	1927.19	1871	1376	2560	71306	290.262
34	4256160	81	165.879	49.9572	2.5	213.039	0.0782	1.1083	1950.65	1948	1538	2545	72174	255.289
35	4256156	80	142.807	110.162	2.5	241.357	0.0838	0.8147	1951.97	1922	1298	2863	72223	370.377
35	4256163	81	142.594	109.997	2.5	245.734	0.0805	0.8474	2029.05	1956	1301	2651	75075	356.872
35	4256173	83	142.472	109.155	2.5	245.471	0.1026	0.8174	2096.46	2035	1433	3890	77569	477.231
35	4256181	84	142.558	110.319	2.5	204.743	0.0674	0.648	1930.73	1942	1288	2820	71437	376.375
35	4256190	86	142.18	110.387	2.5	271.268	0.0948	0.7844	2099.41	1997	1406	3365	77678	463.355
35	4256209	87	142.168	109.864	2.5	242.802	0.0747	0.6542	2013.46	1890	1271	3128	74498	427.81
35	4256219	88	142.134	110.196	2.5	217.917	0.0589	0.5502	2028.62	1879	1494	3069	75059	410.103
36	4256174	83	147.67	129.136	2.5	260.399	0.0916	0.5001	1860.95	1659	1184	4028	68855	624.401
36	4256182	84	148.8	127.873	2.5	251.791	0.0837	0.5057	1895.68	1739	1077	3675	70140	578.934
36	4256198	85	149.87	128.312	2.5	276.482	0.0696	0.5957	1921.32	1905	1074	3099	71089	419.72
36	4256192	86	150.317	129.291	2.5	277.811	0.0704	0.519	1893.84	1803	1063	3310	70072	479.854
36	4256210	87	149.905	128.438	2.5	230.498	0.0679	0.4922	1885.08	1778	1293	3670	69748	486.869
36	4256231	89	149.783	128.248	2.5	244.966	0.0753	0.4948	1868.43	1759	1264	3692	69132	528.508
36	4256241	90	149.917	128.328	2.5	249.286	0.0831	0.5609	1938.68	1747	1296	3697	71731	530.187
36	4256250	91	149.123	128.111	2.5	257.276	0.0736	0.7078	1983.49	1841	1417	2900	73389	384.231
36	4256262	92	149.592	128.736	2.5	268.2	0.0769	0.5773	2048.62	1908	1151	3205	75799	506.914
36	4256275	93	149.554	128.554	2.5	234.27	0.0675	0.4484	1981.86	1834	1080	3489	73329	558.886
36	4256297	94	149.704	128.664	2.5	271.188	0.0855	0.6053	1974.57	1865	1292	3463	73059	513.667
37	4256179	84	151.192	84.6419	2.5	200.941	0.0864	0.7527	2057.95	1985	1350	3271	76144	434.862
37	4256196	85	151.586	83.6757	2.5	224.811	0.0772	0.7006	1993.05	1871	1414	3023	73743	407.979
37	4256187	86	152.146	81.954	2.5	242.375	0.0868	0.8935	2064.43	2003	1386	3058	76384	369.2
37	4256205	87	152.434	81.704	2.5	219.091	0.0812	0.6928	1894.11	1834	1358	3020	70082	410.675
38	4256188	86	184.249	95.9619	2.5	263.279	0.0883	0.6115	1976.76	1882	1259	3550	73140	524.379
38	4256206	87	183.776	95.4711	2.5	298.848	0.1103	0.82	2152.68	1960	1461	3745	79649	521.431
38	4256217	88	183.946	95.5494	2.5	346.793	0.0961	0.5584	2082.7	1914	1298	3815	77060	653.963
38	4256227	89	183.85	95.3002	2.5	243.349	0.1037	0.5784	2087.78	1940	1196	4170	77248	678.413
38	4256238	90	184.75	95.8558	2.5	275.541	0.0729	0.5024	2108.24	1960	1370	4237	78005	570.495
38	4256248	91	183.278	94.8495	2.5	400.32	0.1237	0.8502	2325.62	2216	1455	3747	86048	602.115
38	4256259	92	182.835	94.8193	2.5	355.691	0.112	0.665	2223.43	1947	1220	4337	82267	673.403
38	4256272	93	182.998	94.4508	2.5	396.613	0.1255	0.7386	2339.49	2176	1513	4302	86561	706.408
38	4256294	94	183.208	94.3298	2.5	497.767	0.1525	0.841	2428.32	2148	1337	4643	89848	763.92
38	4256284	95	183.255	94.2858	2.5	331.615	0.1219	0.9858	2291.76	2183	1522	3729	84795	505.34
38	4256307	96	182.901	93.9775	2.5	463.637	0.1585	0.8384	2323.78	2115	1383	4137	85980	758.271
38	4256318	97	183.331	94.4872	2.5	352.377	0.1228	0.9669	2313.16	2222	1536	3573	85587	523.293
38	4256331	98	182.966	94.951	2.5	272.017	0.1113	0.9497	2307.38	2122	1579	3447	85373	486.771
38	4256357	99	183.156	94.7983	2.5	250.175	0.1297	0.9722	2152.05	2106	1273	3289	79626	508.409
38	4256344	100	182.742	94.6696	2.5	258.998	0.0856	0.7654	2063.27	1930	1293	2918	76341	425.251
38	4256370	101	183.594	95.3578	2.5	262.021	0.0872	0.7218	2131.27	2010	1372	3412	78857	473.509
38	4256386	103	183.589	95.0217	2.5	207.197	0.0646	0.7388	2006.86	1983	1473	2741	74254	329.64
38	4256396	104	183.601	95.3078	2.5	294.602	0.1001	0.8299	2143.84	2138	1364	3332	79322	470.058
38	4256408	105	182.556	93.8664	2.5	232.355	0.089	0.7914	2087.35	2038	1453	3109	77232	431.158
39	4256204	87	196.818	68.3156	2.5	279.057	0.0985	0.934	2084.89	2018	1381	3116	77141	400.18
39	4256215	88	196.417	68.7478	2.5	391.633	0.1216	0.8159	2270	2184	1491	3772	83990	603.268
39	4256225	89	196.581	68.2975	2.5	380.306	0.1165	0.8419	2190.41	2041	1466	3977	81045	542.915
39	4256237	90	196.726	68.4935	2.5	370.499	0.1252	1.0198	2217.46	2073	1460	3533	82046	483.969
39	4256246	91	196.856	67.9005	2.5	405.063	0.1274	1.0282	2256.24	2042	1647	3351	83481	495.807
39	4256257	92	196.937	68.61	2.5	425.457	0.1454	1.1575	2351.84	2143	1719	3705	87018	515.705
39	4256270	93	197.163	68.4948	2.5	412.727	0.1072	0.6799	2239.41	2048	1318	3666	82858	637.556
39	4256293	94	196.578	68.4678	2.5	343.026	0.0901	0.541	2212.89	2062	1124	4022	81877	675.996
39	4256283	95	196.588	67.8061	2.5	361.27	0.0942	0.7006	2315.16	2228	1534	4242	85661	568.966
39	4256304	96	195.895	68.2494	2.5	403.294	0.118	0.7983	2230.73	1995	1380	3910	82537	589.878
39	4256317	97	196.495	68.4843	2.5	266.382	0.0826	0.5458	2130.92	1931	1307	3680	78844	595.768
39	4256328	98	195.917	68.1392	2.5	397.487	0.1205	0.8435	2224.16	2099	1498	3729	82294	567.092
39	4256355	99	196.186	68.1996	2.5	360.135	0.0989	0.7438	2260.78	2159	1414	3476	83649	547.331
39	4256341	100	196.159	68.0138	2.5	393.232	0.1297	0.9474	2336.35	2198	1362	3997	86445	566.313
39	4256367	101	196.378	68.2342	2.5	412.067	0.1242	0.753	2200.19	2026	1430	4075	81407	645.425
39	4256376	102	196.276	67.9151	2.5	329.05	0.1018	0.7208	2173.19	2009	1420	3995	80408	557.008
39	4256384	103	195.868	67.5563	2.5	347.176	0.1065	0.7319	2231.35	2054	1434	3832	82560	586.658
39	4256394	104	196.031	67.2595	2.5	397.274	0.102	0.7446	2206.97	2111	1329	3364	81658	548.849
39	4256405	105	196.335	66.9955	2.5	319.984	0.0903	0.6734	2187.76	2162	1392	3504	80947	538.123
39	4256417	106	196.228	67.1157	2.5	209.084	0.0557	0.5155	1985.24	1915	1084	3085	73454	406.657
40	4256220	88	187.019	112.897	2.5	255.571	0.0846	0.7328	1839.05	1707	1176	2913	68045	391.572
40	4256230	89	186.798	113.208	2.5	250.607	0.0955	0.8668	1870.46	1841	1255	2739	69207	376.099
40	4256240	90	186.849	113.383	2.5	256.423	0.0802	0.7105	1801	1729	1171	2731	66637	376.3
40	4256261	92	188.135	112.858	2.5	234.453	0.0874	0.7743	1800.41	1709	1262	2854	66615	373.949
40	4256274	93	188.041	112.887	2.5	248.824	0.0823	0.8865	1842.97	1846	1319	2405	68190	316.325
40	4256296	94	188.21	113.207	2.5	215.222	0.0794	0.776	1827.89	1777	1258	2741	67632	346.598
41	4256247	91	198.225	87.7671	2.5	227.304	0.092	0.8203	1918.57	1824	1355	2943	70987	394.093
41	4256258	92	198.083	86.2878	2.5	255.226	0.0871	0.8494	1968.32	1964	1269	2943	72828	371.493
42	4256256	92	202.516	65.8126	2.5	337.504	0.127	0.5822	2034.78	1771	930	4527	75287	787.626
42	4256269	93	202.736	66.0797	2.5	373.43	0.152	0.6121	2200.14	1949	1393	5694	81405	948.399
42	4256292	94	202.424	65.9718	2.5	501.004	0.1427	0.5401	2265.7	1874	1199	5761	83831	1047.74
42	4256282	95	202.338	65.733	2.5	392.036	0.1263	0.5665	2328.73	2060	1398	6012	86163	922.105
42	4256303	96	202.565	65.7773	2.5	456.21	0.1683	0.7487	2448.65	2079	1699	5938	90600	942.119
42	4256316	97	202.251	65.6821	2.5	616.101	0.1689	0.7784	2563.46	2114	1521	5621	94848	951.776
42	4256327	98	202.455	65.6074	2.5	491.73	0.1719	0.8174	2503.41	2221	1599	5861	92626	898.592
42	4256354	99	202.377	65.1135	2.5	654.022	0.1904	0.7826	2635.73	2426	1422	5582	97522	1077.67
42	4256340	100	202.493	64.7849	2.5	637.626	0.1818	0.8549	2600.81	2357	1429	5253	96230	936.151
42	4256366	101	202.536	64.5163	2.5	712.721	0.2075	0.925	2559.84	2267	1414	5092	94714	951.08
42	4256375	102	202.386	64.8111	2.5	547.206	0.166	0.8077	2498.38	2203	1541	4882	92440	880.681
42	4256383	103	202.637	65.1734	2.5	628.498	0.1827	0.8885	2557.76	2179	1442	4669	94637	889.31
42	4256393	104	202.116	65.2239	2.5	489.653	0.1754	0.8894	2600.3	2373	1264	5019	96211	872.535
42	4256404	105	201.878	64.6978	2.5	565.071	0.1771	0.9254	2592.41	2246	1623	4981	95919	842.944
42	4256416	106	201.52	65.5336	2.5	342.881	0.1473	0.5868	2161.11	1872	1091	5173	79961	945.481
42	4256427	107	201.493	65.5149	2.5	370.803	0.1771	0.6861	2085.57	1811	1189	4625	77166	914.715
42	4256437	108	201.39	65.4845	2.5	335.679	0.1467	0.768	2149.62	1943	1389	4405	79536	716.264
42	4256445	109	201.146	66.0014	2.5	466.721	0.1595	0.6741	2119.89	1802	1276	5530	78436	865.251
42	4256455	110	200.991	66.0754	2.5	457.228	0.1569	0.7297	2099.81	1915	1249	4935	77693	780.602
42	4256467	111	201.32	65.9205	2.5	408.832	0.1434	0.659	2060.65	1802	1304	5168	76244	784.509
42	4256474	112	201.395	66.1577	2.5	453.631	0.1546	0.6109	2042.35	1752	1220	5318	75567	895.048
42	4256483	113	201.343	65.8872	2.5	397.226	0.1519	0.6274	2163.19	1921	1198	5502	80038	909.277
42	4256493	114	200.923	66.3276	2.5	230.845	0.0939	0.6502	1841.03	1683	1164	3170	68118	486.297
43	4256254	92	150.392	42.8893	2.5	207.554	0.0701	0.6834	1931.51	1823	1328	3079	71466	370.263
43	4256266	93	150.275	43.3836	2.5	236.517	0.0831	0.7483	1946.84	1846	1473	3019	72033	399.112
43	4256290	94	150.338	43.5425	2.5	230.003	0.0833	0.6048	2024.76	1944	1206	3381	74916	514.697
43	4256280	95	150.043	43.013	2.5	250.935	0.0882	0.7569	2003.05	1943	1368	3429	74113	428.978
43	4256301	96	149.597	43.7305	2.5	207.891	0.0822	0.7022	2096	2052	1423	3793	77552	453.23
43	4256314	97	150.006	43.9165	2.5	296.796	0.0927	0.7315	2104.43	2113	1423	3678	77864	488.088
43	4256325	98	149.837	43.698	2.5	219.025	0.0664	0.5843	1954.24	1837	1331	3219	72307	416.228
43	4256351	99	149.456	43.9228	2.5	219.982	0.083	0.768	1999.27	1939	1405	3226	73973	399.02
43	4256364	101	149.825	43.9117	2.5	254.056	0.0815	0.7312	2068.78	2023	1315	3592	76545	426.501
43	4256374	102	149.094	43.4041	2.5	294.522	0.0865	0.6875	1986.7	1882	1276	3054	73508	459.947
43	4256381	103	149.294	43.4429	2.5	270.379	0.1072	0.9374	2002.7	1931	1366	3069	74100	413.602
43	4256392	104	149.631	43.6766	2.5	259.447	0.0785	0.5609	1931.7	1875	1113	3310	71473	501.443
43	4256402	105	149.285	43.8504	2.5	259.746	0.1026	0.7967	1992.38	1883	1457	3331	73718	465.417
43	4256414	106	149.126	43.3548	2.5	238.017	0.0672	0.6342	1976.51	1927	1270	3078	73131	392.563
43	4256425	107	149.069	43.6372	2.5	224.391	0.0844	0.6873	1932.95	1821	1344	3214	71519	437.548
43	4256435	108	148.691	44.2348	2.5	300.551	0.0995	0.8044	2012.05	1904	1315	3445	74446	452.94
43	4256444	109	148.525	43.0847	2.5	204.482	0.081	0.6949	2055.16	2022	1337	3256	76041	443.032
43	4256453	110	148.81	43.8722	2.5	254.15	0.0798	0.7598	2000.78	1885	1507	3046	74029	389.378
43	4256464	111	148.526	43.6407	2.5	208.602	0.0793	0.7469	2091.92	2074	1418	3365	77401	411.701
43	4256473	112	148.563	43.259	2.5	221.763	0.0747	0.6603	2025.84	1906	1268	2981	74956	426.756
43	4256482	113	148.961	43.1976	2.5	232.017	0.0753	0.6426	1981.78	1915	1209	3315	73326	431.985
43	4256490	114	149.384	43.7715	2.5	234.737	0.0712	0.5734	1942.38	1869	1133	3272	71868	450.546
43	4256507	116	149.129	44.0177	2.5	248.442	0.0829	0.8004	2065.54	1995	1465	3308	76425	395.202
43	4256516	117	149.427	43.5283	2.5	223.996	0.076	0.6614	2015.08	1873	1603	3483	74558	430.102
43	4256530	118	149.205	43.6032	2.5	212.028	0.0801	0.6022	2015.11	1880	1331	3858	74559	496.192
43	4256522	119	149.365	43.4903	2.5	252.87	0.0858	0.7257	1977.32	1944	1243	3031	73161	430.83
43	4256542	120	149.02	43.9799	2.5	257.425	0.0915	0.8724	2078.43	1997	1576	3344	76902	399.424
43	4256537	121	148.657	43.9198	2.5	292.294	0.0878	0.662	2024.11	1832	1285	3788	74892	493.555
43	4256549	122	149.301	43.5659	2.5	254.548	0.089	0.6627	2061.19	1947	1291	3806	76264	508.447
43	4256566	124	149.549	42.9315	2.5	211.023	0.0666	0.7535	2013	1918	1445	2841	74481	333.613
43	4256561	125	149.979	43.2354	2.5	251.649	0.0613	0.4795	1970.76	1869	1274	3274	72918	474.676
44	4256286	95	151.617	130.945	2.5	324.127	0.1181	0.7596	2052.7	1963	1254	3383	75950	570.86
44	4256310	96	151.625	130.003	2.5	242.189	0.0997	0.6936	2028.54	1986	1338	3424	75056	530.491
44	4256321	97	151.569	130.017	2.5	342.61	0.1366	0.7732	2127.51	2053	1198	4217	78718	661.216
44	4256335	98	151.262	129.805	2.5	290.848	0.0998	0.6404	2072.57	1842	1188	3405	76685	587.193
44	4256361	99	150.935	129.178	2.5	306.596	0.0846	0.5622	1995.03	1902	1341	3821	73816	553.482
44	4256347	100	150.9	128.421	2.5	214.626	0.0474	0.3436	1937.41	1751	1362	3556	71684	510.708
45	4256309	96	143.613	111.127	2.5	201.43	0.0805	1.1217	2057.3	2013	1469	2547	76120	273.29
45	4256320	97	143.772	111.67	2.5	209.135	0.0632	0.6111	2076.16	2026	1351	3195	76818	403.643
45	4256334	98	143.605	111.657	2.5	293.113	0.0839	0.8301	2107.81	2091	1443	2801	77989	393.205
45	4256360	99	143.809	111.347	2.5	299.869	0.1075	1.1277	2201.49	2173	1495	3058	81455	379.028
46	4256330	98	146.918	82.2734	2.5	227.269	0.0726	0.7053	1986.43	1913	1448	3116	73498	381.49
46	4256356	99	146.93	81.6945	2.5	211.799	0.0805	0.8244	2074.41	2012	1509	3193	76753	374.816
46	4256343	100	147.025	82.0903	2.5	212.414	0.07	0.69	2002.92	1886	1518	3147	74108	380.011
47	4256333	98	135.495	105.424	2.5	242.079	0.0949	1.0385	2127.97	2050	1614	2847	78735	355.335
47	4256359	99	135.874	105.757	2.5	207.435	0.0796	0.8287	1980.3	1912	1439	2933	73271	352.189
47	4256346	100	135.833	105.03	2.5	218.702	0.0828	0.9288	2076.49	2106	1296	2954	76830	341.869
48	4256342	100	170.131	80.053	2.5	357.268	0.1191	0.7669	2143.81	2025	1423	4346	79321	595.203
48	4256369	101	170.587	80.0541	2.5	312.487	0.1064	0.6188	2068.86	1914	1284	4029	76548	642.83
48	4256377	102	170.211	79.6269	2.5	346.181	0.1207	0.7119	2147.65	2041	1160	4121	79463	649.649
48	4256385	103	170.306	79.9402	2.5	438.035	0.1206	0.6557	2097.03	1862	1335	3867	77590	688.371
48	4256395	104	170.668	80.2851	2.5	346.418	0.1014	0.5344	2047.95	1776	1233	4409	75774	705.696
48	4256406	105	170.318	80.0678	2.5	322.143	0.1055	0.584	2075.81	1829	1230	3914	76805	678.279
48	4256418	106	171.002	80.11	2.5	323.381	0.0958	0.5464	2099.65	1915	1293	4499	77687	671.718
48	4256428	107	170.934	80.3294	2.5	280.767	0.0845	0.5305	2021	1922	1168	3637	74777	593.823
48	4256438	108	170.644	80.5824	2.5	295.738	0.1128	0.779	2183.89	2045	1320	4196	80804	568.579
48	4256446	109	170.495	80.5704	2.5	299.174	0.1047	0.8044	2293.62	2246	1432	3685	84864	540.538
48	4256457	110	170.757	80.486	2.5	320.262	0.1108	0.6234	2115.62	1990	1171	4651	78278	677.019
48	4256468	111	170.932	80.4924	2.5	286.387	0.0802	0.4979	2063.41	2026	1185	3915	76346	615.071
48	4256476	112	170.699	80.5337	2.5	310.623	0.0948	0.629	2109.84	1931	1394	3675	78064	580.775
48	4256484	113	170.849	80.8192	2.5	302.554	0.0905	0.54	2115.16	1941	1267	4354	78261	650.043
48	4256494	114	170.644	80.5191	2.5	285.066	0.0948	0.5503	2044.76	1833	1288	4142	75656	643.693
48	4256501	115	170.81	80.4662	2.5	327.954	0.1022	0.6285	2046.7	1854	1367	3733	75728	603.863
48	4256509	116	170.494	80.4797	2.5	213.184	0.0967	0.5785	1981.22	1848	1277	3923	73305	604.026
48	4256517	117	170.891	80.0894	2.5	334.715	0.1062	0.5958	2063.24	1958	1253	4321	76340	664.751
48	4256532	118	170.935	80.5676	2.5	292.158	0.0992	0.6015	2039	1858	1340	4006	75443	611.899
48	4256525	119	170.95	80.5459	2.5	317.588	0.1	0.5679	2047.65	1822	1256	3986	75763	655.602
48	4256544	120	171.067	80.9719	2.5	325.507	0.1161	0.7523	2110.73	1934	1287	3884	78097	583.706
49	4256401	104	183.679	134.707	2.5	225.185	0.0776	0.601	1593.51	1468	1138	2652	58960	381.961
49	4256413	105	183.118	134.918	2.5	251.153	0.1071	0.7617	1586.76	1497	982	2675	58710	402.963
50	4256398	104	149.943	128.404	2.5	277.269	0.0632	0.4391	2033.76	1865	1244	3686	75249	550.987
50	4256410	105	151.017	128.594	2.5	283.339	0.0602	0.433	1896.27	1773	1273	3056	70162	497.712
50	4256422	106	150.362	128.799	2.5	266.598	0.0512	0.368	1935.84	1822	1348	3336	71626	512.157
50	4256432	107	149.706	129.496	2.5	218.409	0.063	0.4991	1931.84	1830	1190	3344	71478	458.785
50	4256441	108	150.111	129.74	2.5	279.555	0.1069	0.7971	2003.03	1925	1144	3322	74112	485.575
50	4256450	109	149.048	129.625	2.5	329.211	0.1075	0.8412	2045.7	1914	1220	3066	75691	471.989
50	4256461	110	149.448	129.879	2.5	319.542	0.1112	0.8407	2068.43	1979	1326	3285	76532	492.4
50	4256471	111	149.548	129.499	2.5	236.389	0.0988	0.607	2008.46	1919	1124	3776	74313	595.01
50	4256480	112	149.615	128.792	2.5	225.204	0.0799	0.5346	1937.22	1852	1235	3850	71677	536.338
50	4256488	113	150.227	129.489	2.5	233.771	0.0867	0.7007	1969.7	1838	1343	3402	72879	448.335
50	4256499	114	149.524	129.265	2.5	309.078	0.0931	0.6188	1931.95	1799	1035	3151	71482	531.544
50	4256505	115	149.643	129.236	2.5	244.89	0.0705	0.5528	1904.41	1889	1172	3106	70463	453.674
50	4256514	116	150.621	128.886	2.5	272.656	0.0718	0.5188	1974.05	1817	1163	3504	73040	509.729
50	4256520	117	151.094	128.564	2.5	251.859	0.0785	0.4946	1834.41	1698	1181	3229	67873	539.931
50	4256536	118	151.114	128.14	2.5	288.734	0.0996	0.7664	1873.27	1741	1221	2996	69311	442.988
50	4256529	119	150.385	128.098	2.5	228.213	0.0769	0.6398	1914.68	1755	1245	3303	70843	427.172
50	4256548	120	150.357	127.817	2.5	239.804	0.0874	0.6795	1983.7	1879	1377	3226	73397	469.275
50	4256541	121	150.662	128.287	2.5	292.374	0.0886	0.6301	1970.54	1802	1184	3340	72910	509.1
50	4256555	122	150.626	128.057	2.5	293.81	0.0961	0.6769	1973.65	1882	1332	3250	73025	511.104
50	4256560	123	150.974	128.559	2.5	217.013	0.0841	0.5858	1886.68	1800	1220	3575	69807	499.777
50	4256570	124	150.612	129.532	2.5	284.041	0.1	0.7104	1988.24	1866	1091	3196	73565	508.723
50	4256565	125	150.118	129.842	2.5	274.45	0.1053	0.8416	1983.27	1959	1347	3467	73381	448.914
50	4256574	126	149.909	130.089	2.5	258.71	0.0819	0.5578	1949.92	1849	1307	3335	72147	529.386
50	4256586	127	150.165	130.133	2.5	218.21	0.0985	0.9132	1933.54	1845	1511	2926	71541	379.674
50	4256581	128	149.781	130.095	2.5	255.537	0.0951	0.7852	1880.03	1775	1109	2984	69561	415.848
50	4256594	129	149.764	128.97	2.5	243.077	0.0867	0.6548	1937.97	1852	1222	3383	71705	472.111
50	4256601	130	149.302	128.847	2.5	263.306	0.0971	0.6706	2002.59	1844	1325	3674	74096	528.631
50	4256617	132	149.581	128.951	2.5	326.251	0.104	0.6766	1877.11	1706	1140	3408	69453	522.589
50	4256626	133	150.11	128.603	2.5	266.545	0.0822	0.5249	1785.11	1612	1138	3512	66049	516.577
50	4256635	134	150.704	128.772	2.5	250.154	0.0974	0.7046	1846.3	1705	1258	3212	68313	465.303
50	4256662	135	149.833	128.041	2.5	291.084	0.0939	0.5466	1837.95	1643	980	3647	68004	577.427
50	4256643	136	150.557	128.185	2.5	261.437	0.0973	0.7508	1841.49	1788	1203	2866	68135	435.059
50	4256653	137	150.657	128.487	2.5	254.843	0.1016	0.7164	1849.24	1695	1305	3195	68422	476.07
50	4256671	138	150.203	129.354	2.5	321.078	0.088	0.6461	1885.68	1763	1254	2944	69770	472.248
50	4256680	139	150.27	130.077	2.5	236.898	0.0978	0.66	1885.22	1796	1133	3893	69753	508.794
50	4256689	140	150.651	130.063	2.5	248.036	0.0794	0.4973	1829.89	1787	1153	3787	67706	541.565
50	4256697	141	150.798	129.662	2.5	369.465	0.1004	0.6411	1928.97	1695	1240	3130	71372	549.223
50	4256706	142	150.555	129.5	2.5	274.7	0.1008	0.6048	1848.03	1624	1351	3516	68377	559.767
50	4256717	143	150.878	129.8	2.5	292.035	0.0838	0.5248	1795.38	1697	1103	3378	66429	528.96
50	4256754	144	150.77	129.198	2.5	312.609	0.1032	0.6785	1876.24	1756	1187	3451	69421	517.321
50	4256726	145	150.085	129.45	2.5	295.761	0.098	0.601	1814.46	1689	1220	3305	67135	538.818
50	4256735	146	149.961	129.47	2.5	214.323	0.0819	0.5311	1861.16	1676	1309	3476	68863	530.338
50	4256745	147	150.535	128.827	2.5	221.541	0.0673	0.4884	1791.97	1632	1128	3031	66303	462.476
50	4256763	148	150.744	129.16	2.5	264.563	0.0813	0.5536	1943.49	1749	1124	3396	71909	527.961
50	4256784	149	150.623	129.424	2.5	213.251	0.0773	0.5903	1849.19	1820	1203	3067	68420	449.372
50	4256773	150	150.829	128.879	2.5	244.542	0.0948	0.6534	1871	1744	1352	3572	69227	495.864
50	4256795	151	150.061	128.142	2.5	257.795	0.1004	0.8051	1919.86	1954	1129	3107	71035	435.259
50	4256858	152	150.1	127.277	2.5	288.875	0.1002	0.5475	1962.22	1843	1121	4161	72602	653.145
50	4256809	153	149.171	127.054	2.5	296.723	0.0838	0.67	2001.73	1865	1304	3190	74064	462.132
50	4256820	154	148.22	126.135	2.5	211.568	0.0665	0.5569	1898.84	1792	1350	3253	70257	425.059
50	4256832	155	148.384	126.871	2.5	206.587	0.0879	0.6846	1886.78	1784	1290	3144	69811	445.225
50	4256845	156	148.414	126.908	2.5	247.84	0.0952	0.8407	1875.78	1806	1272	2918	69404	387.754
50	4256868	157	149.059	127.088	2.5	303.492	0.1085	0.755	1946.19	1840	1237	3788	72009	504.746
50	4256878	158	150.283	126.838	2.5	250.469	0.0989	0.6719	1916.27	1818	1186	3248	70902	513.489
50	4256889	159	150.191	125.914	2.5	325.636	0.1219	0.7892	2004.97	1857	1191	3661	74184	552.017
50	4256926	160	150.442	126.263	2.5	278.389	0.1059	0.7894	2017.95	1971	1256	3503	74664	489.606
50	4256899	161	150.127	126.887	2.5	269.11	0.0951	0.6012	1943.54	1832	1227	3417	71911	561.258
50	4256912	162	149.734	125.904	2.5	310.786	0.0917	0.6838	1935.38	1832	1111	3225	71609	475.525
50	4256942	163	149.358	126.282	2.5	328.541	0.0832	0.5921	1975.35	1792	1364	3396	73088	512.199
50	4256953	164	149.982	126.877	2.5	328.757	0.0982	0.6007	1852.49	1646	1174	3441	68542	551.588
50	4256962	165	150.82	127.256	2.5	338.07	0.1048	0.6166	1899.89	1652	1286	3703	70296	584.705
50	4256974	166	150.982	126.871	2.5	340.414	0.0982	0.5787	1870.57	1689	1133	3361	69211	578.298
50	4256986	167	150.481	127.071	2.5	242.672	0.0865	0.5705	1915.27	1724	1150	3345	70865	534.562
50	4256998	168	150.659	127.416	2.5	320.709	0.1018	0.6008	1902.68	1687	1237	3723	70399	585.334
50	4257012	169	149.876	126.963	2.5	276.764	0.1081	0.7301	1966.89	1846	1310	4075	72775	525.449
50	4257023	170	150.097	126.933	2.5	314.998	0.1033	0.7179	1923.73	1743	1227	3297	71178	501.944
50	4257035	171	150.282	126.905	2.5	294.229	0.0921	0.7887	1934.76	1775	1431	3176	71586	413.824
50	4257045	172	150.476	126.681	2.5	305.938	0.099	0.6127	1882.03	1672	1174	3448	69635	553.535
50	4257057	173	150.04	127.436	2.5	312.383	0.122	0.7419	2051.81	1915	1235	3935	75917	601.443
50	4257076	174	149.208	126.919	2.5	293.506	0.0859	0.5812	1921.81	1758	1223	3591	71107	523.325
50	4257090	175	149.066	126.886	2.5	284.355	0.1078	0.6859	1970.22	1833	1229	3804	72898	559.054
50	4257068	176	149.236	126.308	2.5	286.161	0.0865	0.5389	1907.89	1710	1413	3555	70592	563.541
50	4257103	177	149.734	125.844	2.5	244.951	0.0809	0.5934	1880.81	1798	1183	3437	69590	474.214
50	4257155	179	150.083	126.329	2.5	233.085	0.0633	0.5269	1831.51	1666	1269	3135	67766	413.705
50	4257129	180	149.019	126.709	2.5	239.274	0.0695	0.4763	1869.81	1760	1221	3445	69183	510.528
50	4257142	181	149.954	127.022	2.5	313.561	0.1008	0.6499	1992.05	1848	1245	3545	73706	561.199
50	4257168	182	149.69	126.947	2.5	300.12	0.0967	0.6568	1977.32	1857	1207	3525	73161	531.053
50	4257182	183	149.027	126.835	2.5	260.594	0.0809	0.4969	1893.81	1686	1251	4194	70071	570.381
50	4257195	184	149.303	126.705	2.5	298.193	0.085	0.6361	1999.73	1876	1403	3395	73990	492.598
50	4257235	185	149.974	126.325	2.5	237.032	0.0837	0.4765	1975.51	1834	1191	4321	73094	640.114
50	4257208	186	149.515	126.885	2.5	298.928	0.0927	0.6942	2026.81	1854	1395	3226	74992	495.18
50	4257248	187	150.47	127.226	2.5	219.324	0.0793	0.6087	1933.08	1797	1312	3320	71524	466.558
50	4257222	188	150.732	127.572	2.5	310.938	0.1002	0.6503	1985.24	1852	1122	3411	73454	556.211
50	4257258	189	150.478	126.804	2.5	275.795	0.0879	0.6141	1954.81	1918	1177	3331	72328	514.195
50	4257269	190	150.245	127.19	2.5	297.865	0.0983	0.6472	1914.89	1798	1264	3917	70851	529.53
50	4257280	191	151.029	127.617	2.5	298.159	0.095	0.7082	1913.24	1786	1199	3401	70790	468.971
50	4257290	192	150.699	128.466	2.5	227.059	0.0863	0.6012	1881.68	1821	1107	3447	69622	497.36
50	4257301	193	149.997	129.013	2.5	256.344	0.0957	0.6388	1828.57	1680	1307	3548	67657	500.073
50	4257321	194	149.897	128.643	2.5	292.958	0.0989	0.6208	1870.3	1779	1203	3906	69201	542.317
50	4257311	195	148.278	127.565	2.5	247.674	0.096	0.6933	1827.95	1680	1305	3344	67634	461.795
50	4257330	196	149.034	127.835	2.5	285.5	0.108	0.6939	1872.24	1799	1059	3575	69273	525.989
50	4257352	197	149.097	128.548	2.5	314.885	0.1168	0.585	1917.05	1725	1118	4049	70931	685.409
50	4257342	198	149.656	128.097	2.5	328.501	0.1131	0.762	1942	1831	1260	3135	71854	517.733
50	4257372	199	149.897	127.942	2.5	305.437	0.0912	0.6514	1871.86	1754	1139	3003	69259	480.137
50	4257361	200	150.041	128.082	2.5	300.704	0.1017	0.6353	1950.41	1748	1281	3681	72165	566.812
50	4257400	201	150.439	128.352	2.5	270.838	0.0852	0.657	1957.84	1842	1414	3242	72440	467.702
50	4257381	202	150.427	127.973	2.5	242.097	0.0792	0.511	1883	1730	1194	3608	69671	540.951
50	4257392	203	149.729	128.31	2.5	211.827	0.0796	0.5933	1857.08	1809	1269	3443	68712	461.679
50	4257424	204	149.345	127.627	2.5	286.172	0.0919	0.582	1856.38	1725	1091	3480	68686	537.044
50	4257413	205	149.496	128.11	2.5	282.846	0.0959	0.643	1907.76	1716	1215	3271	70587	518.992
50	4257438	206	149.394	128.081	2.5	233.692	0.0937	0.6748	1879.3	1767	1199	3376	69534	477.176
50	4257448	207	148.768	128.305	2.5	288.73	0.1058	0.7497	2004.84	1885	1425	4085	74179	511.728
50	4257459	208	149.8	128.764	2.5	262.293	0.086	0.6093	1891.81	1717	1265	3428	69997	491.885
50	4257475	209	150.716	129.024	2.5	304.167	0.1078	0.6253	1884.11	1697	1212	3535	69712	586.474
50	4257484	210	150.458	129.022	2.5	273.188	0.1016	0.5881	1936.54	1735	1289	4164	71652	607.366
50	4257468	211	149.761	129.087	2.5	294.454	0.0928	0.5675	1852.41	1724	1145	3154	68539	554.55
50	4257491	212	150.747	129.103	2.5	261.051	0.0837	0.5552	1830.59	1663	1202	3254	67732	509.035
50	4257500	213	150.683	129.654	2.5	233.305	0.076	0.5023	1812.3	1687	1248	3579	67055	509.487
50	4257510	214	150.663	128.661	2.5	247.278	0.0839	0.5677	1855.81	1688	1129	3152	68665	505.822
50	4257522	215	150.824	128.55	2.5	303.634	0.1132	0.7202	1880.38	1739	1158	3394	69574	531.05
50	4257561	216	150.662	128.564	2.5	201.161	0.0944	0.5637	1845.86	1684	1134	3898	68297	565.089
50	4257532	217	149.997	127.776	2.5	222.972	0.0844	0.597	1903.14	1780	1195	3368	70416	496.102
50	4257551	218	150.312	128.093	2.5	305.041	0.0991	0.6549	1945.78	1788	1330	3821	71994	535.904
50	4257575	220	150.134	129.193	2.5	281.982	0.0811	0.5543	1895.51	1814	1310	3379	70134	512.84
50	4257570	221	150.104	128.93	2.5	241.052	0.0749	0.5672	1962.78	1768	1227	3408	72623	482.071
50	4257586	222	150.668	130.246	2.5	236.879	0.0967	0.6294	1899.05	1834	1262	3825	70265	532.292
50	4257594	223	150.89	129.959	2.5	284.647	0.0983	0.6371	1945.43	1735	1326	3696	71981	546.562
50	4257604	224	149.453	130.044	2.5	309.615	0.1033	0.5511	1924.97	1795	1071	3776	71224	654.097
50	4257612	225	149.181	129.965	2.5	250.882	0.0792	0.4089	1811.14	1628	1184	3829	67012	650.251
50	4257630	226	149.12	129.225	2.5	327.999	0.0934	0.5929	1884.16	1698	1273	3158	69714	542.683
50	4257623	227	148.032	129.25	2.5	338.595	0.1095	0.6169	1899.95	1743	1272	3579	70298	608.106
50	4257617	228	148.243	129.555	2.5	349.459	0.1232	0.7271	1998.08	1818	1252	3644	73929	603.013
50	4257636	229	148.228	129.159	2.5	272.717	0.1135	0.6324	1919.41	1726	1307	3953	71018	618.958
50	4257644	230	148.126	129.936	2.5	355.075	0.1335	0.7788	1983.65	1804	1239	3807	73395	599.899
51	4256420	106	176.197	85.2139	2.5	300.549	0.1051	0.815	2185.51	2118	1226	3456	80864	510.116
51	4256429	107	175.79	85.7661	2.5	293.046	0.0955	0.7955	2170.68	2086	1585	3820	80315	475.785
51	4256439	108	176.458	85.7995	2.5	249.96	0.0692	0.7573	2122.68	2090	1504	2898	78539	362.735
51	4256447	109	175.949	86.1296	2.5	241.587	0.0706	0.5922	2177	2010	1539	3596	80549	484.671
51	4256458	110	176.25	86.2415	2.5	259.588	0.0757	0.7135	2161.19	2103	1462	3352	79964	426.484
51	4256469	111	175.937	86.1807	2.5	204.21	0.0732	0.7173	2128.19	2078	1405	3556	78743	404.812
51	4256477	112	176.027	85.866	2.5	241.217	0.0763	0.9008	2106.11	2018	1574	2779	77926	331.382
52	4256448	109	182.791	92.4927	2.5	229.471	0.0694	0.5578	2156.43	2102	1377	3688	79788	501.808
52	4256459	110	182.197	92.2898	2.5	248.14	0.0669	0.3991	2101.16	1968	1292	4474	77743	660.109
52	4256478	112	181.94	92.5897	2.5	211.123	0.0642	0.6181	2030.54	2094	1448	3122	75130	396.071
52	4256485	113	181.18	92.2926	2.5	210.206	0.0512	0.3686	1956.46	1848	1284	3712	72389	516.598
52	4256495	114	181.45	92.8922	2.5	253.554	0.0689	0.6145	2040.27	1888	1411	3148	75490	428.228
52	4256503	115	181.243	93.4544	2.5	266.401	0.0692	0.6139	2042.08	1921	1403	3114	75557	430.568
53	4256454	110	166.128	49.4189	2.5	241.716	0.0827	1.0004	2005.76	1950	1376	2516	74213	306.425
53	4256465	111	165.945	49.7884	2.5	273.493	0.0897	0.8523	2029.7	2033	1285	2869	75099	392.098
54	4256502	115	176.05	86.797	2.5	248.251	0.0934	0.8662	2163.24	2055	1673	3524	80040	426.469
54	4256510	116	175.945	85.7968	2.5	254.244	0.0793	0.7424	2056.11	1952	1343	3264	76076	406.913
55	4256511	116	182.821	95.2949	2.5	310.264	0.0998	0.7372	2160.68	2056	1430	3439	79945	532.107
55	4256518	117	183.051	95.2264	2.5	241.737	0.0946	0.6683	2144.03	2151	1413	3704	79329	554.316
55	4256534	118	183.599	95.5522	2.5	224.755	0.0682	0.4049	2040.24	1906	1083	4296	75489	643.625
56	4256531	118	165.826	47.6497	2.5	237.194	0.0845	1.0184	2133.7	2110	1621	2801	78947	326.598
56	4256523	119	165.44	48.1115	2.5	203.527	0.0723	0.8913	2059.59	2031	1512	2694	76205	311.719
56	4256538	121	165.62	48.1708	2.5	243.624	0.0918	0.9977	2128.27	2109	1432	3109	78746	358.537
56	4256550	122	164.614	48.6558	2.5	237.225	0.0879	0.9854	2114.22	2146	1397	2763	78226	346.673
56	4256556	123	165.31	47.9486	2.5	206.563	0.0681	0.9461	2059.19	2001	1635	2595	76190	277.455
56	4256562	125	165.886	49.181	2.5	255.785	0.0903	1.1085	2327.05	2309	1640	3119	86101	347.585
56	4256571	126	165.478	48.5841	2.5	234.654	0.0818	0.9991	2324.73	2385	1374	2914	86015	351.864
56	4256582	127	165.955	48.5882	2.5	218.623	0.0804	0.8308	2211.43	2210	1530	3487	81823	395.986
56	4256576	128	166.349	48.6646	2.5	224.938	0.0788	0.8423	2190.43	2126	1570	3165	81046	379.875
56	4256588	129	165.743	49.4525	2.5	220.282	0.0741	0.7244	2065.19	2021	1299	3196	76412	393.21
56	4256596	130	164.337	48.9476	2.5	235.142	0.0867	1.048	2256.51	2277	1515	3044	83491	343.424
56	4256603	131	164.684	49.4756	2.5	233.196	0.0619	0.629	2064.76	2023	1273	3039	76396	382.851
56	4256610	132	165.779	48.592	2.5	227.766	0.0792	0.9313	2290.35	2330	1534	3283	84743	360.881
56	4256619	133	165.278	48.7882	2.5	200.428	0.0826	1.05	2233.57	2208	1635	3153	82642	324.604
56	4256628	134	164.653	49.4963	2.5	288.934	0.0759	0.7669	2298.19	2298	1473	3211	85033	422.877
56	4256655	135	163.867	49.544	2.5	282.898	0.1094	1.1733	2262.95	2163	1751	3684	83729	380.267
56	4256637	136	163.725	49.4415	2.5	225.421	0.087	0.9059	2164.68	2165	1515	2922	80093	382.578
56	4256645	137	163.87	49.9911	2.5	237.378	0.0933	1.5796	2278.32	2291	1799	2956	84298	246.093
56	4256665	138	163.776	49.5686	2.5	236.606	0.0814	0.9663	2207.35	2223	1504	3111	81672	343.768
56	4256675	139	163.088	51.2467	2.5	374.779	0.1094	1.1319	2554.3	2541	1506	3362	94509	445.194
56	4256684	140	162.358	52.582	2.5	331.686	0.0953	0.9353	2429.46	2397	1568	3373	89890	451.916
56	4256692	141	162.41	52.0198	2.5	242.916	0.0849	1.0414	2353.97	2330	1616	3612	87097	353.896
56	4256701	142	162.536	52.1393	2.5	319.675	0.0882	1.0029	2390.97	2383	1680	3064	88466	386.661
56	4256710	143	162.411	52.3789	2.5	319.026	0.1062	0.7778	2342.32	2245	1425	3758	86666	577.998
56	4256749	144	162.781	52.1038	2.5	332.632	0.1002	1.0862	2440.22	2420	1524	3331	90288	409.235
56	4256721	145	162.721	52.3047	2.5	377.168	0.1277	1.0732	2605.78	2633	1598	4392	96414	549.919
56	4256730	146	162.868	52.3874	2.5	425.711	0.1397	1.1807	2614.7	2521	1758	3935	96744	542.808
56	4256739	147	163.153	51.7663	2.5	354.399	0.1236	1.1492	2574.81	2596	1719	3845	95268	492.974
56	4256758	148	163.111	52.8281	2.5	415.103	0.1214	0.8478	2507.41	2499	1463	4732	92774	640.557
56	4256778	149	162.971	52.9499	2.5	456.999	0.1307	1.1721	2552.24	2553	1774	3589	94433	503.497
56	4256767	150	163.133	52.6136	2.5	341.404	0.1191	1.2349	2486.65	2470	1368	3447	92006	428.53
56	4256789	151	163.349	53.94	2.5	398.11	0.1246	1.1079	2419.54	2280	1623	3515	89523	483.8
56	4256850	152	163.109	53.6893	2.5	515.845	0.1454	0.8488	2594.78	2416	1515	4916	96007	776.365
56	4256800	153	163.076	53.3823	2.5	407.221	0.1358	1.0381	2496.38	2293	1513	4470	92366	575.248
56	4256813	154	163.233	53.9333	2.5	379.461	0.1162	0.8251	2475.32	2437	1407	4579	91587	624.577
56	4256824	155	162.708	54.4958	2.5	352.184	0.1281	0.8317	2569.81	2434	1871	5056	95083	701.848
56	4256838	156	162.266	54.8105	2.5	410.291	0.1101	0.6463	2419.19	2207	1587	4642	89510	742.578
56	4256862	157	162.597	54.3196	2.5	325.132	0.1133	0.6889	2473.32	2363	1430	4351	91513	730.939
56	4256873	158	162.222	53.9429	2.5	395.119	0.1087	0.6822	2467.38	2249	1663	5311	91293	709.001
56	4256883	159	162.375	53.7453	2.5	424.184	0.1164	0.6697	2531.54	2318	1318	4874	93667	788.176
56	4256918	160	162.133	54.1272	2.5	443.537	0.1174	0.5401	2454.35	2143	1517	5683	90811	954.753
56	4256893	161	161.971	53.4365	2.5	342.848	0.1163	0.8858	2581.89	2537	1676	4541	95530	607.298
56	4256905	162	161.748	53.6675	2.5	430.945	0.1302	0.7206	2628.11	2452	1796	5208	97240	840.086
56	4256934	163	161.639	53.511	2.5	356.071	0.106	0.6918	2444.38	2207	1582	4866	90442	677.063
56	4256945	164	161.558	53.5541	2.5	379.163	0.1085	0.8331	2561.73	2429	1616	4183	94784	602.209
56	4256956	165	162.036	52.9751	2.5	386.294	0.097	0.8896	2615.14	2589	1668	3764	96760	519.929
56	4256965	166	161.999	52.8581	2.5	355.921	0.114	0.838	2680.35	2595	1829	4563	99173	654.446
56	4256977	167	162.065	52.8088	2.5	434.089	0.1115	0.7277	2649.3	2398	1756	5210	98024	730.661
56	4256991	168	161.436	52.7672	2.5	405.931	0.1069	0.7195	2546.19	2339	1726	4319	94209	683.422
56	4257004	169	161.259	53.3969	2.5	339.079	0.0978	0.8331	2437.19	2368	1764	3952	90176	521.177
56	4257016	170	161.692	53.4759	2.5	361.463	0.1214	0.8305	2656.84	2536	1677	4586	98303	692.838
56	4257028	171	161.542	53.2818	2.5	339.792	0.1057	0.7748	2597.84	2512	1601	4461	96120	641.233
56	4257040	172	161.781	53.9775	2.5	380.685	0.1149	0.727	2583.76	2434	1721	4743	95599	732.748
56	4257051	173	161.986	53.6176	2.5	413.524	0.1208	0.8487	2586.76	2469	1588	4341	95710	657.26
56	4257071	174	162.19	53.2569	2.5	366.458	0.1184	0.7137	2547.92	2337	1638	5184	94273	755.949
56	4257080	175	161.73	53.8267	2.5	469.548	0.1234	0.5996	2444.49	2169	1403	5232	90446	895.653
56	4257061	176	161.308	53.2768	2.5	324.179	0.112	0.5544	2322.81	2003	1374	4952	85944	844.23
56	4257095	177	161.094	53.1219	2.5	503.922	0.128	0.7141	2461.81	2255	1264	4708	91087	782.147
56	4257107	178	160.834	53.5861	2.5	304.486	0.1065	0.6954	2416.49	2296	1527	4669	89410	668.859
57	4256533	118	181.418	93.1194	2.5	206.728	0.0659	0.5865	2106.92	1991	1451	3415	77956	444.022
57	4256526	119	181.692	93.6392	2.5	206.541	0.0911	0.6625	2040.92	1897	1169	3343	75514	514.689
58	4256524	119	174.098	68.0899	2.5	289.795	0.0967	0.6424	2054.68	1870	1313	4063	76023	563.836
58	4256543	120	174.618	67.8431	2.5	336.5	0.1285	0.663	2184.03	1918	1432	4157	80809	750.314
58	4256539	121	174.502	67.3213	2.5	325.78	0.1118	0.8091	2250.51	2137	1345	3828	83269	559.581
58	4256552	122	174.22	66.3919	2.5	333.11	0.1145	0.7886	2265.89	2142	1413	3950	83838	590.207
58	4256558	123	174.028	66.1001	2.5	466.014	0.1275	0.7151	2242.3	1990	1440	4089	82965	709.008
58	4256568	124	174.12	65.5937	2.5	360.301	0.1242	0.8545	2236.24	2170	1262	3694	82741	578.239
58	4256563	125	174.217	67.0187	2.5	303.376	0.1034	0.6833	2262.11	2055	1601	4421	83698	620.281
58	4256573	126	174.176	67.0821	2.5	351.092	0.0957	0.6706	2296.05	2224	1362	4253	84954	597.96
58	4256584	127	173.72	67.541	2.5	306.106	0.0971	0.6685	2306.27	2160	1574	4256	85332	610.813
58	4256578	128	174.019	67.5208	2.5	408.498	0.1085	0.7059	2410.76	2207	1315	4390	89198	668.606
58	4256590	129	173.588	66.4622	2.5	238.716	0.0949	0.6298	2201.03	1992	1412	4074	81438	605.883
58	4256597	130	173.764	66.8656	2.5	369.736	0.0938	0.6556	2231.54	2061	1495	4055	82567	583.987
58	4256605	131	174.301	67.4383	2.5	339.554	0.1144	0.7025	2368.97	2210	1494	4368	87652	692.122
58	4256612	132	174.081	67.5268	2.5	295.347	0.101	0.623	2239.32	2090	1472	4662	82855	659.43
58	4256621	133	174.12	66.7347	2.5	310.957	0.1022	0.6669	2253.62	2058	1583	4415	83384	626.636
58	4256630	134	173.306	66.5524	2.5	339.776	0.1058	0.6186	2225.22	2101	1409	4185	82333	688.105
58	4256657	135	173.208	66.9548	2.5	274.629	0.094	0.6563	2188.14	2115	1495	4046	80961	572.848
58	4256638	136	173.084	66.2091	2.5	360.746	0.1018	0.6076	2209.84	2056	1385	4549	81764	672.29
58	4256647	137	173.05	66.4732	2.5	306.66	0.0886	0.5075	2116.14	1877	1363	4323	78297	678.647
58	4256666	138	172.954	66.5871	2.5	313.361	0.1105	0.7169	2177	1971	1341	3758	80549	604.53
58	4256676	139	172.989	66.2933	2.5	387.699	0.1114	0.6422	2151.3	1860	1434	4316	79598	671.382
58	4256685	140	173.625	66.2904	2.5	238.364	0.0806	0.5756	2225.84	2112	1377	4011	82356	576.82
58	4256693	141	172.829	66.6061	2.5	316.744	0.1058	0.7668	2231.7	2076	1567	4135	82573	557.124
58	4256702	142	173.112	66.9156	2.5	238.931	0.0763	0.4628	2163.92	1979	1418	4477	80065	663.029
58	4256711	143	173.661	67.6935	2.5	335.99	0.1107	0.6472	2316.62	2122	1493	4247	85715	713.579
58	4256750	144	173.851	67.2622	2.5	346.827	0.1065	0.7071	2207.43	2056	1134	3681	81675	601.098
58	4256722	145	173.905	68.4998	2.5	310.168	0.0953	0.6527	2291.89	2057	1509	4295	84800	611.164
58	4256731	146	173.494	67.5063	2.5	305.023	0.104	0.6735	2292.7	2257	1549	4084	84830	641.31
58	4256740	147	174.388	67.3821	2.5	339.306	0.1124	0.8852	2323.3	2125	1756	3940	85962	530.326
58	4256759	148	174.227	67.0662	2.5	354.932	0.1144	0.7574	2264.73	2043	1527	4064	83795	613.952
58	4256779	149	173.877	67.2702	2.5	333.14	0.0941	0.6587	2224.81	2112	1312	3758	82318	581.18
58	4256768	150	174.446	67.4661	2.5	309.694	0.0956	0.7984	2272.43	2132	1494	3838	84080	496.47
58	4256790	151	174.586	68.2147	2.5	346.761	0.1105	0.8266	2354.46	2167	1664	3979	87115	567.008
58	4256851	152	174.359	68.5708	2.5	345.633	0.1316	1.1486	2324.32	2243	1524	3551	86000	470.612
58	4256801	153	174.563	68.2459	2.5	327.642	0.1202	0.9282	2359.57	2193	1613	4255	87304	545.693
58	4256814	154	175.104	68.1366	2.5	396.595	0.1305	0.9668	2284.7	2109	1279	4032	84534	545.418
58	4256825	155	174.652	68.0507	2.5	322.564	0.1146	0.7304	2264.65	2079	1547	4740	83792	637.591
58	4256839	156	174.907	68.5345	2.5	346.885	0.1109	0.6852	2289	2213	1321	4512	84693	666.864
58	4256863	157	175.23	68.6966	2.5	341.619	0.103	0.6831	2381.46	2145	1528	4476	88114	651.275
58	4256874	158	175.13	68.0347	2.5	340.329	0.1049	0.8224	2432.49	2248	1721	3791	90002	561.53
58	4256884	159	174.912	68.1971	2.5	475.921	0.1254	0.7829	2382.32	2098	1535	3866	88146	678.156
58	4256919	160	174.82	68.6996	2.5	312.366	0.1	0.6856	2320	2188	1696	4624	85840	615.259
58	4256894	161	175.149	68.5074	2.5	387.635	0.1121	0.7236	2245.08	2054	1522	4279	83068	625.677
58	4256907	162	175.01	68.6116	2.5	275.711	0.0987	0.6512	2258.57	2088	1623	4529	83567	623.079
58	4256935	163	175.117	69.2665	2.5	273.548	0.0776	0.5162	2137.89	1931	1356	3828	79102	596.535
58	4256946	164	175.051	68.9099	2.5	325.096	0.1035	0.6901	2191.32	2006	1374	4258	81079	595.697
58	4256957	165	175.323	68.4829	2.5	268.87	0.0742	0.5469	2152.46	2042	1424	3497	79641	543.9
58	4256966	166	175.229	69.1336	2.5	317.191	0.0895	0.5871	2185.41	1957	1478	4376	80860	611.788
58	4256978	167	173.944	68.062	2.5	239.629	0.071	0.4741	2063.14	1912	1124	4144	76336	576.668
58	4256992	168	173.896	67.6501	2.5	331.447	0.0985	0.6957	2253.76	2055	1522	3867	83389	581.045
58	4257005	169	173.569	68.0366	2.5	288.253	0.0942	0.5199	2203.3	2032	1419	4681	81522	729.764
58	4257017	170	173.948	68.0935	2.5	356.672	0.1023	0.6618	2235.14	2075	1410	4303	82700	626.736
58	4257029	171	174.576	68.0314	2.5	296.96	0.0936	0.6249	2241.76	2107	1269	4207	82945	614.035
58	4257041	172	174.631	67.6188	2.5	273.412	0.0738	0.4903	2254.95	2052	1608	3989	83433	632.078
58	4257052	173	174.285	67.3189	2.5	279.532	0.0883	0.59	2129.73	1957	1290	3875	78800	585.958
58	4257072	174	173.707	67.6129	2.5	267.697	0.088	0.5474	2155.86	1999	1259	4201	79767	637.117
58	4257081	175	173.291	67.5395	2.5	323.02	0.0853	0.6672	2159.81	1987	1489	3359	79913	508.677
58	4257062	176	172.879	67.4505	2.5	299.481	0.085	0.5132	2146.14	1921	1281	3943	79407	655.364
58	4257096	177	174.081	67.1443	2.5	306.047	0.0873	0.703	2136.3	1967	1597	3364	79043	488.07
58	4257109	178	174.255	68.007	2.5	284.672	0.0932	0.6368	2265.57	2170	1402	4508	83826	606.445
58	4257147	179	173.535	67.6018	2.5	232.329	0.0713	0.5988	2146.41	2049	1476	3619	79417	477.362
58	4257122	180	174.089	67.7351	2.5	307.139	0.096	0.5602	2099.62	1949	1352	4899	77686	656.665
58	4257134	181	174.285	67.9416	2.5	238.539	0.0808	0.5842	2153.35	2037	1422	4054	79674	550.923
58	4257160	182	174.791	68.1552	2.5	278.608	0.0888	0.6552	2143.05	2068	1457	3810	79293	533.685
58	4257172	183	174.865	68.2257	2.5	312.927	0.0818	0.5769	2180.92	1991	1524	3837	80694	571.459
58	4257186	184	173.858	68.5279	2.5	228.394	0.0716	0.4929	2039.78	1911	1257	3934	75472	553.063
58	4257226	185	174.031	69.1901	2.5	272.756	0.0889	0.5342	2047.59	1961	1293	4480	75761	625.981
58	4257199	186	174.668	68.2571	2.5	330.801	0.0763	0.5393	2206.38	2025	1521	3555	81636	580.227
58	4257240	187	174.642	69.0132	2.5	289.587	0.0908	0.6742	2204.92	2077	1330	3763	81582	544.332
58	4257213	188	173.862	68.9655	2.5	258.017	0.0874	0.6442	2172.86	2081	1548	4244	80396	542.244
58	4257252	189	173.956	69.0394	2.5	413.483	0.1058	0.7225	2268.7	2042	1458	3829	83942	600.761
58	4257263	190	173.224	69.1529	2.5	258.401	0.0641	0.4808	2199.95	2043	1402	3901	81398	551.406
58	4257273	191	173.807	68.0688	2.5	285.318	0.084	0.5784	2272.7	2175	1553	3960	84090	609.229
58	4257285	192	173.92	68.9373	2.5	205.836	0.0691	0.7572	2278.78	2183	1635	3411	84315	388.87
58	4257295	193	174.105	68.7518	2.5	208.833	0.0648	0.5439	2199.57	2092	1597	3759	81384	492.372
58	4257315	194	174.288	68.0438	2.5	277.573	0.0709	0.5723	2117.49	2010	1297	3464	78347	489.588
58	4257306	195	173.444	68.3761	2.5	245.792	0.0587	0.4421	2190.19	2062	1304	3999	81037	549.23
58	4257325	196	173.876	69.0456	2.5	224.952	0.0754	0.5782	2220.73	2042	1509	3996	82167	538.469
58	4257346	197	174.275	69.4462	2.5	244.329	0.0668	0.4754	2197.51	2057	1060	3713	81308	579.124
58	4257335	198	174.597	69.6968	2.5	298.904	0.0819	0.6943	2297.41	2208	1347	3558	85004	500.912
58	4257366	199	174.412	70.2892	2.5	245.638	0.0587	0.4488	2249.92	2022	1512	3794	83247	555.556
58	4257356	200	174.547	69.3832	2.5	261.29	0.0801	0.5846	2336.7	2213	1258	3647	86458	592.545
58	4257395	201	174.778	69.0955	2.5	279.171	0.0737	0.5958	2171.41	2068	1475	3616	80342	500.416
59	4256540	121	135.016	105.927	2.5	316.448	0.1014	1.0138	2165.7	2183	1342	2940	80131	393.419
59	4256554	122	136.583	106.025	2.5	214.979	0.082	1.1435	2094.38	2142	1363	2689	77492	277.542
60	4256553	122	181.23	93.2227	2.5	245.832	0.0858	0.5666	1983.11	1824	1232	3481	73375	553.274
60	4256559	123	181.136	92.698	2.5	206.407	0.0678	0.5342	1913.11	1787	1370	3536	70785	454.457
61	4256575	128	150.031	42.9638	2.5	247.707	0.0791	0.8143	2090.92	2071	1512	2922	77364	376.464
61	4256587	129	150.125	43.1032	2.5	251.261	0.077	0.7279	2056.62	1968	1563	3347	76095	403.839
61	4256595	130	149.687	43.1296	2.5	299.836	0.0985	0.6682	2137.05	1932	1481	3873	79071	573.396
61	4256602	131	149.518	43.6203	2.5	288.442	0.0881	0.7758	2150.05	2036	1522	3359	79552	448.78
61	4256609	132	149.74	43.6592	2.5	238.403	0.0866	0.9775	2146.84	2118	1541	3062	79433	349.934
61	4256618	133	149.363	43.3041	2.5	229.874	0.0624	0.7005	1918.22	1900	1374	2499	70974	321.466
61	4256627	134	149.088	43.3758	2.5	221.987	0.0652	0.6661	1910.92	1858	1393	2676	70704	351.398
61	4256654	135	149.477	42.4446	2.5	202.61	0.0552	0.4518	1949.14	1873	1214	3467	72118	451.02
61	4256644	137	149.622	42.5978	2.5	220.819	0.0629	0.5723	2001.19	1906	1408	3321	74044	413.996
61	4256663	138	150.103	42.5886	2.5	272.593	0.0817	0.6739	2169.14	2048	1447	3895	80258	486.438
61	4256673	139	150.184	43.1763	2.5	298.109	0.0899	0.8131	2129.76	2046	1413	3125	78801	432.23
61	4256682	140	150.299	42.7908	2.5	248.726	0.0806	0.6787	2072.73	1971	1383	3357	76691	455.432
61	4256699	142	150.076	43.6775	2.5	245.778	0.0888	0.8575	2103.54	2062	1285	3096	77831	400.268
61	4256707	143	150.121	43.2121	2.5	277.305	0.1054	0.782	2135.11	2057	1401	3838	78999	520.665
61	4256746	144	150.175	43.3988	2.5	302.514	0.0901	0.702	2104.46	1974	1413	3577	77865	495.446
61	4256718	145	149.984	43.2546	2.5	266.352	0.0796	0.6529	2062.27	1991	1374	3209	76304	466.042
61	4256727	146	149.725	43.4506	2.5	332.959	0.0714	0.4946	2049.97	1837	1444	3358	75849	552.19
61	4256737	147	149.762	43.0986	2.5	299.044	0.0789	0.5807	2178.89	2116	1233	3719	80619	548.734
61	4256756	148	149.855	43.0731	2.5	244.668	0.0987	0.8593	2088.03	2058	1304	3420	77257	436.613
61	4256777	149	149.543	43.048	2.5	287.965	0.0931	0.8472	2069.03	1922	1599	3419	76554	416.145
61	4256766	150	148.98	43.4652	2.5	200.488	0.0566	0.6585	1998.49	1964	1490	2704	73944	325.083
61	4256787	151	149.219	42.6323	2.5	224.543	0.0732	0.6833	2025.51	1942	1306	3059	74944	404.347
61	4256797	153	149.271	42.6774	2.5	249.475	0.0878	0.7859	2086.65	1997	1511	3316	77206	428.799
61	4256811	154	149.292	42.6101	2.5	229.086	0.0761	0.6282	2111.73	2017	1515	3303	78134	475.495
61	4256822	155	149.623	42.6506	2.5	211.354	0.072	0.6095	2112.32	2028	1539	3260	78156	465.764
61	4256834	156	149.628	42.5141	2.5	243.269	0.0773	0.7026	2161.3	2081	1487	3419	79968	441.376
61	4256860	157	149.268	43.3596	2.5	204.947	0.0605	0.586	2086.89	2028	1420	3232	77215	406.108
61	4256870	158	149.355	42.2589	2.5	224.707	0.0857	0.7313	2105.73	2012	1583	3401	77912	454.766
61	4256880	159	149.314	42.7044	2.5	287.559	0.0877	0.7496	2160.16	2021	1641	3470	79926	464.595
61	4256914	160	149.704	42.2062	2.5	241.81	0.0753	0.6276	2041.22	1989	1385	3255	75525	455.364
61	4256891	161	149.366	42.8163	2.5	301.822	0.0922	0.7466	2114.57	2042	1512	3433	78239	478.352
61	4256902	162	149.686	42.2937	2.5	292.665	0.0816	0.7033	2171.35	1992	1484	3208	80340	465.658
61	4256929	163	149.456	42.3476	2.5	256.584	0.0689	0.5462	2173.46	2057	1291	3615	80418	512.996
62	4256579	128	149.999	79.5062	2.5	244.071	0.0843	0.9623	2217.08	2186	1492	3024	82032	358.083
62	4256591	129	150.673	79.6484	2.5	231.623	0.0602	0.4904	2026.51	1900	1348	3398	74981	469.363
62	4256598	130	150.906	80.1695	2.5	246.067	0.0718	0.6473	2055.24	1936	1517	3385	76044	425.186
62	4256606	131	150.848	80.1531	2.5	230.639	0.0821	0.6286	2065.16	2009	1269	3591	76411	498.505
63	4256592	129	181.503	91.9127	2.5	215.413	0.0581	0.5329	1988.59	1954	1306	2941	73578	409.889
63	4256599	130	181.179	92.186	2.5	226.617	0.0644	0.6294	2043.89	1968	1163	3018	75624	392.735
63	4256607	131	181.98	92.3822	2.5	223.697	0.0645	0.5962	2143.41	2027	1565	3560	79306	435.391
64	4256608	131	178.785	106.109	2.5	255.845	0.0885	0.9723	1989.51	2007	1451	2863	73612	332.779
64	4256616	132	178.56	106.256	2.5	206.38	0.0774	0.6978	1840.81	1785	1167	2820	68110	379.052
64	4256625	133	178.722	106.08	2.5	201.495	0.0782	0.6539	1818.65	1733	1079	3085	67290	403.395
64	4256634	134	178.39	105.537	2.5	247.046	0.0828	0.7777	1872.27	1742	1359	2754	69274	368.144
64	4256661	135	178.308	105.545	2.5	204.505	0.0725	0.8164	1912.14	1888	1362	2665	70749	316.815
64	4256642	136	178.913	106.285	2.5	214.647	0.0662	0.5887	1860.76	1789	1183	2674	68848	392.308
64	4256652	137	178.72	105.218	2.5	287.991	0.0947	0.7579	1895.03	1791	1211	3202	70116	432.665
65	4256614	132	149.691	77.0323	2.5	325.852	0.1047	0.7663	2324.7	2243	1113	3774	86014	574.961
65	4256623	133	149.494	77.5291	2.5	304.213	0.1139	0.8523	2333.49	2237	1534	4104	86339	559.959
65	4256631	134	150.135	78.1431	2.5	423.197	0.1456	1.146	2495.7	2525	1533	3846	92341	553.389
65	4256658	135	149.766	76.7659	2.5	247.513	0.0737	0.5702	2267.19	2129	1440	4060	83886	545.852
65	4256639	136	149.704	75.9246	2.5	260.06	0.0829	0.5928	2100.73	1984	1362	3826	77727	542.527
65	4256648	137	149.721	76.2849	2.5	320.432	0.0925	0.6357	2160.11	2055	1171	3520	79924	575.557
65	4256667	138	149.811	76.096	2.5	203.675	0.0854	0.6771	2133.16	2001	1356	3779	78927	495.853
65	4256677	139	149.932	76.2336	2.5	255.753	0.0762	0.6583	2140.27	2061	1402	3513	79190	460.296
65	4256686	140	149.667	76.7216	2.5	283.192	0.096	0.6779	2253.51	2166	1446	3815	83380	582.614
65	4256694	141	149.629	76.0933	2.5	302.965	0.109	0.8429	2267.22	2125	1520	3619	83887	528.793
65	4256703	142	149.484	76.2944	2.5	326.017	0.1132	0.8451	2254.19	2095	1489	3602	83405	542.623
65	4256712	143	149.747	76.2158	2.5	311.445	0.1152	0.7394	2340.03	2234	1318	4107	86581	653.829
65	4256751	144	149.86	75.9545	2.5	340.067	0.1096	0.7396	2363.7	2163	1672	4206	87457	631.55
65	4256723	145	149.428	75.9364	2.5	235.687	0.0786	0.6484	2194.14	1991	1501	3580	81183	492.863
65	4256732	146	149.658	76.0711	2.5	303.144	0.0965	0.6917	2368.49	2288	1432	4518	87634	602.618
65	4256741	147	149.403	76.2144	2.5	320.806	0.1033	0.7484	2218.54	2071	1462	4037	82086	555.279
65	4256760	148	149.479	76.0647	2.5	285.504	0.1034	0.8243	2226.54	2129	1443	3605	82382	506.166
65	4256780	149	149.562	76.1583	2.5	236.086	0.0815	0.6849	2155.86	2022	1674	3727	79767	474.45
65	4256769	150	149.79	76.1922	2.5	208.111	0.0651	0.5365	2228.32	2171	1581	3830	82448	507.496
65	4256791	151	149.483	76.7113	2.5	282.078	0.0909	0.7166	2299.14	2176	1571	3729	85068	534.632
65	4256853	152	149.943	76.0384	2.5	282.407	0.0748	0.5803	2215.38	2066	1508	4096	81969	531.659
65	4256803	153	149.724	76.0018	2.5	273.105	0.0645	0.4123	2077.62	1913	1264	3907	76872	610.846
65	4256816	154	149.842	76.2499	2.5	209.673	0.0666	0.5568	2102.05	2019	1395	3489	77776	471.184
65	4256827	155	149.81	76.4451	2.5	285.417	0.0952	0.7225	2110.35	2000	1434	3557	78083	507.777
66	4256624	133	191.847	98.0747	2.5	275.209	0.1071	1.0392	1926.65	1962	1182	2708	71286	358.551
66	4256632	134	191.395	97.8417	2.5	219.258	0.0906	0.8875	1857.3	1784	1356	2625	68720	347.853
66	4256659	135	191.135	98.1669	2.5	274.128	0.1101	1.2853	1956.68	1908	1301	2484	72397	302.022
66	4256640	136	192.263	98.0211	2.5	254.68	0.1046	1.0461	1942.46	1981	1340	2769	71871	351.635
66	4256650	137	191.003	99.2382	2.5	243.88	0.0978	1.0029	1862	1832	1266	2511	68894	330.692
66	4256669	138	190.937	98.6407	2.5	262.934	0.1147	1.1803	1964.46	1979	1217	2836	72685	342.544
67	4256585	127	135.208	105.46	2.5	246.974	0.0789	0.8228	2018.24	2012	1366	2796	74675	358.635
67	4256580	128	135.511	105.27	2.5	254.005	0.0828	0.8853	2134.78	2177	1420	2829	78987	368.593
67	4256593	129	135.963	105.324	2.5	277.818	0.0852	0.8224	2120.59	2080	1302	2867	78462	404.974
68	4256633	134	135.954	105.146	2.5	215.842	0.0761	0.9116	2070.32	2044	1417	2839	76602	321.084
68	4256660	135	135.456	105.612	2.5	240.451	0.09	0.7518	2023.92	1963	1280	3203	74885	444.623
68	4256641	136	135.824	105.07	2.5	234.912	0.082	0.8064	1991.32	1945	1345	2795	73679	374.1
68	4256651	137	136.158	104.95	2.5	210.727	0.0754	0.7699	2033.14	2047	1341	3345	75226	370.207
68	4256670	138	135.712	105.115	2.5	227.594	0.0761	0.5897	1958.14	1847	1364	3331	72451	469.719
68	4256679	139	135.381	105.647	2.5	261.593	0.0972	0.9893	2099.14	2074	1435	3045	77668	375.912
68	4256696	141	135.711	105.244	2.5	273.142	0.0786	0.7114	2068.86	2014	1482	3250	76548	423.863
68	4256705	142	134.952	105.476	2.5	227.041	0.0773	0.6526	2072.95	2020	1460	3360	76699	455.626
68	4256715	143	135.784	105.938	2.5	259.251	0.0916	0.7723	2061.14	1984	1378	3484	76262	447.83
68	4256753	144	135.992	105.862	2.5	277.861	0.096	0.9997	2188.41	2182	1535	3058	80971	383.595
68	4256725	145	135.142	105.132	2.5	264.086	0.086	0.9062	2139.49	2106	1576	3164	79161	374.136
68	4256733	146	135.76	105.165	2.5	264.034	0.0851	0.8709	2148.51	2123	1232	3005	79495	386.755
68	4256743	147	134.908	105.019	2.5	220.091	0.0812	0.9336	2054.16	2080	1438	2786	76004	330.318
69	4256664	138	170.102	42.6749	2.5	253.021	0.0828	0.6535	2221.65	2066	1566	4070	82201	520.019
69	4256674	139	169.654	42.5647	2.5	244.71	0.0828	0.7176	2066.08	1955	1450	3489	76445	440.337
69	4256681	140	170.144	42.2747	2.5	275.459	0.0937	0.6679	2064.43	1912	1521	3768	76384	529.693
69	4256690	141	170.974	42.7928	2.5	263.201	0.0838	0.6517	2166.51	2038	1596	3891	80161	513.896
69	4256698	142	170.727	42.7567	2.5	224.538	0.0817	0.5764	2026.16	1967	1266	3701	74968	531.021
69	4256708	143	170.328	43.3597	2.5	255.498	0.0768	0.4591	2022.76	1847	1376	4008	74842	628.247
69	4256747	144	170.926	42.7776	2.5	314.149	0.1069	0.6223	2087.08	1859	1321	4080	77222	647.824
69	4256719	145	170.994	43.0253	2.5	302.317	0.0868	0.5552	2053.27	1857	1396	3939	75971	590.612
69	4256728	146	170.437	42.5277	2.5	317.103	0.1146	0.8056	2216.59	2065	1465	3697	82014	565.671
69	4256736	147	170.603	42.2921	2.5	298.65	0.1018	0.8684	2258.11	2191	1236	3628	83550	480.433
69	4256755	148	170.388	42.3726	2.5	288.247	0.106	0.6759	2121.89	1902	1349	3824	78510	601.964
69	4256776	149	170.912	42.0795	2.5	381.288	0.1275	0.9831	2291.3	2214	1446	3731	84778	527.125
69	4256765	150	171.003	42.089	2.5	359.146	0.121	0.7905	2248.38	2116	1238	4444	83190	614.146
69	4256788	151	171.125	42.6012	2.5	327.249	0.1176	0.7435	2156.3	2007	1532	4114	79783	610.363
69	4256848	152	170.494	42.8266	2.5	333.901	0.1335	0.9188	2277.89	2182	1528	3889	84282	583.95
69	4256798	153	170.181	43.0889	2.5	288.836	0.1121	0.7432	2224.08	2142	1557	4895	82291	603.368
69	4256812	154	170.188	43.0309	2.5	348.674	0.1148	0.8368	2239.3	2107	1621	3734	82854	551.115
69	4256823	155	170.48	42.8302	2.5	301.445	0.0949	0.915	2303.95	2337	1569	3476	85246	436.512
69	4256835	156	171.067	42.4205	2.5	355.566	0.1087	0.8627	2309.78	2224	1340	4020	85462	524.881
69	4256861	157	171.104	42.7963	2.5	345.379	0.1183	0.9452	2296.32	2101	1562	3788	84964	514.096
69	4256871	158	171.301	43.0072	2.5	405.372	0.1221	0.7646	2357.32	2121	1515	4589	87221	671.053
69	4256881	159	172.045	43.155	2.5	408.206	0.1303	0.6395	2242.54	2023	1376	5000	82974	808.512
69	4256915	160	172	43.178	2.5	430.88	0.1338	0.7274	2287.81	2047	1188	5154	84649	742.111
69	4256892	161	171.413	42.9057	2.5	377.367	0.1077	0.7178	2308.68	2209	1552	4502	85421	625.314
69	4256903	162	171.612	43.1455	2.5	318.887	0.1109	0.8448	2257.68	2087	1423	3677	83534	533.499
69	4256930	163	171.123	42.5213	2.5	291.265	0.1099	0.7857	2241.08	2098	1553	3869	82920	564.76
69	4256943	164	170.98	42.7054	2.5	307.73	0.1028	0.5954	2171	1974	1387	4257	80327	679.506
69	4256954	165	171.138	42.9013	2.5	429.281	0.1212	0.6759	2296.24	2071	1473	4870	84961	734.298
69	4256963	166	171.166	42.7881	2.5	337.941	0.0967	0.538	2376.11	2140	1534	5208	87916	778.9
69	4256975	167	171.269	42.446	2.5	392.288	0.1405	0.8725	2454.92	2347	1723	4542	90832	693.44
69	4256988	168	171.709	42.4305	2.5	260.411	0.1058	0.5964	2290.81	2108	1521	4794	84760	734.67
69	4257000	169	171.825	42.1418	2.5	397.065	0.1289	0.7518	2347.73	2108	1439	4408	86866	713.196
69	4257014	170	171.24	42.5724	2.5	294.63	0.108	0.6544	2282.92	2125	1392	4797	84468	680.316
69	4257024	171	171.094	42.1588	2.5	311.915	0.1025	0.6479	2211.59	2094	1417	4199	81829	634.639
69	4257036	172	171.124	42.4047	2.5	234.388	0.0843	0.6592	2217.73	2049	1675	3876	82056	523.045
69	4257047	173	171.123	41.8003	2.5	301.442	0.0878	0.5683	2271.57	2169	1487	4357	84048	645.038
69	4257069	174	171.513	42.3972	2.5	350.013	0.1167	0.69	2323.27	2059	1528	4588	85961	703.871
69	4257058	176	172.102	42.0249	2.5	276.231	0.0769	0.5182	2137.35	2044	1387	4167	79082	589.374
69	4257092	177	171.387	42.6292	2.5	333.258	0.1033	0.6929	2196.41	2043	1520	4042	81267	593.512
69	4257105	178	171.089	43.1009	2.5	288.243	0.0881	0.6017	2189.7	2051	1530	4319	81019	589.355
69	4257144	179	171.113	43.3341	2.5	244.116	0.0947	0.5377	2151.57	1982	1273	4478	79608	692.119
69	4257119	180	171.078	43.3379	2.5	295.098	0.0864	0.554	2132.14	2018	1322	4334	78889	612.385
69	4257130	181	171.014	43.136	2.5	370.658	0.1079	0.6643	2188.24	2022	1343	4580	80965	641.554
69	4257157	182	170.683	43.1587	2.5	294.551	0.0771	0.5285	2235.32	2113	1559	4078	82707	605.788
69	4257169	183	171.021	42.8255	2.5	281.619	0.0751	0.4754	2065.97	1916	1375	4109	76441	606.787
69	4257183	184	171.436	43.1628	2.5	243.883	0.077	0.5575	1955.16	1791	1144	3805	72341	501.39
69	4257224	185	171.217	42.6132	2.5	274.365	0.072	0.4445	1953.84	1773	1240	3904	72292	590.687
69	4257196	186	170.671	43.0777	2.5	283.654	0.0781	0.4406	2017.84	1822	1104	4265	74660	663.83
69	4257236	187	170.161	43.1621	2.5	283.806	0.0733	0.4819	2128.38	1958	1114	4109	78750	603.015
69	4257210	188	171.033	43.0906	2.5	260.369	0.0787	0.5306	2054.7	1929	1367	4309	76024	564.814
69	4257249	189	171.053	42.8146	2.5	314.524	0.1049	0.8115	2299.78	2128	1611	4187	85092	538.057
69	4257259	190	171.741	43.0032	2.5	286.304	0.0908	0.5611	2184.16	1981	1481	4702	80814	648.267
69	4257270	191	171.064	42.6745	2.5	275.577	0.0961	0.6518	2210.84	2030	1587	4093	81801	594.833
69	4257282	192	171.881	42.3447	2.5	299.865	0.0865	0.5224	2181.24	1961	1500	4201	80706	664.628
69	4257292	193	171.695	42.5241	2.5	262.95	0.0912	0.6391	2154.27	1986	1600	3870	79708	563.468
69	4257312	194	171.874	42.4979	2.5	263.555	0.1082	0.6051	2212.24	2029	1126	4853	81853	713.72
69	4257302	195	171.498	42.5144	2.5	262.841	0.0835	0.4843	2108.59	1892	1451	4306	78018	671.198
69	4257322	196	171.575	41.9866	2.5	292.477	0.1061	0.6606	2101.27	2001	1367	3853	77747	610.259
69	4257343	197	171.192	42.2706	2.5	238.977	0.099	0.5589	2098.14	1944	1300	4063	77631	676.287
69	4257331	198	171.079	42.326	2.5	300.746	0.097	0.5972	2159.03	2009	1434	4494	79884	639.27
69	4257362	199	170.802	42.9216	2.5	350.832	0.1147	0.6062	2098.62	1857	1432	4391	77649	712.628
69	4257353	200	171.443	41.942	2.5	288.29	0.0893	0.6571	2067.22	1848	1470	3439	76487	515.809
70	4256649	137	182.468	92.6997	2.5	238.812	0.07	0.502	1870.62	1838	1105	3039	69213	487.44
70	4256668	138	182.236	91.8781	2.5	230.622	0.0669	0.4771	1891.51	1752	1275	3474	69986	497.519
70	4256678	139	181.922	91.8099	2.5	274.443	0.0864	0.7038	2018.05	1979	1253	3615	74668	456.281
70	4256687	140	182.736	91.7569	2.5	266.623	0.0787	0.5806	2002.03	1868	1271	3599	74075	503.114
70	4256695	141	181.935	92.1735	2.5	260.557	0.0908	0.8222	2118.86	2014	1478	3293	78398	428.86
70	4256704	142	181.831	92.465	2.5	278.528	0.0866	0.8168	2104.11	2054	1413	2969	77852	410.555
70	4256713	143	182.017	92.3359	2.5	223.435	0.0692	0.6008	2114.24	2018	1458	3558	78227	455.724
70	4256752	144	182.451	92.8343	2.5	294.71	0.0842	0.6438	2286.57	2156	1685	3874	84603	551.434
70	4256724	145	183.055	92.6844	2.5	215.154	0.049	0.5698	2252.46	2287	1510	3106	83341	369.312
70	4256742	147	183.096	92.6837	2.5	322.239	0.0811	0.6783	2293.03	2204	1515	3590	84842	506.911
70	4256761	148	183.87	91.8624	2.5	357.413	0.089	0.7433	2416.97	2343	1676	3927	89428	531.329
70	4256782	149	182.898	91.8753	2.5	351.924	0.0995	0.9031	2506.81	2387	1694	4097	92752	502.2
70	4256771	150	182.854	92.0608	2.5	338.064	0.0995	0.7551	2498.65	2413	1596	4706	92450	599.135
70	4256792	151	183.103	92.0261	2.5	366.881	0.0959	0.6291	2445.78	2331	1539	4544	90494	680.455
70	4256854	152	182.747	91.8495	2.5	248.913	0.0844	0.767	2374.59	2303	1471	3564	87860	481.858
70	4256805	153	183.109	92.0533	2.5	342.383	0.0864	0.6409	2398.11	2374	1529	3917	88730	595.117
70	4256818	154	183.436	91.8561	2.5	302.828	0.0886	0.7571	2373.14	2306	1677	3690	87806	509.962
70	4256828	155	183.543	91.9232	2.5	270.673	0.0887	0.8593	2529.3	2522	1577	3797	93584	479.482
70	4256841	156	182.798	91.5637	2.5	271.516	0.0888	0.8664	2709.95	2601	1740	4356	100268	510.301
70	4256866	157	181.768	92.801	2.5	299.457	0.0812	0.8719	2653.03	2633	1681	3676	98162	457.029
70	4256876	158	182.713	92.3636	2.5	390.597	0.0992	0.6901	2783.76	2631	1711	4758	102999	728.253
70	4256887	159	181.734	92.1638	2.5	395.083	0.0905	0.8715	2727.97	2587	1939	4151	100935	519.73
70	4256923	160	182.315	92.1038	2.5	267.814	0.0791	0.6801	2690.95	2586	1707	4537	99565	580.196
70	4256897	161	181.219	92.3703	2.5	402.3	0.1013	0.8461	2873.51	2663	1907	4833	106320	624.654
70	4256910	162	181.371	92.5803	2.5	316.069	0.0858	1.0239	2655.51	2679	1825	3725	98254	410.048
70	4256939	163	181.704	92.27	2.5	380.435	0.0939	0.8659	2532.08	2408	1798	3518	93687	502.062
70	4256950	164	183.126	92.6719	2.5	295.305	0.0891	0.863	2537.49	2454	1733	3658	93887	481.15
70	4256960	165	183.319	93.243	2.5	318.868	0.0851	0.9674	2608.97	2624	1812	3271	96532	422.844
71	4256764	148	157.937	130.287	2.5	407.891	0.1328	0.6791	2091	1854	1173	4259	77367	721.678
71	4256785	149	157.464	129.898	2.5	478.623	0.1558	0.7524	2179.86	1939	1314	4443	80655	781.179
71	4256774	150	157.973	130.816	2.5	410.155	0.1691	0.6728	2072.27	1755	1391	5876	76674	891.089
71	4256796	151	158.053	130.761	2.5	433.628	0.1487	0.6571	1940.89	1669	1192	4751	71813	764.816
71	4256859	152	157.876	130.944	2.5	461.214	0.1757	0.6649	2105.59	1772	1101	5589	77907	946.61
71	4256810	153	158.215	130.92	2.5	370.611	0.1359	0.5997	2047.81	1747	1020	4566	75769	817.221
71	4256821	154	157.976	130.602	2.5	344.765	0.1364	0.5783	1938.24	1630	1280	4774	71715	804.66
71	4256833	155	158.119	131.231	2.5	381.168	0.1567	0.682	1918.62	1709	1082	4565	70989	762.354
71	4256846	156	158.79	131.281	2.5	362.204	0.1296	0.5764	1851.19	1584	1152	4660	68494	737.125
71	4256869	157	158.451	131.06	2.5	377.217	0.1239	0.5884	1929.05	1600	1154	3943	71375	722.571
71	4256879	158	158.374	131.748	2.5	318.092	0.1462	0.5951	2004.41	1752	1277	4642	74163	859.212
71	4256890	159	157.767	131.173	2.5	421.623	0.1574	0.7163	2073.89	1827	1349	4875	76734	787.46
71	4256928	160	157.858	130.9	2.5	408.044	0.1342	0.7178	2058.41	1838	972	4322	76161	678.516
71	4256901	161	157.447	130.849	2.5	409.623	0.1396	0.6264	2003.65	1726	1103	4873	74135	783.696
71	4256913	162	157.094	130.846	2.5	360.955	0.1268	0.6305	1989.08	1693	1347	4230	73596	710.259
72	4256786	149	152.677	139.269	2.5	228.424	0.104	0.9431	1744.49	1679	1016	2773	64546	348.57
72	4256775	150	152.782	138.753	2.5	213.846	0.0886	0.9943	1704.95	1739	1126	2299	63083	279.003
73	4256781	149	141.243	80.0077	2.5	215.17	0.0625	0.6423	2092.05	2066	1317	2972	77406	383.446
73	4256770	150	141.038	80.234	2.5	203.127	0.0616	0.6021	2211.78	2176	1504	3406	81836	426.49
74	4256772	150	178.744	106.281	2.5	222.734	0.0838	0.9431	2054.3	2012	1354	3161	76009	336.918
74	4256793	151	178.572	106.976	2.5	203.247	0.057	0.6265	2063.84	2019	1481	2940	76362	355.481
74	4256856	152	179.163	106.829	2.5	277.944	0.081	0.7131	2093.84	2115	1413	3382	77472	440.163
75	4256794	151	145.031	114.784	2.5	275.925	0.0801	0.8926	2191.86	2118	1504	2833	81099	364.204
75	4256857	152	145.119	115.02	2.5	289.666	0.0881	0.899	2259.51	2230	1547	3400	83602	406.901
75	4256807	153	145.697	114.661	2.5	216.123	0.0686	0.8183	2205.32	2257	1428	2908	81597	345.934
75	4256819	154	144.894	115.161	2.5	220.479	0.0772	0.9203	2187.35	2188	1645	3122	80932	340.758
75	4256830	155	144.727	115.323	2.5	271.888	0.0879	0.8287	2235.68	2129	1365	3147	82720	435.855
75	4256844	156	143.839	114.615	2.5	237.757	0.073	0.7572	2242.57	2271	1501	3243	82975	402.829
76	4256852	152	196.492	74.6217	2.5	220.303	0.0681	0.6373	1865.03	1800	1233	2703	69006	373.154
76	4256802	153	196.212	74.8223	2.5	244.577	0.0952	0.8615	2007.73	1963	1405	2987	74286	405.002
76	4256815	154	196.147	74.6983	2.5	315.58	0.0933	0.8618	2094.03	1930	1507	3274	77479	414.778
76	4256826	155	196.104	74.1962	2.5	219.455	0.0901	0.8349	2075.3	1996	1477	3173	76786	410.864
76	4256840	156	196.301	74.5953	2.5	285.865	0.0895	0.8502	2005.54	1960	1137	2808	74205	387.66
76	4256864	157	196.353	75.0353	2.5	228.929	0.0909	0.8871	1991.08	1914	1438	3140	73670	374.219
76	4256875	158	196.539	75.0235	2.5	232.886	0.0951	0.9273	1968.92	1894	1396	3081	72850	368.808
76	4256885	159	196.41	74.9933	2.5	224.7	0.068	0.5842	1960.68	1841	1334	3313	72545	427.509
76	4256920	160	196.072	74.7844	2.5	210.422	0.0654	0.7674	1906	1846	1363	2569	70522	304.817
76	4256895	161	196.656	75.1957	2.5	229.976	0.066	0.615	1973.92	1962	1334	2813	73035	397.517
76	4256936	163	196.485	74.5873	2.5	259.83	0.0954	0.8752	1931.68	1942	1344	2799	71472	384.249
76	4256947	164	196.771	74.4495	2.5	279.723	0.0879	0.7944	2048.14	1966	1326	3087	75781	416.676
76	4256958	165	196.834	74.3257	2.5	254.242	0.0843	0.7397	2079.89	1961	1041	3294	76956	437.365
76	4256967	166	196	74.4363	2.5	303.858	0.0854	0.718	2042.54	2041	1345	3031	75574	447.5
76	4256979	167	196.253	74.2938	2.5	271.694	0.086	0.6971	1928	1839	1129	3098	71336	438.194
76	4256993	168	196.27	75.1984	2.5	233.709	0.0797	0.8734	1927.62	1869	1386	2656	71322	325.692
76	4257006	169	196.345	74.5008	2.5	208.931	0.0813	0.7231	1993.7	1942	1089	3116	73767	414.599
76	4257018	170	196.576	74.5309	2.5	227.076	0.0783	0.699	1935.81	1849	1455	3030	71625	402.283
76	4257030	171	196.566	74.2138	2.5	264.656	0.0854	0.8062	2001.46	1861	1475	3016	74054	390.741
76	4257042	172	196.391	74.2171	2.5	332.409	0.103	0.8175	2103.54	2080	1068	3241	77831	480.662
76	4257053	173	196.393	74.1288	2.5	285.197	0.0891	0.7579	2154.65	2032	1464	3267	79722	465.077
76	4257073	174	196.624	73.9177	2.5	269.849	0.094	0.7607	2059.49	1987	1208	3373	76201	465.222
76	4257082	175	196.514	74.0994	2.5	345.234	0.1059	0.7333	2124.68	1948	1441	3382	78613	555.139
76	4257063	176	196.103	74.2722	2.5	388.621	0.1279	1.0567	2360.68	2316	1636	3913	87345	506.562
76	4257097	177	196.492	74.1607	2.5	310.647	0.1049	0.9637	2375.51	2385	1746	3594	87894	468.156
76	4257111	178	196.365	73.6169	2.5	299.974	0.0881	0.7763	2165.62	2215	1403	3091	80128	451.775
76	4257149	179	196.429	73.6906	2.5	281.855	0.0982	0.8898	2189.89	2139	1482	3325	81026	440.097
76	4257124	180	196.559	73.5386	2.5	243.812	0.0801	0.7956	2079.65	1993	1386	3093	76947	387.817
76	4257135	181	196.342	73.7539	2.5	243.133	0.0871	0.8239	2127.7	2101	1433	3058	78725	413.733
76	4257161	182	196.2	73.3978	2.5	265.423	0.0824	0.775	2004.86	1885	1328	2866	74180	393.67
77	4256804	153	195.949	90.3065	2.5	333.698	0.1157	0.8811	2204.76	2090	1323	3618	81576	519.1
77	4256817	154	196.878	88.749	2.5	264.94	0.0816	0.5807	1936.19	1827	1298	3491	71639	503.13
78	4256843	156	178.597	106.968	2.5	231.649	0.0817	0.8304	2011.08	1918	1449	3004	74410	365.846
78	4256867	157	179.012	106.91	2.5	248.486	0.0731	0.7484	2026.38	1994	1339	2896	74976	368.694
78	4256877	158	178.877	107.541	2.5	214.816	0.0672	0.7136	1964.81	1902	1191	2795	72698	346.898
78	4256888	159	178.668	106.08	2.5	219.082	0.0737	0.7448	2052.03	2134	1418	2851	75925	378.012
78	4256925	160	178.501	106.788	2.5	233.144	0.0648	0.6944	1997.86	1971	1365	2657	73921	350.07
79	4256882	159	146.869	53.3002	2.5	247.602	0.0773	0.6585	2045.76	1976	1368	3548	75693	445.593
79	4256917	160	146.226	53.4819	2.5	240.537	0.0675	0.5827	2056.54	1905	1393	3290	76092	446.62
79	4256904	162	146.912	52.396	2.5	251.448	0.0862	0.6013	2163.62	2095	1368	3876	80054	571.169
79	4256933	163	146.804	52.809	2.5	256.213	0.0776	0.6553	2139.05	2018	1482	3535	79145	469.897
79	4256944	164	146.888	52.9165	2.5	223.382	0.0747	0.6443	2105.16	2066	1290	3381	77891	454.447
79	4256955	165	147.149	52.4995	2.5	268.737	0.0688	0.5548	2191.22	2042	1403	3841	81075	508.382
79	4256964	166	147.199	52.206	2.5	229.406	0.0585	0.5649	2156.54	2050	1652	3252	79792	421.829
80	4256886	159	149.759	76.3507	2.5	239.088	0.0699	0.5505	2079.43	1967	1432	3409	76939	493.782
80	4256921	160	149.918	76.1823	2.5	308.86	0.0953	0.754	2160	1984	1544	3533	79920	498.676
80	4256896	161	149.421	76.8454	2.5	285.973	0.1011	0.6789	2169.03	2061	1438	4090	80254	586.41
80	4256908	162	150.138	76.3327	2.5	255.265	0.0737	0.6026	2091.84	1958	1493	3725	77398	476.833
80	4256937	163	149.994	76.1348	2.5	279.856	0.089	0.6503	2108.59	1911	1330	3889	78018	529.849
80	4256948	164	149.527	76.6482	2.5	275.463	0.0906	0.7038	2265.32	2159	1407	3834	83817	534.994
80	4256959	165	150.069	75.8904	2.5	397.79	0.1147	0.7672	2461.51	2340	1647	4824	91076	660.418
80	4256968	166	150.064	76.121	2.5	316.705	0.078	0.6788	2337.32	2234	1591	3655	86481	498.449
80	4256980	167	150.033	76.6582	2.5	266.099	0.0783	0.6402	2166.59	2104	1456	3715	80164	491.261
80	4256994	168	149.984	76.7434	2.5	266.848	0.0597	0.4416	2058.05	1895	1496	3707	76148	525.461
80	4257007	169	149.918	76.5865	2.5	221.607	0.0618	0.4689	2054	1904	1283	3558	75998	509.786
80	4257019	170	149.944	77.0357	2.5	234.16	0.0578	0.4211	2091.62	2021	1439	4011	77390	542.654
81	4256855	152	135.043	104.344	2.5	223.765	0.0783	1.0112	2142.35	2146	1492	2899	79267	307.797
81	4256806	153	134.933	106.062	2.5	201.738	0.0677	0.8124	2034.92	2071	1447	2648	75292	317.828
82	4256909	162	195.869	87.9923	2.5	255.331	0.1069	1.3798	2250.3	2286	1702	2877	83261	315.017
82	4256938	163	195.587	87.0325	2.5	494.27	0.1633	1.2743	2673.32	2485	1728	4139	98913	588.862
82	4256949	164	195.756	87.3542	2.5	276.86	0.1134	1.1684	2333.51	2279	1503	3461	86340	406.889
82	4256969	166	195.306	87.8645	2.5	238.231	0.0859	1.0931	2252.68	2210	1662	2907	83349	326.067
82	4256981	167	196.925	87.3919	2.5	215.752	0.0786	0.9743	2105.41	2025	1525	2903	77900	315
83	4256911	162	187.501	119.989	2.5	311.137	0.1283	0.731	1839.14	1657	1116	3463	68048	572.135
83	4256941	163	187.048	119.648	2.5	208.11	0.0813	0.5918	1660.95	1517	1116	3040	61455	422.067
83	4256952	164	187.468	119.281	2.5	222.726	0.0919	0.6983	1705.89	1638	1147	3028	63118	411.082
83	4256961	165	187.026	119.778	2.5	238.442	0.1042	0.8144	1777.95	1733	1128	2967	65784	411.903
84	4256734	146	146.387	116.472	2.5	253.95	0.0947	1.1811	2278.95	2259	1595	3105	84321	333.755
84	4256744	147	145.475	115.51	2.5	237.511	0.0802	0.9108	2364.38	2379	1694	3412	87482	385.639
85	4256976	167	149.314	42.718	2.5	228.292	0.0713	0.6676	2179.86	2078	1646	3232	80655	434.421
85	4256987	168	149.5	42.3117	2.5	203.84	0.0742	0.6661	2108.32	2009	1594	3834	78008	437.269
85	4257013	170	149.488	42.7557	2.5	319.836	0.0942	0.7467	2193.73	2068	1602	3604	81168	505.913
85	4257025	171	149.268	42.7274	2.5	209.357	0.0835	0.6817	2073.43	1948	1202	3416	76717	468.746
85	4257037	172	149.177	42.6827	2.5	308.522	0.0905	0.6851	2138.08	2043	1265	3743	79109	518.161
85	4257048	173	149.133	43.0887	2.5	232.101	0.0695	0.7154	2047.16	2054	1491	3057	75745	372.016
85	4257077	175	149.434	42.8846	2.5	215.374	0.0638	0.6645	2067.22	1967	1536	3263	76487	373.362
85	4257059	176	149.878	42.9195	2.5	297.745	0.0908	0.7756	2152.16	2072	1484	3330	79630	461.726
85	4257091	177	149.277	42.7668	2.5	210.241	0.0622	0.5903	2030.65	1942	1193	3280	75134	402.581
85	4257104	178	149.383	42.7514	2.5	258.066	0.0832	0.6807	2125.41	1943	1431	3621	78640	479.77
85	4257143	179	149.953	42.7408	2.5	205.166	0.0573	0.5127	2004.73	1927	1379	3032	74175	423.823
85	4257118	180	149.85	42.8564	2.5	257.059	0.0697	0.6171	2129.97	2068	1427	3416	78809	449.913
85	4257156	182	149.146	43.1684	2.5	233.175	0.0513	0.5298	2059.95	1936	1414	2868	76218	379.725
85	4257170	183	148.416	43.569	2.5	302.667	0.1007	0.7539	2211.97	2104	1234	3580	81843	536.821
85	4257184	184	148.429	43.8115	2.5	237.851	0.0743	0.5383	2179.73	2109	1283	3827	80650	559.764
85	4257223	185	149.29	43.3278	2.5	242.403	0.0791	0.6491	2211.7	2170	1462	3890	81833	499.685
85	4257197	186	148.926	44.0564	2.5	248.061	0.0821	0.6518	2328.46	2204	1577	4074	86153	541.812
85	4257237	187	149.03	43.7749	2.5	276.391	0.074	0.5823	2362.3	2158	1756	4359	87405	559.239
85	4257209	188	148.873	43.2582	2.5	208.784	0.0598	0.6256	2210.03	2063	1563	3224	81771	398.918
86	4256971	166	186.184	95.2386	2.5	285.049	0.1079	1.1871	2437.97	2471	1516	3333	90205	399.933
86	4256982	167	185.694	93.351	2.5	258.192	0.0869	0.9926	2359.49	2350	1738	3220	87301	380.201
86	4256995	168	186.141	92.9747	2.5	221.943	0.0861	1.1106	2321.14	2276	1443	3215	85882	331.538
86	4257008	169	186.497	92.8376	2.5	212.464	0.081	1.1041	2328.41	2303	1477	2878	86151	316.136
86	4257020	170	186.638	93.5817	2.5	284.836	0.0982	1.0527	2319.03	2375	1566	3145	85804	393.98
87	4256972	166	177.999	106.43	2.5	223.82	0.0677	0.7577	1991.3	1923	1416	2825	73678	333.382
87	4256983	167	178.19	106.442	2.5	214.081	0.0691	0.7342	1982.68	1862	1532	2962	73359	348.935
87	4256996	168	178.956	106.993	2.5	206.635	0.0743	0.7987	2013.73	2030	1401	2748	74508	348.964
87	4257009	169	178.133	107.083	2.5	217.893	0.0914	0.7748	2133.11	2029	1488	3509	78925	461.048
88	4256973	166	146.947	114.478	2.5	254.843	0.0863	0.8399	2367.73	2390	1611	3435	87606	447.821
88	4256984	167	146.075	114.847	2.5	277.375	0.09	1.137	2410.7	2425	1753	3262	89196	350.071
88	4256997	168	144.539	114.501	2.5	240.566	0.0753	0.8344	2361.35	2325	1592	3248	87370	396.296
88	4257010	169	146.293	114.486	2.5	222.911	0.0819	0.9154	2360.81	2400	1632	3067	87350	390.662
88	4257021	170	146.22	114.613	2.5	226.7	0.0713	1.2654	2368.65	2365	1791	2967	87640	249.274
88	4257034	171	145.626	114.274	2.5	205.618	0.0788	0.8006	2325.11	2289	1541	3474	86029	424.041
88	4257044	172	145.454	114.722	2.5	267.322	0.0877	1.0148	2426.08	2473	1563	3193	89765	385.548
88	4257056	173	147.266	114.017	2.5	211.59	0.0669	0.7733	2292.97	2282	1565	3083	84840	372.022
88	4257089	175	146.148	114.76	2.5	226.562	0.0851	1.1334	2444.81	2405	1766	3486	90458	338.419
88	4257066	176	146.303	114.973	2.5	254.033	0.1241	1.5177	2527.51	2486	1699	3459	93518	367.705
88	4257102	177	147.748	114.366	2.5	266.483	0.0669	0.6638	2155.86	2149	1451	2796	79767	407.409
88	4257117	178	147.068	115.011	2.5	282.542	0.097	0.9663	2370.49	2453	1350	3457	87708	433.845
88	4257154	179	147.309	114.945	2.5	305.36	0.1036	1.2554	2344.3	2329	1626	2984	86739	350.718
88	4257127	180	146.856	115.089	2.5	303.371	0.1079	1.3934	2454.49	2362	1897	3264	90816	343.235
88	4257140	181	146.178	114.952	2.5	290.85	0.1052	1.0834	2325.05	2272	1592	3189	86027	408.707
88	4257166	182	145.456	115.072	2.5	263.762	0.0834	0.8286	2348.3	2374	1627	3346	86887	436.113
88	4257180	183	145.365	115.388	2.5	267.955	0.0809	0.9964	2343.95	2307	1808	2970	86726	352.052
88	4257192	184	145.109	114.44	2.5	268.918	0.0881	0.81	2377	2426	1351	3274	87949	475.231
88	4257233	185	145.396	114.983	2.5	405.424	0.1022	0.952	2544.43	2464	1658	3494	94144	495.848
88	4257205	186	145.987	114.523	2.5	276.284	0.0953	1.2044	2564.95	2500	1936	3357	94903	370.547
88	4257246	187	146.464	114.228	2.5	244.994	0.0829	0.9128	2415.32	2432	1444	3253	89367	405.177
88	4257220	188	146.964	113.476	2.5	234.696	0.0973	0.9734	2265.68	2306	1579	3133	83830	412.66
88	4257257	189	146.724	114.442	2.5	239.551	0.0901	1.0243	2229.3	2223	1414	3176	82484	359.863
88	4257268	190	146.206	114.756	2.5	271.794	0.0982	1.062	2297.08	2271	1624	3272	84992	386.742
88	4257279	191	146.35	113.92	2.5	325.299	0.1161	1.2177	2304.05	2283	1458	3029	85250	393.709
88	4257289	192	146.558	114.34	2.5	252.703	0.0922	1.0246	2240.62	2226	1330	2979	82903	369.265
88	4257300	193	146.385	114.122	2.5	272.363	0.0964	1.0866	2219.78	2289	1441	2813	82132	359.252
88	4257319	194	146.586	114.572	2.5	293.73	0.1009	1.1006	2245.51	2272	1519	2902	83084	374.054
88	4257310	195	146.826	114.742	2.5	242.167	0.0808	0.9493	2186.51	2144	1446	2911	80901	344.431
88	4257329	196	147.649	114.301	2.5	230.393	0.0659	0.7379	2196.43	2148	1537	3166	81268	368.243
89	4256940	163	144.225	114.336	2.5	221.487	0.0712	0.871	2268.3	2269	1608	3004	83927	346.402
89	4256951	164	143.71	113.935	2.5	236.001	0.0836	0.8664	2178.57	2222	1647	2984	80607	388.055
90	4256990	168	145.638	52.5004	2.5	250.523	0.0689	0.5703	2131.89	1986	1382	3522	78880	482.11
90	4257003	169	145.338	52.8337	2.5	287.04	0.1004	0.7233	2291.24	2106	1612	3848	84776	578.23
90	4257015	170	146.044	52.8367	2.5	239.069	0.0796	0.6519	2144.68	2003	1601	3599	79353	485.255
90	4257027	171	146.493	52.0927	2.5	296.788	0.0885	0.6475	2104.35	1957	1491	3728	77861	528.295
90	4257039	172	145.748	52.2245	2.5	285.162	0.0797	0.5679	2113.92	1986	1398	3784	78215	549.25
90	4257050	173	145.904	51.2171	2.5	245.249	0.0729	0.5193	2095.3	1974	1423	4129	77526	548.432
90	4257070	174	146.541	51.6841	2.5	245.33	0.0889	0.8088	2159.41	2123	1592	3372	79898	436.091
90	4257078	175	146.186	50.9611	2.5	237.328	0.0609	0.4854	2055.35	1909	1415	3537	76048	485.906
90	4257060	176	145.887	51.5684	2.5	225.025	0.0715	0.5305	2021.38	1900	1415	3745	74791	508.531
90	4257094	177	145.943	50.7349	2.5	204.488	0.0623	0.5343	2076.22	1999	1373	3602	76820	455.827
90	4257106	178	145.599	51.0237	2.5	217.614	0.0606	0.5107	2021.08	1992	1237	3388	74780	452.398
90	4257146	179	146.131	52.0711	2.5	260.47	0.0806	0.5758	2024.59	1905	1368	3765	74910	524.776
90	4257121	180	145.896	51.1144	2.5	251.768	0.0792	0.7077	2141.14	2021	1564	3731	79222	443.82
90	4257132	181	145.63	51.3078	2.5	278.853	0.0757	0.6346	2170.16	2019	1620	3635	80296	481.412
90	4257158	182	145.27	51.5999	2.5	258.253	0.0794	0.519	2116.14	1991	1313	4078	78297	599.583
90	4257171	183	144.777	51.5519	2.5	232.922	0.0748	0.5733	2073.86	1905	1177	3647	76733	503.318
90	4257185	184	146.128	51.141	2.5	267.641	0.0897	0.8821	2178.51	2155	1453	3182	80605	406.716
90	4257225	185	146.589	51.0371	2.5	227.984	0.0879	0.8814	2243.78	2161	1571	3713	83020	411.323
90	4257198	186	145.958	50.9535	2.5	260.162	0.0624	0.4656	2222.7	2060	1509	4489	82240	560.62
90	4257238	187	146.237	50.7964	2.5	261.094	0.0602	0.4951	2242.97	2146	1495	3486	82990	514.419
90	4257211	188	145.653	50.9463	2.5	243.41	0.0589	0.5709	2200.43	2149	1491	3176	81416	428.945
90	4257250	189	145.686	51.1556	2.5	309.931	0.0921	0.7657	2239.7	2133	1484	3588	82869	493.389
90	4257260	190	145.895	51.5285	2.5	265.589	0.085	0.6556	2244.84	2154	1524	3710	83059	536.703
90	4257271	191	145.82	51.4744	2.5	282.37	0.0822	0.6677	2312.11	2212	1538	4104	85548	526.281
90	4257283	192	146.244	51.9746	2.5	241.792	0.0683	0.5846	2148.11	2056	1397	3377	79480	470.075
90	4257293	193	145.433	51.9633	2.5	278.062	0.0694	0.6295	2204.05	2039	1502	3360	81550	454.305
90	4257313	194	145.77	52.5336	2.5	256.854	0.077	0.5937	2189.78	2109	1493	3661	81022	527.111
90	4257304	195	145.923	52.22	2.5	234.249	0.0739	0.5713	2251.78	2099	1659	4305	83316	542.794
90	4257323	196	145.268	52.4957	2.5	238.385	0.0733	0.5895	2194.27	2065	1473	3637	81188	508.375
90	4257344	197	144.609	52.0003	2.5	240.777	0.0782	0.7079	2232.73	2050	1699	3668	82611	457.311
90	4257332	198	145.002	52.5603	2.5	310.834	0.0931	0.6751	2225.76	2139	1488	4198	82353	561.347
90	4257363	199	144.621	52.89	2.5	281.308	0.067	0.5364	2216.43	2114	1475	3525	82008	518.955
90	4257354	200	144.499	53.5196	2.5	266.432	0.0856	0.617	2206.27	2097	1238	3818	81632	563.994
90	4257393	201	144.563	53.4546	2.5	214.989	0.0857	0.6305	2240.65	2139	1540	4350	82904	560.985
91	4257033	171	179.643	107.019	2.5	249.745	0.0811	0.7149	1979.05	1891	1408	2944	73225	415.16
91	4257043	172	179.348	106.485	2.5	241.657	0.0872	0.7269	1994.68	1893	1348	3544	73803	440.406
91	4257055	173	179.459	106.572	2.5	221.58	0.0818	0.8601	2024.89	1963	1369	3083	74921	356.206
91	4257075	174	179.54	107.118	2.5	245.858	0.0953	0.8355	2054.97	1977	1323	3413	76034	427.944
91	4257088	175	179.28	106.517	2.5	206.478	0.0665	0.8094	2084.03	2128	1548	2843	77109	321.029
91	4257101	177	179.081	106.407	2.5	229.82	0.0821	0.9356	2202.89	2097	1624	3047	81507	357.212
91	4257115	178	178.002	106.052	2.5	233.417	0.0871	0.7801	2183.27	2146	1223	3019	80781	448.238
91	4257153	179	177.196	105.651	2.5	245.829	0.0871	0.9045	2246.22	2226	1498	3215	83110	397.901
92	4256927	160	182.223	127.554	2.5	203.779	0.0969	0.8011	1719.7	1626	1221	2723	63629	379.2
92	4256900	161	182.704	127.535	2.5	201.833	0.0779	0.6854	1645.41	1662	1133	2531	60880	346.818
93	4257054	173	186.892	91.879	2.5	200.456	0.0857	1.1235	2261.62	2247	1654	3011	83680	317.62
93	4257074	174	186.525	92.2899	2.5	228.008	0.0794	1.0863	2297.49	2284	1823	3066	85007	310.992
93	4257086	175	186.634	91.4506	2.5	246.494	0.0766	0.8033	2371.89	2251	1712	3401	87760	420.002
93	4257065	176	186.603	90.4883	2.5	311.052	0.09	0.8067	2458.86	2382	1794	3766	90978	503.208
93	4257099	177	187.158	90.6097	2.5	255.088	0.0881	1.1047	2422.51	2341	1896	3365	89633	355.132
93	4257114	178	186.527	90.8297	2.5	229.74	0.0726	0.9859	2355.03	2361	1675	2988	87136	323.538
93	4257152	179	186.11	91.3681	2.5	289.133	0.0843	0.9881	2404.46	2437	1725	3114	88965	378.182
93	4257126	180	186.815	91.3191	2.5	390.156	0.109	1.0699	2660.32	2547	1592	3870	98432	488.641
93	4257138	181	187.015	91.5752	2.5	309.355	0.0933	0.9395	2504.76	2411	1699	3865	92676	454.826
93	4257164	182	186.737	91.1654	2.5	280.46	0.0748	0.8576	2329.14	2327	1557	3163	86178	377.85
93	4257178	183	187.117	90.454	2.5	269.395	0.0719	0.6833	2286.54	2270	1316	3428	84602	448.854
93	4257231	185	186.73	91.0758	2.5	245.352	0.0691	0.7647	2307.59	2237	1430	3148	85381	390.158
93	4257204	186	186.426	91.2444	2.5	264.731	0.091	1.0449	2392.86	2306	1741	3458	88536	382.166
93	4257244	187	186.527	90.7049	2.5	290.202	0.0914	1.039	2450.3	2417	1744	3253	90661	394.964
93	4257218	188	186.458	91.1378	2.5	247.718	0.0795	0.8496	2413.84	2399	1750	3543	89312	418.336
93	4257255	189	186.547	90.6694	2.5	277.705	0.0993	1.0847	2468.62	2442	1699	3504	91339	411.129
93	4257265	190	186.205	91.1224	2.5	320.163	0.0844	0.8909	2436.46	2434	1769	3595	90149	425.673
93	4257277	191	186.555	90.3123	2.5	264.587	0.0835	0.8377	2336.51	2303	1657	3269	86451	430.015
93	4257287	192	186.946	90.4358	2.5	278.966	0.076	0.7924	2308.65	2316	1575	3433	85420	411.565
93	4257297	193	185.867	89.885	2.5	323.23	0.0926	0.9371	2439.62	2363	1642	3401	90266	441.105
93	4257317	194	186.521	90.1243	2.5	334.811	0.0974	0.7116	2292.19	2357	1475	3569	84811	571.567
93	4257308	195	187.185	90.2802	2.5	329.701	0.0895	0.7598	2330.84	2313	1666	3442	86241	504.038
93	4257327	196	187.012	90.0248	2.5	398.686	0.1093	0.905	2409.22	2277	1588	3763	89141	524.656
93	4257348	197	186.542	89.6244	2.5	342.807	0.0937	0.7277	2364.05	2188	1760	3686	87470	556.75
93	4257337	198	186.08	89.5907	2.5	320.524	0.0899	0.8596	2411	2391	1570	3658	89207	462.616
93	4257368	199	185.931	88.8044	2.5	444.007	0.1218	1.0935	2639.43	2534	1653	3609	97659	524.256
93	4257358	200	185.795	89.1615	2.5	317.177	0.0858	0.8396	2358	2374	1532	3446	87246	444.001
93	4257397	201	186.257	90.1566	2.5	221.487	0.0677	0.829	2294.51	2293	1516	3193	84897	351.174
93	4257377	202	187.071	90.3762	2.5	304.073	0.0835	0.8535	2365.05	2369	1427	3128	87507	427.089
93	4257387	203	185.761	90.6918	2.5	248.57	0.0816	0.9977	2371	2309	1781	3313	87727	358.409
93	4257419	204	186.689	90.103	2.5	309.458	0.0898	0.9286	2413.59	2320	1637	3540	89303	428.181
93	4257408	205	186.352	90.0703	2.5	280.108	0.069	0.6922	2348.24	2213	1702	3546	86885	437.983
93	4257432	206	187.225	90.9586	2.5	213.712	0.059	0.7218	2100	2066	1523	2663	77700	324.077
93	4257455	208	186.494	89.9088	2.5	225.549	0.0666	0.6969	2148.54	2076	1618	3138	79496	385.13
93	4257473	209	186.243	90.0074	2.5	244.914	0.0509	0.5631	2186.38	2144	1558	2948	80896	375.889
93	4257481	210	186.927	90.3193	2.5	254.462	0.0716	0.6871	2230.81	2213	1440	3134	82540	433.772
93	4257464	211	187.222	89.9666	2.5	219.381	0.0654	0.8508	2261.22	2257	1554	3170	83665	326.19
93	4257497	213	187.777	89.9716	2.5	236.09	0.0607	0.7199	2346.27	2284	1557	3146	86812	372.928
93	4257506	214	186.762	90.0937	2.5	210.987	0.0623	0.7247	2358.43	2383	1683	3126	87262	381.587
94	4257083	175	150.081	75.7288	2.5	231.073	0.0719	0.528	2050.84	1910	1317	3778	75881	520.897
94	4257064	176	149.873	76.0123	2.5	272.708	0.0764	0.5305	2103.84	1909	1381	4053	77842	562.987
94	4257098	177	149.842	75.852	2.5	215.402	0.0628	0.4808	2057.41	1844	1448	3753	76124	505.687
94	4257112	178	149.826	76.138	2.5	224.452	0.0574	0.4235	2056.22	1900	1420	3871	76080	527.446
94	4257150	179	149.974	76.0009	2.5	227.227	0.0716	0.6269	2050.97	1979	1396	3239	75886	437.043
94	4257125	180	149.836	76.0647	2.5	212.413	0.0588	0.5081	2049.68	2001	1432	3223	75838	447.863
94	4257136	181	149.726	75.697	2.5	240.37	0.0662	0.5438	2154.86	2128	1306	4023	79730	492.054
94	4257174	183	149.867	76.5981	2.5	242.131	0.0731	0.7124	2302.41	2243	1432	3323	85189	440.236
94	4257189	184	149.784	76.151	2.5	228.878	0.0722	0.5853	2187.62	2072	1485	3765	80942	503.441
94	4257228	185	149.841	76.1953	2.5	219.153	0.0711	0.5472	2103.86	1941	1623	4149	77843	510.505
94	4257202	186	149.954	76.1584	2.5	266.887	0.0773	0.5916	2139.41	1951	1474	3903	79158	518.73
94	4257242	187	149.654	75.6491	2.5	258.392	0.08	0.5706	2191.81	2031	1160	4332	81097	568.855
94	4257216	188	150.09	76.0799	2.5	259.865	0.0777	0.5266	2063.86	1924	1201	4053	76363	565.306
94	4257253	189	149.472	76.2131	2.5	205.426	0.0663	0.5512	2105.57	2079	1540	3854	77906	475.133
94	4257264	190	149.49	76.6571	2.5	219.342	0.0628	0.5033	2110.38	1948	1420	3871	78084	495.6
94	4257274	191	149.995	76.3648	2.5	329.69	0.104	0.6813	2228.24	1984	1631	4103	82445	615.984
94	4257286	192	150.168	76.2128	2.5	341.538	0.1078	0.7348	2252.97	2176	1128	4046	83360	596.577
94	4257296	193	150.243	75.8777	2.5	310.025	0.0802	0.5695	2126.08	2033	1357	3555	78665	554.633
94	4257316	194	150.013	75.9709	2.5	274.28	0.0928	0.6264	2154.89	2055	1253	3909	79731	584.2
94	4257307	195	149.814	76.4039	2.5	230.641	0.0803	0.6538	2132.19	2047	1373	3617	78891	484.887
94	4257326	196	150.249	76.3123	2.5	247.498	0.0743	0.5408	2122.97	2054	1437	3589	78550	542.71
94	4257347	197	150.271	76.3575	2.5	315.604	0.1035	0.7823	2255.14	2119	1656	3912	83440	540.775
94	4257336	198	149.512	76.5217	2.5	260.42	0.0973	0.7411	2208.78	2096	1402	3944	81725	528.574
94	4257367	199	150.123	76.2506	2.5	241.809	0.0782	0.6608	2168.62	2173	1418	3473	80239	475.886
94	4257357	200	150.016	76.0231	2.5	256.098	0.0869	0.7236	2210.16	2179	1567	4023	81776	488.241
94	4257396	201	149.996	75.9133	2.5	293.17	0.0901	0.6733	2131.49	2043	1457	4241	78865	523.416
94	4257376	202	149.925	76.2504	2.5	262.033	0.0754	0.5268	2108	1909	1503	4028	77996	560.754
94	4257385	203	150.038	76.5428	2.5	264.376	0.1111	0.7539	2318.49	2194	1605	4218	85784	614.772
94	4257418	204	150.135	76.4923	2.5	293.168	0.092	0.7445	2201.84	2126	1519	3541	81468	498.437
94	4257407	205	149.989	76.1849	2.5	334.522	0.1104	0.8686	2215.59	2115	1418	3618	81977	507.053
94	4257430	206	150.391	76.7289	2.5	237.302	0.067	0.5172	2214.68	2068	1405	4017	81943	537.87
94	4257444	207	149.739	76.6527	2.5	265.697	0.0761	0.5821	2127.08	1952	1508	3446	78702	517.086
94	4257454	208	149.515	76.5885	2.5	238.052	0.0759	0.6183	2123.43	2022	1584	4109	78567	484.787
94	4257480	210	149.935	76.6205	2.5	299.74	0.0987	0.7489	2232.84	2106	1612	3819	82615	535.636
94	4257463	211	150.201	76.2137	2.5	241.911	0.0744	0.5664	2069.19	1925	1503	3961	76560	505.912
94	4257488	212	150.043	76.4697	2.5	218.798	0.0835	0.5954	2062.05	1955	1239	3845	76296	534.005
94	4257496	213	149.809	76.469	2.5	240.572	0.0801	0.578	2074.84	1929	1405	3759	76769	532.202
94	4257505	214	150.132	76.0359	2.5	238.755	0.0748	0.677	2067.14	1948	1448	3295	76484	425.006
94	4257516	215	149.644	76.446	2.5	216.499	0.0914	0.7835	2141.7	2108	1575	3638	79243	457.68
94	4257558	216	149.761	76.6705	2.5	262.998	0.0737	0.555	2127.89	2054	1265	3585	78732	525.979
94	4257529	217	150.016	76.0215	2.5	262.165	0.088	0.7482	2141.59	2011	1543	3705	79239	462.893
94	4257547	218	149.773	76.2132	2.5	280.268	0.091	0.6381	2175.68	2076	1407	4097	80500	568.613
94	4257538	219	150.16	76.3264	2.5	229.477	0.0714	0.5982	2068.05	1906	1492	3651	76518	460.726
94	4257565	221	149.792	76.1548	2.5	262.642	0.0847	0.773	2241.05	2176	1581	3559	82919	452.744
94	4257581	222	149.993	76.4997	2.5	232.811	0.0762	0.5483	2198.92	2055	1395	4218	81360	567.577
94	4257591	223	150.043	76.0953	2.5	205.055	0.068	0.4638	2148.76	2034	1348	4043	79504	590.021
94	4257600	224	149.914	76.2497	2.5	290.276	0.0881	0.7063	2262.32	2159	1486	4038	83706	518.977
94	4257627	226	150.018	76.2742	2.5	232.388	0.0706	0.5887	2235.32	2047	1360	4235	82707	500.711
94	4257620	227	150.175	76.1222	2.5	250.379	0.0747	0.7929	2160.89	2111	1651	3273	79953	379.065
94	4257615	228	150.09	75.6092	2.5	239.886	0.0767	0.6636	2193.49	2142	1602	4056	81159	470.887
94	4257634	229	150.255	76.2083	2.5	210.99	0.0656	0.6263	2182.68	2143	1630	3473	80759	429.166
94	4257642	230	149.942	76.2386	2.5	239.257	0.0698	0.6223	2162.46	2046	1421	3729	80011	453.69
94	4257648	231	150.079	75.9162	2.5	234.099	0.0705	0.5778	2083.19	1935	1380	3410	77078	474.655
94	4257671	232	150.675	76.0403	2.5	232.332	0.0736	0.6368	2083.27	1974	1362	3090	77081	448.728
94	4257664	233	150.299	76.5108	2.5	259.288	0.0683	0.5954	2288	2174	1611	3562	84656	491.234
94	4257654	234	150.206	76.5863	2.5	262.253	0.0854	0.7105	2282.08	2215	1547	3907	84437	505.601
94	4257689	235	149.99	76.5694	2.5	204.354	0.069	0.5697	2257.14	2111	1729	3743	83514	511.2
94	4257680	236	150.751	76.5833	2.5	204.363	0.0708	0.4842	2153.46	2097	1293	4593	79678	588.074
94	4257697	237	150.018	76.2896	2.5	239.061	0.0862	0.7635	2146.11	2099	1398	3583	79406	446.032
94	4257707	238	149.867	76.2635	2.5	245.926	0.0827	0.6336	2198.68	2067	1489	3853	81351	529.912
95	4257110	178	203.007	67.6824	2.5	281.421	0.0807	0.7621	2227.19	2251	1350	3207	82406	436.312
95	4257148	179	202.823	67.8816	2.5	314.915	0.0965	0.952	2165.32	2068	1590	3276	80117	400.371
95	4257123	180	203.041	67.8259	2.5	376.176	0.1299	0.8767	2102.38	1983	1312	3824	77788	551.405
95	4257133	181	202.875	67.4154	2.5	353.979	0.1281	0.9563	2082	2038	1255	3398	77034	494.335
95	4257159	182	202.272	67.2828	2.5	399.852	0.1464	0.8399	2132.05	2000	1365	4542	78886	648.455
95	4257173	183	201.924	68.3808	2.5	436.184	0.1625	0.9695	2459.7	2288	1378	4380	91009	709.103
95	4257187	184	201.896	68.8252	2.5	535.883	0.1713	1.1621	2745.84	2802	1556	4050	101596	691.183
95	4257227	185	201.619	68.9147	2.5	543.371	0.1733	0.9609	2695.57	2489	1641	4683	99736	828.789
95	4257200	186	202.118	68.1553	2.5	555.201	0.1814	1.125	2830.24	2678	1694	4320	104719	772.631
95	4257239	187	201.659	68.5457	2.5	456.875	0.1521	0.8922	2575.76	2559	1466	4452	95303	762.19
95	4257214	188	201.306	69.2602	2.5	395.294	0.0994	0.7385	2416.78	2218	1366	3835	89421	591.946
96	4257011	169	187.867	118.297	2.5	215.427	0.0728	0.6909	1712.97	1686	1128	2416	63380	336.298
96	4257022	170	187.909	118.788	2.5	215.825	0.0829	0.6998	1709.97	1639	1033	2795	63269	374.224
97	4257162	182	147.653	80.8123	2.5	221.841	0.0615	0.6763	2257.97	2291	1620	3131	83545	386.787
97	4257175	183	146.914	79.8243	2.5	227.992	0.0682	0.6608	2310.3	2279	1246	3467	85481	446.345
97	4257190	184	146.303	79.8279	2.5	222.989	0.042	0.4123	2174.95	2072	1629	3365	80473	425.639
97	4257229	185	146.684	80.617	2.5	242.121	0.061	0.6049	2153.46	2069	1581	3309	79678	409.496
98	4257137	181	195.67	86.6473	2.5	206.525	0.0978	1.2226	2191.62	2221	1664	2988	81090	319.415
98	4257163	182	195.701	86.9795	2.5	225.571	0.0873	1.0209	2152.16	2194	1389	2933	79630	338.398
98	4257177	183	196.142	86.6767	2.5	308.776	0.1167	1.2207	2193.92	2220	1426	2919	81175	375.761
98	4257230	185	196.193	86.8712	2.5	241.522	0.103	1.2801	2103.03	2111	1554	2712	77812	306.794
98	4257203	186	196.199	86.9207	2.5	297.369	0.1178	1.5273	2308.89	2249	1644	3187	85429	318.625
98	4257243	187	196.062	86.8998	2.5	233.96	0.0935	1.0974	2153.08	2159	1433	2948	79664	335.448
98	4257217	188	195.853	86.3324	2.5	209.59	0.101	1.29	2196.73	2234	1310	2913	81279	312.458
98	4257254	189	196.373	86.0666	2.5	275.96	0.1059	1.4241	2149.92	2138	1608	2656	79547	289.04
99	4257139	181	175.838	104.893	2.5	251.733	0.0966	0.8441	2428.65	2335	1584	4001	89860	506.942
99	4257165	182	177.102	105.501	2.5	251.568	0.1007	0.9917	2384.97	2395	1461	3379	88244	440.195
99	4257179	183	176.36	105.092	2.5	328.428	0.1048	0.9176	2407.3	2373	1464	3511	89070	497.587
99	4257191	184	176.867	105.119	2.5	287.095	0.0998	1.1621	2397.27	2364	1707	3437	88699	374.489
99	4257232	185	176.125	104.263	2.5	242.238	0.0766	0.7721	2241.32	2181	1546	3242	82929	413.263
99	4257245	187	175.603	105.072	2.5	214.663	0.0712	0.6803	2188.76	2104	1667	3493	80984	427.856
99	4257219	188	176.763	104.463	2.5	247.596	0.0777	0.9973	2330.84	2260	1797	2987	86241	336.932
99	4257256	189	177.199	104.374	2.5	252.318	0.0925	0.8958	2270.49	2195	1430	3309	84008	429.233
99	4257266	190	176.433	104.81	2.5	262.802	0.0776	0.7	2250.41	2274	1359	3277	83265	463.026
99	4257278	191	175.644	104.117	2.5	209.232	0.0627	0.6603	2196.03	2229	1357	3035	81253	392.732
99	4257288	192	174.809	104.709	2.5	255.082	0.0614	0.6926	2182.32	2085	1531	2915	80746	364.817
99	4257298	193	175.424	104.209	2.5	241.671	0.0588	0.539	2203.57	2166	1319	3475	81532	454.404
99	4257318	194	176.04	104.181	2.5	202.087	0.078	0.6996	2250.49	2136	1637	3613	83268	465.654
99	4257309	195	175.217	104.444	2.5	311.212	0.0954	0.8086	2252.3	2117	1581	3570	83335	485.336
99	4257328	196	175.894	104.113	2.5	311.07	0.0874	0.7643	2207.27	2095	1400	3405	81669	464.096
99	4257350	197	175.523	104.956	2.5	240.259	0.0708	0.6951	2209.89	2165	1469	3192	81766	420.506
99	4257339	198	174.861	104.912	2.5	287.949	0.0782	0.836	2191.84	2191	1380	2990	81098	380.229
99	4257370	199	174.472	104.765	2.5	275.539	0.0897	0.6328	2033.05	1902	1495	3878	75223	528.753
100	4257128	180	187.651	120.505	2.5	313.158	0.1055	0.6149	1839.16	1688	912	3415	68049	570.662
100	4257141	181	187.257	120.31	2.5	312.563	0.1195	0.6407	1896.03	1669	1085	3878	70153	631.999
100	4257167	182	187.614	120.409	2.5	300.52	0.1052	0.6852	1852.86	1652	1241	3164	68556	514.837
100	4257181	183	187.357	120.382	2.5	276.084	0.1208	0.7349	1840.41	1752	1126	3517	68095	539.836
100	4257194	184	187.634	120.449	2.5	283.349	0.1372	0.714	1879.78	1770	956	4260	69552	635.084
100	4257234	185	187.733	120.588	2.5	267.193	0.0992	0.7793	1820.27	1771	1289	2743	67350	421.388
100	4257206	186	187.222	120.346	2.5	309.959	0.1302	0.6835	1796.73	1627	1079	3746	66479	605.642
100	4257247	187	186.876	120.569	2.5	264.545	0.1063	0.6794	1757.73	1607	1054	3234	65036	497.018
101	4257201	186	196.032	73.9137	2.5	258.319	0.0875	0.756	2195.49	2104	1228	3344	81233	467.147
101	4257241	187	195.787	73.783	2.5	271.534	0.0914	0.8525	2133	2147	1307	2989	78921	419.222
101	4257215	188	196.057	73.7063	2.5	203.732	0.073	0.754	1989.27	1931	1177	2899	73603	359.082
102	4257212	188	202.982	66.1389	2.5	342.628	0.0996	0.7937	2319.68	2218	1460	3640	85828	529.596
102	4257251	189	203.035	66.409	2.5	424.37	0.141	0.8319	2184.46	2022	882	3854	80825	649.054
102	4257261	190	203.357	67.0993	2.5	376.65	0.1409	0.7724	2122.14	1932	1409	4290	78519	678.598
102	4257272	191	204.002	66.5472	2.5	288.405	0.1208	0.6493	1989.38	1803	1180	4100	73607	660.42
102	4257284	192	203.039	66.7294	2.5	421.153	0.1573	0.6897	2168.19	1959	1244	5109	80223	854.796
102	4257294	193	203.774	66.6925	2.5	305.17	0.1324	0.7051	1995.76	1744	1324	4107	73843	661.687
102	4257314	194	203.522	66.5875	2.5	289.629	0.1116	0.7018	2008.78	1922	1239	3848	74325	574.566
102	4257305	195	203.206	67.1339	2.5	342.792	0.1352	0.7202	2045.41	1849	1268	4260	75680	676.307
102	4257324	196	203.024	67.3338	2.5	344.47	0.114	0.6044	1992.38	1789	1227	4113	73718	674.565
102	4257345	197	203.156	67.8119	2.5	311.042	0.1027	0.6217	2044.89	1884	1319	4241	75661	612.572
102	4257333	198	202.798	67.777	2.5	303.783	0.1061	0.6221	2016.24	1844	1028	4017	74601	621.916
102	4257365	199	202.948	67.1966	2.5	334.505	0.1235	0.6652	1977.38	1851	1306	4531	73163	653.53
102	4257355	200	203.203	66.863	2.5	384.386	0.1266	0.7616	2029.05	1795	1114	3842	75075	598.661
102	4257394	201	203.22	67.0791	2.5	337.12	0.1147	0.7244	2025.84	1912	1238	4166	74956	575.639
102	4257375	202	203.781	67.3761	2.5	263.25	0.0902	0.6728	1956.92	1848	1323	3478	72406	481.281
102	4257383	203	203.239	67.6848	2.5	329.791	0.1279	0.6328	1978.84	1831	1270	4102	73217	709.338
102	4257415	204	202.945	67.3145	2.5	388.097	0.1287	0.7363	2009.92	1842	1269	4062	74367	622.542
102	4257405	205	202.724	66.5073	2.5	316.013	0.1175	0.7825	2142.81	2006	1349	4103	79284	575.727
102	4257428	206	202.986	66.7648	2.5	318.634	0.1254	0.8614	1962.11	1897	1330	3439	72598	507.587
102	4257442	207	203.036	66.2229	2.5	423.031	0.1524	0.7286	2119.46	1850	1273	4538	78420	769.418
102	4257451	208	202.541	66.6361	2.5	249.264	0.1212	0.6252	1861.65	1682	1141	4158	68881	643.558
102	4257471	209	202.969	67.2748	2.5	377.786	0.1505	0.7158	1941.59	1767	1117	4604	71839	709.717
102	4257478	210	202.704	66.8053	2.5	352.032	0.1296	0.5919	1927.68	1789	998	4461	71324	747.47
102	4257461	211	202.653	66.4797	2.5	354.052	0.1252	0.5133	1978.54	1730	1121	4772	73206	858.039
102	4257486	212	202.037	66.2804	2.5	429.147	0.139	0.5926	2027.24	1706	1203	4502	75008	835.012
102	4257493	213	202.562	66.4392	2.5	275.528	0.1102	0.6016	1897.16	1715	1048	3695	70195	625.793
103	4257349	197	138.085	91.0662	2.5	249.598	0.0713	0.5683	2229.86	2213	1390	3802	82505	522.515
103	4257338	198	137.633	90.7662	2.5	239.33	0.0827	0.6044	2263.16	2184	1430	4262	83737	572.21
103	4257369	199	137.383	90.5644	2.5	309.068	0.0924	0.5888	2257.78	2134	1393	3942	83538	648.806
103	4257359	200	137.469	90.9136	2.5	315.046	0.0938	0.6165	2292.76	2167	1546	4345	84832	638.134
103	4257398	201	136.788	90.6916	2.5	316.152	0.0789	0.6007	2240.86	2101	1509	3717	82912	545.634
103	4257378	202	137.242	91.1242	2.5	223.898	0.0596	0.4503	2206.65	2027	1520	3973	81646	551.186
103	4257386	203	137.065	90.9448	2.5	301.33	0.078	0.5076	2182.08	2030	1351	4201	80737	622.228
103	4257420	204	137.039	91.072	2.5	303.496	0.0953	0.8083	2248.32	2190	1333	3566	83188	484.193
103	4257409	205	136.586	91.0158	2.5	394.848	0.0962	0.6203	2315.95	2120	1505	4133	85690	655.264
103	4257431	206	136.127	90.7843	2.5	324.983	0.0868	0.5618	2285.81	2123	1462	4347	84575	649.742
103	4257445	207	136.253	90.9339	2.5	276.11	0.0873	0.6973	2274.84	2137	1468	3701	84169	523.718
104	4257351	197	179.67	104.947	2.5	200.295	0.0434	0.3902	1968.76	2032	1114	2875	72844	419.517
104	4257340	198	180.845	105.881	2.5	214.518	0.0586	0.5981	1903.62	1908	1046	2485	70434	352.531
105	4257399	201	162.064	93.0958	2.5	305.796	0.0842	0.7104	2251.41	2133	1268	3869	83302	492.277
105	4257379	202	162.628	92.5062	2.5	289.587	0.0773	0.6739	2312.73	2205	1490	3580	85571	492.462
105	4257388	203	162.376	93.2507	2.5	270.13	0.0922	0.8345	2358.43	2225	1725	3640	87262	476.929
105	4257421	204	161.46	92.5698	2.5	211.579	0.0808	0.6583	2307	2198	1430	4139	85359	523.934
105	4257410	205	162.118	92.1609	2.5	215.136	0.0624	0.7692	2229.32	2236	1518	2981	82485	340.449
105	4257433	206	162.103	92.7683	2.5	210.151	0.0565	0.7578	2178.32	2111	1627	2848	80598	307.599
106	4257382	203	146.205	53.5284	2.5	251.361	0.0648	0.6204	2188.68	2098	1551	3101	80981	429.528
106	4257414	204	145.474	52.6089	2.5	210.399	0.07	0.6077	2175.16	2075	1473	3312	80481	468.062
106	4257402	205	145.674	53.0735	2.5	228.34	0.0614	0.4622	2130.03	1922	1553	3820	78811	533.55
106	4257426	206	145.365	52.294	2.5	260.764	0.0801	0.6099	2228.49	2089	1493	4115	82454	541.815
106	4257440	207	145.029	52.9277	2.5	248.213	0.0584	0.4551	2082.22	2006	1310	3585	77042	504.688
106	4257449	208	144.829	51.8654	2.5	210.318	0.075	0.5979	2145.46	2040	1388	3814	79382	500.468
106	4257469	209	145.353	51.9842	2.5	274.188	0.0806	0.695	2139.22	2034	1548	3591	79151	459.184
106	4257476	210	145.243	52.1632	2.5	209.064	0.0696	0.6639	2073.54	2029	1444	3238	76721	406.345
106	4257485	212	145.227	52.1003	2.5	243.277	0.0708	0.6474	2199.86	2132	1475	3496	81395	449.309
106	4257492	213	145.826	52.3156	2.5	321.608	0.1026	0.7822	2344.54	2208	1578	4040	86748	557.722
106	4257502	214	146.233	52.7498	2.5	321.235	0.0831	0.5768	2234.54	2124	1626	3790	82678	594.668
106	4257513	215	145.96	52.5324	2.5	271.452	0.089	0.6435	2191.54	2066	1210	3849	81087	556.541
106	4257555	216	146.346	52.8176	2.5	303.12	0.0905	0.6528	2248.11	2108	1372	3749	83180	571.523
106	4257526	217	146.514	52.5281	2.5	269.689	0.0736	0.5577	2184.19	2075	1335	3588	80815	536.955
106	4257543	218	146.094	52.3128	2.5	257.833	0.0988	0.7944	2143.76	2002	1607	3639	79319	485.28
106	4257534	219	145.589	53.1857	2.5	260.334	0.0854	0.7011	2205.27	2096	1504	3680	81595	495.239
106	4257572	220	145.432	53.136	2.5	260.334	0.0689	0.6216	2116.35	2009	1384	3182	78305	439.087
106	4257562	221	144.969	52.1424	2.5	275.668	0.0766	0.8898	2304.49	2251	1430	3362	85266	368.581
106	4257578	222	145.801	52.816	2.5	288.762	0.0823	0.7595	2283.62	2172	1630	3521	84494	457.419
106	4257588	223	145.5	52.2905	2.5	206.312	0.0771	0.7332	2159.22	2148	1474	3374	79891	421.785
106	4257597	224	145.049	52.5929	2.5	226.42	0.058	0.5236	2183.92	2100	1386	3679	80805	457.435
106	4257607	225	145.583	53.5744	2.5	246.566	0.0844	0.7584	2234.73	2167	1273	3367	82685	458.521
106	4257624	226	145.525	52.5239	2.5	235.952	0.075	0.8061	2301.24	2207	1693	3588	85146	398.316
107	4257384	203	173.13	69.1574	2.5	256.671	0.0675	0.5662	2322.3	2257	1494	3716	85925	518.885
107	4257416	204	173.985	68.2575	2.5	249.685	0.0608	0.4792	2359.7	2282	1497	4192	87309	564.768
107	4257406	205	175.201	69.0127	2.5	203.786	0.0597	0.5105	2288.81	2185	1551	4252	84686	504.953
107	4257429	206	174.49	69.3864	2.5	225.802	0.0907	0.6136	2337.35	2212	1497	4174	86482	633.781
107	4257443	207	174.405	69.8129	2.5	366.764	0.0914	0.6757	2284.05	2148	1595	3845	84510	566.319
107	4257453	208	174.838	69.2863	2.5	279.896	0.0831	0.6227	2281.57	2147	1449	3763	84418	562.531
107	4257472	209	174.732	69.4777	2.5	254.496	0.0753	0.5823	2180.46	2109	1319	3712	80677	524.516
107	4257479	210	174.728	69.0124	2.5	208.656	0.0743	0.6201	2170.84	2080	1315	3701	80321	484.074
107	4257462	211	174.4	68.8195	2.5	320.063	0.0826	0.5193	2283.38	2144	1282	4355	84485	670.676
107	4257487	212	174.373	68.2334	2.5	258.22	0.0795	0.5572	2164.73	1998	1504	4345	80095	572.047
107	4257494	213	174.258	68.8661	2.5	307.404	0.0806	0.6082	2204.38	2019	1453	3834	81562	540.641
107	4257503	214	174.917	68.1324	2.5	275.421	0.0833	0.5845	2252.7	2090	1512	3823	83350	592.526
107	4257514	215	174.266	68.1547	2.5	292.339	0.0816	0.5888	2278.54	2149	1551	4082	84306	583.836
107	4257556	216	175.509	68.4129	2.5	263.954	0.0952	0.6583	2350.92	2185	1519	4399	86984	620.689
107	4257527	217	175.131	68.6378	2.5	317.731	0.0904	0.7119	2378.57	2257	1524	4088	88007	554.217
107	4257545	218	174.608	67.6704	2.5	238.048	0.0951	0.8344	2478.78	2363	1738	4250	91715	515.976
107	4257536	219	175.343	67.9419	2.5	350.632	0.1015	0.6629	2305.24	2066	1493	4569	85294	640.788
107	4257573	220	175.18	69.087	2.5	306.398	0.0927	0.677	2349.92	2204	1342	4437	86947	588.994
107	4257563	221	175.034	67.7667	2.5	379.785	0.1059	0.7057	2427.97	2215	1671	4873	89835	658.701
107	4257579	222	175.105	68.2146	2.5	379.983	0.0972	0.6777	2407.35	2199	1551	3957	89072	629.607
107	4257589	223	175.54	68.6303	2.5	310.75	0.1124	0.8521	2351.11	2198	1574	4088	86991	557.551
107	4257598	224	175.302	69.4277	2.5	259.183	0.0719	0.4662	2222.84	2101	1370	4120	82245	639.965
107	4257609	225	175.065	69.6937	2.5	336.602	0.0946	0.6988	2417.95	2263	1618	4246	89464	597.878
107	4257625	226	175.334	68.9009	2.5	269.513	0.0882	0.5932	2302.7	2197	1240	4427	85200	629.259
107	4257618	227	175.812	68.5454	2.5	294.618	0.104	0.713	2413.11	2287	1609	4216	89285	637.51
107	4257614	228	174.804	68.845	2.5	267.301	0.0722	0.6433	2396.49	2366	1602	3817	88670	502.043
107	4257633	229	175.403	69.2099	2.5	325.593	0.0905	0.6012	2369.78	2184	1532	4388	87682	654.322
107	4257640	230	175.313	69.3531	2.5	295.557	0.0845	0.574	2322.65	2263	1570	4576	85938	630.414
107	4257646	231	176	68.9222	2.5	310.818	0.0886	0.619	2327.73	2283	1554	4247	86126	612.123
107	4257669	232	175.28	69.4453	2.5	312.073	0.0841	0.5976	2261.86	2171	1402	3995	83689	587.112
107	4257662	233	174.63	69.0352	2.5	291.013	0.0815	0.6435	2322.43	2219	1600	4186	85930	544.267
107	4257688	235	175.371	68.6488	2.5	311.2	0.0898	0.7218	2414.03	2279	1735	3804	89319	550.878
107	4257679	236	175.259	69.9113	2.5	305.667	0.069	0.5806	2585.73	2532	1760	4448	95672	575.063
107	4257696	237	175.265	69.6548	2.5	234.203	0.077	0.6028	2419.46	2329	1648	4232	89520	573.896
107	4257705	238	174.507	69.4286	2.5	231.754	0.0811	0.5768	2365.89	2195	1672	4255	87538	615.144
107	4257714	239	175.098	68.3228	2.5	302.996	0.0935	0.6426	2354.46	2165	1708	4398	87115	626.563
107	4257723	240	174.917	68.1633	2.5	263.724	0.0768	0.5445	2225.95	2099	1498	4089	82360	583.22
107	4257734	241	175.326	68.0599	2.5	351.622	0.1212	0.7428	2373.38	2150	1585	4917	87815	690.749
107	4257728	242	175.518	67.9029	2.5	263.62	0.1036	0.6753	2343.89	2240	1597	4956	86724	651.7
107	4257741	243	175.969	68.0458	2.5	329.712	0.1006	0.6317	2197.57	2030	1302	4139	81310	635.839
107	4257749	244	175.044	68.0572	2.5	257.258	0.0936	0.6386	2186.62	2039	1465	4406	80905	586.051
107	4257764	245	175.384	68.1283	2.5	374.899	0.1011	0.6817	2313.38	2198	1628	3912	85595	623.246
107	4257757	246	174.905	68.6153	2.5	289.163	0.0776	0.5482	2191.41	2002	1484	3785	81082	576.004
107	4257769	247	174.543	69.0408	2.5	312.328	0.09	0.6148	2225.7	2120	1359	3883	82351	597.635
107	4257782	248	174.334	68.6966	2.5	275.421	0.081	0.5245	2255.22	2038	1528	4291	83443	644.568
107	4257776	249	174.283	68.4162	2.5	331.263	0.0916	0.5836	2260.16	2108	1301	3996	83626	650.289
107	4257791	250	173.858	68.3548	2.5	278.147	0.0924	0.6363	2281.3	2084	1591	4302	84408	606.43
107	4257787	251	173.777	67.7885	2.5	308.757	0.099	0.7401	2299.89	2087	1614	3884	85096	560.036
107	4257796	252	173.803	67.85	2.5	316.484	0.0973	0.8173	2328.19	2211	1600	3888	86143	505.006
107	4257801	253	173.762	68.5743	2.5	266.24	0.0905	0.7663	2326.27	2315	1437	3942	86072	503.909
107	4257806	254	173.883	68.4376	2.5	336.551	0.0987	0.6375	2284.14	2080	1376	4513	84513	643.782
107	4257811	255	173.854	69.1718	2.5	377.276	0.0972	0.5873	2186.95	2005	1334	4610	80917	659.595
107	4257817	256	174.018	68.8113	2.5	354.807	0.1145	0.6961	2232.54	1996	1320	4359	82604	658.966
107	4257824	257	174.804	68.8482	2.5	391.87	0.1062	0.6436	2217.7	1998	1539	4431	82055	661.491
107	4257832	258	174.492	69.327	2.5	253.698	0.0938	0.6288	2170.16	2104	1275	3941	80296	592.147
107	4257840	259	174.78	69.3082	2.5	330.34	0.1041	0.6158	2267	2009	1533	4634	83879	694.455
107	4257851	260	175.291	69.3872	2.5	265.545	0.0961	0.5191	2200.51	2053	1302	5164	81419	743.049
107	4257846	261	175.066	69.3132	2.5	275.849	0.0962	0.5624	2154.51	1992	1247	4882	79717	672.132
107	4257864	262	174.78	69.3967	2.5	303.012	0.0888	0.5605	2166.32	1906	1569	4543	80154	630.2
107	4257874	263	175.006	69.2599	2.5	241.78	0.0784	0.6393	2195.38	2136	1339	4170	81229	499.162
107	4257856	264	174.422	69.7963	2.5	249.918	0.0675	0.4479	2090.62	1899	1372	4097	77353	590.489
107	4257879	265	174.295	69.6595	2.5	251.891	0.088	0.6897	2188.49	2071	1219	3791	80974	513.555
107	4257887	266	174.213	68.9934	2.5	297.661	0.0803	0.5582	2210.54	2061	1532	3816	81790	588.685
107	4257893	267	174.196	68.6637	2.5	271.021	0.0776	0.5094	2217.78	2072	1411	4099	82058	627
107	4257901	268	173.424	68.7643	2.5	270.968	0.068	0.4812	2186.24	2082	1361	3760	80891	578.913
107	4257906	269	174.044	68.1568	2.5	299.745	0.0764	0.4786	2163.16	1986	1299	4101	80037	641.152
107	4257914	270	173.439	68.7599	2.5	282.084	0.0774	0.4618	2177.97	1977	1546	4532	80585	677.745
107	4257920	271	173.493	68.5134	2.5	255.676	0.0808	0.6068	2290.19	2122	1566	4081	84737	564.235
107	4257925	272	174.131	68.3985	2.5	220.75	0.0662	0.5036	2230.54	2128	1445	4220	82530	549.874
107	4257934	273	174.612	69.3753	2.5	242.917	0.0784	0.5909	2246.38	2123	1521	3772	83116	552.628
107	4257949	274	175.484	69.2239	2.5	240.383	0.0734	0.4825	2114.05	1980	1245	4373	78220	599.464
107	4257940	275	174.942	68.302	2.5	203.167	0.0702	0.538	2082.41	1982	1411	3779	77049	508.035
107	4257956	276	174.852	69.0114	2.5	223.57	0.0524	0.442	2027.95	1949	1486	3286	75034	457.027
107	4257961	277	174.518	68.2251	2.5	246.956	0.0687	0.5296	2054.65	1955	1241	3531	76022	498.637
107	4257967	278	174.716	68.5043	2.5	255.365	0.0484	0.3805	2011.89	1889	1387	3141	74440	488.353
107	4257981	280	175.344	68.8707	2.5	288.237	0.0799	0.5825	2158.7	2018	1499	4068	79872	548.184
107	4257990	281	176.057	69.06	2.5	297.306	0.0961	0.6283	2154.14	1947	1510	4223	79703	601.425
107	4257998	282	176.206	68.9678	2.5	293.397	0.0753	0.5149	2215.14	2084	1258	3970	81960	602.28
107	4258006	283	176.31	68.9861	2.5	310.359	0.0805	0.5634	2146.49	1967	1291	3602	79420	567.47
107	4258015	284	176.097	68.0502	2.5	333.038	0.1182	0.7204	2234.27	2083	1410	4099	82668	655.646
107	4258024	285	175.101	68.4161	2.5	200.817	0.0702	0.4512	2175.59	2014	1448	4067	80497	632.366
107	4258034	286	174.55	67.6253	2.5	238.687	0.0837	0.5626	2252.38	2065	1522	4116	83338	618.442
107	4258043	287	175.037	67.6573	2.5	330.1	0.0869	0.5576	2218.14	2080	1374	4447	82071	636.42
107	4258062	288	175.255	68.1197	2.5	300.478	0.0906	0.611	2258.32	2078	1448	4319	83558	614.025
107	4258054	289	175.705	68.1098	2.5	319.644	0.0993	0.8388	2311.24	2162	1604	3532	85516	497.828
107	4258071	290	176.075	67.1547	2.5	314.952	0.1162	0.7487	2321.84	2202	1626	4761	85908	645.682
107	4258079	291	176.716	67.8146	2.5	336.809	0.1144	0.7875	2329.51	2091	1730	4258	86192	607.4
107	4258088	292	176.373	67.4979	2.5	222.231	0.0775	0.5587	2221.59	2183	1384	3978	82199	572.153
107	4258096	293	175.99	68.154	2.5	275.692	0.0889	0.7141	2212.27	2097	1505	3885	81854	505.686
107	4258105	294	175.668	67.4129	2.5	319.019	0.1137	0.7797	2303.22	2152	1345	4417	85219	603.029
107	4258113	295	176.031	68.4939	2.5	232.252	0.0868	0.6245	2178.76	2041	1480	3875	80614	557.297
107	4258130	296	175.166	69.1014	2.5	268.132	0.0767	0.5033	2078.43	1938	1398	4199	76902	588.272
107	4258121	297	174.911	68.3724	2.5	279.45	0.1032	0.6175	2228.92	2042	1489	4750	82470	675.221
107	4258139	298	174.613	68.0194	2.5	345.047	0.1033	0.5532	2228.62	2003	1448	5249	82459	754.449
107	4258156	299	174.161	68.1642	2.5	327.832	0.1071	0.669	2296.43	2089	1490	4308	84968	663.971
107	4258172	300	173.987	67.6433	2.5	343.345	0.1142	0.7035	2210.57	1979	1583	4117	81791	643.872
107	4258148	301	173.836	68.6873	2.5	302.618	0.0883	0.6199	2165	2016	1390	3791	80105	566.574
107	4258181	302	174.214	68.0339	2.5	340.484	0.0986	0.7016	2114.68	1983	1427	3822	78243	540.919
107	4258165	303	174.221	67.9254	2.5	337.342	0.1	0.627	2167.95	2000	1404	4250	80214	628.666
107	4258189	304	174.439	68.3469	2.5	226.556	0.0797	0.4965	2037.05	1856	1267	3864	75371	605.826
107	4258196	305	174.694	68.7583	2.5	355.087	0.0967	0.6211	2167.35	1958	1313	4006	80192	615.155
107	4258203	306	174.599	68.8906	2.5	253.081	0.0967	0.6318	2114.32	1995	1387	4253	78230	590.18
107	4258228	307	174.926	67.3059	2.5	435.348	0.1056	0.6124	2226.97	2008	1429	4000	82398	694.593
107	4258221	308	175.356	68.2516	2.5	254.919	0.0812	0.5487	2191.24	2042	1491	3815	81076	599.877
107	4258211	309	175.385	68.1336	2.5	395.425	0.1224	0.7978	2346	2124	1605	3987	86802	641.323
107	4258236	310	175.403	68.5805	2.5	300.015	0.1115	0.7889	2248.89	2038	1515	4090	83209	571.744
107	4258246	311	176.006	68.6899	2.5	324.646	0.1009	0.6992	2212.54	2008	1553	4014	81864	579.79
107	4258256	312	175.512	68.1194	2.5	308.755	0.1024	0.6421	2469.76	2287	1595	5075	91381	714.58
107	4258268	313	175.933	68.1421	2.5	327.374	0.0978	0.606	2432.24	2181	1631	4438	89993	714.888
107	4258280	314	175.715	67.265	2.5	303.259	0.1056	0.6399	2263.3	2088	1373	4769	83742	675.813
107	4258291	315	175.832	67.7902	2.5	385.204	0.1203	0.7108	2320.24	2197	1313	4715	85849	701.137
107	4258302	316	175.922	67.5431	2.5	321.588	0.0983	0.6334	2295	2169	1338	4341	84915	648.63
107	4258313	317	175.52	67.9212	2.5	371.198	0.1148	0.6407	2319.86	2096	1574	4531	85835	745.715
107	4258321	318	176.165	67.7943	2.5	340.562	0.0954	0.608	2203.08	2056	1319	4329	81514	631.436
107	4258332	319	175.584	67.1829	2.5	359.934	0.1105	0.6152	2281.49	2136	1198	4794	84415	738.137
107	4258344	320	175.608	67.8096	2.5	336.101	0.1078	0.6704	2277.62	2076	1407	4754	84272	661.478
107	4258380	321	175.507	67.7143	2.5	327.341	0.1185	0.7742	2290.89	2115	1500	3938	84763	626.888
107	4258356	322	175.943	67.5879	2.5	363.179	0.1024	0.6777	2180.22	2094	1322	3548	80668	597.574
107	4258389	323	175.067	66.8884	2.5	258.71	0.1007	0.5962	2212.68	2030	1511	5065	81869	678.959
107	4258365	324	174.681	66.0734	2.5	278.534	0.1038	0.7331	2153.86	2039	1490	4064	79693	552.389
107	4258404	325	175.781	67.2855	2.5	418.51	0.125	0.818	2294.54	2192	1255	3853	84898	623.185
107	4258416	326	175.201	67.5722	2.5	404.733	0.1095	0.6927	2158.22	1903	1278	3855	79854	614.86
107	4258439	327	175.314	67.112	2.5	364.387	0.116	0.771	2220.49	2045	1584	4083	82158	598.477
107	4258430	328	176.041	66.5964	2.5	308.116	0.1129	0.883	2185.73	2069	1462	3538	80872	502.089
107	4258449	329	176.284	66.6332	2.5	287.498	0.0989	0.9377	2211.05	2120	1611	3731	81809	424.437
107	4258505	330	176.11	67.6486	2.5	247.038	0.1067	0.7823	2244.03	2154	1461	4117	83029	553.011
107	4258474	331	175.892	66.7391	2.5	333.846	0.1114	0.8857	2198	2075	1550	3627	81326	497.428
107	4258530	332	175.535	66.5301	2.5	293.028	0.1049	1.1507	2162.03	2076	1554	2834	79995	356.877
107	4258462	333	175.938	66.4127	2.5	311.841	0.1105	0.7757	2190.49	2150	1270	4029	81048	562.02
107	4258487	334	175.997	66.7096	2.5	359.436	0.1242	0.7005	2272.84	2078	1537	5244	84095	716.65
107	4258519	335	175.439	67.108	2.5	308.297	0.119	0.9544	2390.43	2350	1553	3894	88446	532.72
107	4258497	336	175.836	67.412	2.5	285.175	0.1002	0.509	2193.38	1987	1467	4706	81155	784.972
107	4258542	337	175.299	67.2194	2.5	328.33	0.0983	0.5975	2096.08	1917	1174	4012	77555	627.833
107	4258562	338	175.067	67.4313	2.5	357.71	0.1091	0.6019	2068.05	1856	1100	4033	76518	675.782
107	4258593	339	175.466	66.664	2.5	301.112	0.1133	0.7442	2150.84	2020	1310	3839	79581	588.08
107	4258550	340	174.942	66.0462	2.5	311.182	0.0887	0.5253	2021.97	1875	1330	4147	74813	627.372
107	4258583	341	175.47	67.4205	2.5	300.227	0.1049	0.656	2103.27	1912	1373	4188	77821	608.598
107	4258573	342	175.987	67.6406	2.5	311.277	0.0952	0.6264	2066.11	1938	1180	3759	76446	573.588
107	4258604	343	174.872	66.9883	2.5	314.242	0.0933	0.5688	2105.08	1982	1447	4191	77888	631.681
107	4258613	344	175.076	67.0656	2.5	262.122	0.1076	0.5495	2012.81	1738	1279	4963	74474	711.828
107	4258619	345	176.143	66.9515	2.5	346.011	0.1174	0.6575	2192.43	2011	1296	4795	81120	700.557
107	4258666	346	176.017	67.1006	2.5	343.85	0.1247	0.733	2222.35	2062	1427	4490	82227	672.392
107	4258639	347	176.012	67.5187	2.5	299.191	0.1089	0.6988	2074	1913	1095	3949	76738	583.05
107	4258657	348	176.014	68.0394	2.5	310.945	0.0859	0.4735	2053.62	1799	1399	4581	75984	685.805
107	4258628	349	175.678	68.2795	2.5	273.505	0.101	0.646	2107.62	1943	1264	3724	77982	598.641
108	4257391	203	178.654	122.139	2.5	222.686	0.0817	0.5697	1795.19	1707	1125	3167	66422	476.233
108	4257423	204	178.431	121.669	2.5	218.66	0.0867	0.6359	1774.46	1691	987	2886	65655	445.452
108	4257412	205	178.534	121.267	2.5	212.353	0.069	0.4889	1690.08	1570	1145	3133	62533	446.37
109	4257411	205	147.626	114.137	2.5	204.334	0.0526	0.586	2142.62	2104	1413	3052	79277	365.23
109	4257435	206	148.271	114.333	2.5	246.363	0.0619	0.6824	2144.73	2118	1431	2870	79355	366.687
109	4257446	207	147.816	113.771	2.5	254.213	0.0733	0.884	2218.11	2250	1591	2873	82070	342.793
109	4257458	208	147.728	113.699	2.5	214.237	0.0672	0.7092	2102.19	2056	1259	2963	77781	373.53
109	4257474	209	148.159	113.028	2.5	265.092	0.0786	0.8039	2129.32	2007	1563	3044	78785	386.229
110	4257404	205	140.626	62.6517	2.5	241.126	0.0684	0.7259	2135.95	2113	1396	3221	79030	376.835
110	4257427	206	139.852	62.3033	2.5	247.654	0.0747	0.6792	2129.46	1999	1532	3254	78790	436.062
110	4257441	207	139.925	62.5674	2.5	217.73	0.0813	0.7102	2078.24	1985	1390	3805	76895	440.252
110	4257450	208	139.196	61.6464	2.5	246.882	0.0803	0.7347	2114.59	2064	1615	3475	78240	428.021
110	4257470	209	139.258	61.9933	2.5	235.288	0.0822	1.002	2115.27	2102	1634	3061	78265	320.699
110	4257477	210	139.618	61.7006	2.5	240.968	0.0735	0.6371	2045.57	1897	1362	3112	75686	439.371
111	4257482	210	178.629	122.139	2.5	223.617	0.0801	0.661	1761.11	1648	1169	2914	65161	394.956
111	4257466	211	179.11	121.242	2.5	263.542	0.0816	0.6414	1704.84	1666	971	2564	63079	401.02
111	4257489	212	178.885	121.375	2.5	203.993	0.0764	0.5553	1754.24	1634	1275	3162	64907	448.342
111	4257498	213	178.016	121.402	2.5	211.898	0.0635	0.4539	1629.59	1486	959	3130	60295	428.414
111	4257509	214	177.747	121.666	2.5	228.088	0.0807	0.6942	1732.41	1675	1079	2665	64099	372.666
111	4257559	216	177.892	123.06	2.5	209.722	0.075	0.6574	1860.95	1784	1209	3001	68855	394.818
111	4257531	217	178.188	122.304	2.5	238.484	0.0783	0.6629	1809.78	1691	1186	2718	66962	396.324
111	4257550	218	178.502	122.521	2.5	229.31	0.0789	0.6191	1840.62	1702	1253	3183	68103	434.779
111	4257541	219	178.117	122.359	2.5	218.011	0.0626	0.5214	1850.41	1768	1296	3115	68465	418.084
111	4257569	221	178.177	121.915	2.5	224.896	0.0548	0.4467	1845.3	1747	1317	3018	68276	428.934
111	4257585	222	177.95	122.014	2.5	205.678	0.0671	0.4597	1936.38	1819	1319	4092	71646	529.564
112	4257483	210	170.614	126.261	2.5	229.423	0.0878	0.7477	1867.57	1827	1359	2955	69100	402.985
112	4257467	211	170.727	126.292	2.5	228.612	0.0741	0.6929	1783	1750	1226	2574	65971	355.055
112	4257490	212	170.096	126.534	2.5	224.698	0.0869	0.7338	1885	1789	1323	3026	69745	410.905
112	4257499	213	169.947	126.101	2.5	202.565	0.0849	0.8339	1764.92	1700	1237	2578	65302	331.297
112	4257521	215	169.411	126.393	2.5	200.405	0.0871	0.89	1885.08	1918	1213	2851	69748	339.389
112	4257560	216	169.504	125.982	2.5	203.937	0.0788	0.7674	1853.62	1858	1181	2746	68584	352.931
113	4257495	213	196.64	68.8976	2.5	281.171	0.1	0.8365	1948.59	1933	1336	3420	72098	423.409
113	4257504	214	196.564	69.073	2.5	422.973	0.1479	0.9511	2112.38	1973	1179	3881	78158	572.207
113	4257515	215	196.863	69.0272	2.5	444.733	0.1553	0.9683	2259.03	2074	1436	4267	83584	627.216
113	4257557	216	197.084	68.9964	2.5	473.416	0.1623	0.9357	2316.14	2069	1498	4895	85697	691.146
113	4257528	217	196.961	69.3307	2.5	325.713	0.1123	0.7518	2270.35	2122	1304	4296	84003	609.964
113	4257546	218	197.176	69.3354	2.5	493.831	0.1606	0.8536	2221.35	2079	1284	3909	82190	720.364
113	4257537	219	197.127	69.4559	2.5	444.74	0.1509	0.8276	2322.05	2147	1374	4440	85916	735.752
113	4257574	220	197.119	69.4624	2.5	354.93	0.1344	0.7973	2263.22	2117	1541	4301	83739	672.747
113	4257564	221	196.885	69.5127	2.5	320.674	0.1342	0.9819	2156.84	2099	1321	3793	79803	519.641
113	4257580	222	196.599	69.2998	2.5	414.676	0.1461	0.9887	2193.92	2100	1162	4050	81175	565.79
113	4257590	223	196.671	69.1859	2.5	349.819	0.1191	0.8672	2157.05	2069	1131	3388	79811	529.44
113	4257599	224	196.597	68.8783	2.5	367.174	0.1233	0.8317	2207.46	2049	1522	3730	81676	582.772
113	4257608	225	196.938	68.8009	2.5	367.932	0.1428	0.8319	2232.59	2074	1447	4903	82606	670.625
113	4257626	226	197.176	68.84	2.5	469.815	0.1544	0.7564	2275.24	1977	1424	4659	84184	804.702
113	4257619	227	197.124	68.7318	2.5	475.551	0.1558	0.7591	2361.84	2116	1367	5250	87388	838.805
113	4257613	228	197.062	68.3805	2.5	395.378	0.1346	0.6791	2248.89	2002	1263	4747	83209	785.84
113	4257632	229	196.944	68.4821	2.5	497.25	0.1573	0.8408	2263.03	1967	1423	4531	83732	731.734
113	4257641	230	197.126	68.7175	2.5	376.886	0.1436	0.7405	2198.46	1939	1469	4971	81343	745.825
113	4257647	231	197.157	68.848	2.5	363.766	0.1344	0.6994	2148.16	1930	1170	4347	79482	727.802
113	4257670	232	197.402	68.7591	2.5	313.914	0.1135	0.6784	2105.89	1914	1345	4395	77918	633.06
114	4257530	217	183.325	90.4298	2.5	214.499	0.0672	1.0407	2642.57	2610	2122	3477	97775	319.851
114	4257548	218	183.913	91.0313	2.5	236.259	0.0651	1.021	2695.62	2711	2125	3442	99738	322.72
114	4257539	219	183.626	90.7611	2.5	248.149	0.0775	1.0292	2794.41	2823	2006	3614	103393	390.452
115	4257511	214	152.215	138.021	2.5	211.22	0.0849	0.6312	1717.65	1684	1163	3089	63553	425.905
115	4257523	215	152.309	137.362	2.5	231.713	0.0968	0.7126	1682	1597	1117	3001	62234	416.703
115	4257533	217	151.67	137.584	2.5	228.954	0.0812	0.5529	1649.14	1541	1173	3156	61018	448.018
115	4257552	218	151.571	137.563	2.5	205.87	0.0943	0.7693	1656.68	1576	1024	2619	61297	371.108
115	4257576	220	151.689	138.029	2.5	214.039	0.089	0.605	1753.22	1587	1210	3803	64869	473.81
115	4257571	221	151.454	137.469	2.5	238.177	0.0916	0.6823	1876.7	1701	1413	3219	69438	461.841
115	4257595	223	152.006	137.215	2.5	248.454	0.0765	0.6816	1707.05	1642	1122	2338	63161	355.837
115	4257605	224	151.243	137.404	2.5	219.948	0.0765	0.63	1701.16	1659	1141	2818	62943	383.586
116	4257507	214	154.14	105.17	2.5	203.474	0.0652	0.8426	2280.22	2288	1684	2955	84368	331.05
116	4257518	215	155.315	104.71	2.5	239.63	0.0833	1.2056	2410.38	2367	1788	3084	89184	307.601
117	4257508	214	147.739	113.506	2.5	279.28	0.099	1.1702	2198.65	2162	1528	2936	81350	338.628
117	4257519	215	148.261	113.177	2.5	228.22	0.083	0.9886	2131.84	2123	1609	2946	78878	330.405
118	4257389	203	174.644	105.536	2.5	210.977	0.068	0.6167	1994.78	1897	1520	3664	73807	411.759
118	4257422	204	175.115	105.072	2.5	263.793	0.0769	0.6295	2011.59	1909	1468	3567	74429	456.31
119	4257566	221	185.445	90.1513	2.5	273.282	0.0848	1.1461	2575.86	2617	1789	3132	95307	351.328
119	4257582	222	184.958	90.9284	2.5	200.307	0.0527	0.8334	2553.76	2568	1934	3278	94489	306.643
119	4257592	223	185.305	91.2518	2.5	212.005	0.0594	0.8406	2636.08	2559	1826	3386	97535	351.41
119	4257601	224	185.223	89.3674	2.5	220.759	0.0647	0.8376	2481.27	2525	1622	3197	91807	360.026
119	4257629	226	185.215	89.9975	2.5	226.149	0.0634	0.713	2628.19	2539	1895	3836	97243	439.411
119	4257621	227	185.09	90.4382	2.5	273.543	0.0766	1.0975	2711.08	2751	1949	3320	100310	351.405
120	4257544	218	139.777	62.0737	2.5	203.522	0.0719	0.8375	2065.92	2073	1296	2824	76439	331.04
120	4257535	219	140.081	62.6465	2.5	237.933	0.0773	0.8931	2056.65	2052	1547	2750	76096	330.348
121	4257549	218	147.399	113.027	2.5	269.945	0.0876	0.8828	2260.08	2212	1597	3480	83623	412.3
121	4257540	219	147.98	112.564	2.5	250.971	0.0835	0.8609	2223.7	2213	1365	3068	82277	397.907
122	4257637	229	151.829	136.462	2.5	220.431	0.0746	0.5502	1741.49	1641	1153	2906	64435	439.49
122	4257645	230	151.188	136.812	2.5	208.749	0.0891	0.5363	1750.43	1595	1093	3496	64766	534.111
122	4257651	231	151.728	137.003	2.5	311.099	0.0845	0.5187	1784.97	1688	1053	3419	66044	536.51
122	4257675	232	151.215	136.757	2.5	289.386	0.0798	0.497	1894.32	1845	1101	3801	70090	563.41
122	4257668	233	150.943	136.393	2.5	273.321	0.073	0.5235	1870.41	1718	1327	3193	69205	485.962
122	4257660	234	151.477	136.803	2.5	202.762	0.0825	0.5361	1710.35	1560	1128	3315	63283	486.142
122	4257694	235	151.286	137.193	2.5	210.106	0.0729	0.568	1650.27	1589	896	2759	61060	394.989
122	4257684	236	151.671	137.29	2.5	209.773	0.0597	0.4264	1608.92	1473	1013	2756	59530	425.049
122	4257702	237	151.663	137.098	2.5	220.851	0.0924	0.8352	1675.62	1637	1212	2534	61998	339.258
122	4257710	238	151.238	136.826	2.5	239.11	0.0813	0.6351	1640.11	1550	1134	2638	60684	388.156
123	4257631	229	145.851	51.7834	2.5	225.918	0.0893	0.8466	2144.32	2081	1470	3315	79340	415.342
123	4257639	230	146.392	51.9788	2.5	234.331	0.0776	0.6521	2185.73	2098	1481	3746	80872	482.518
124	4257643	230	147.926	82.3212	2.5	260.033	0.0643	0.5702	2127.68	2037	1541	3239	78724	450.927
124	4257649	231	147.473	82.4808	2.5	201.207	0.0548	0.4344	2106.97	1948	1578	3668	77958	504.176
124	4257665	233	147.294	82.5491	2.5	248.481	0.0793	0.7141	2300.68	2205	1394	3578	85125	473.184
124	4257655	234	148.579	82.7958	2.5	242.161	0.0699	0.6098	2197.3	2169	1440	3501	81300	470.561
125	4257650	231	184.21	91.0068	2.5	210.408	0.0673	0.9401	2555.78	2527	1991	3386	94564	342.902
125	4257672	232	185.04	90.457	2.5	220.714	0.069	0.8053	2625.89	2627	1830	3543	97158	420.849
125	4257666	233	185.993	89.9627	2.5	288.928	0.0777	0.8536	2556.81	2603	1607	3299	94602	431.897
125	4257656	234	184.609	90.9944	2.5	242.474	0.0832	1.0694	2682.57	2632	1700	3702	99255	385.147
125	4257690	235	184.886	90.6526	2.5	216.561	0.0659	0.8747	2557.11	2568	1596	3703	94613	361.755
125	4257699	237	185.736	90.4553	2.5	212.639	0.0549	0.7284	2485.46	2490	1781	3093	91962	355.249
125	4257708	238	185.714	90.2334	2.5	325.961	0.0739	0.7592	2536.24	2542	1572	3257	93841	459.521
125	4257715	239	185.508	90.5766	2.5	213.84	0.07	0.8387	2518.16	2505	1875	3481	93172	392.808
126	4257674	232	148.429	131.864	2.5	270.4	0.0965	0.532	1878.27	1718	1228	4318	69496	621.401
126	4257667	233	147.805	131.957	2.5	321.261	0.0904	0.5699	1867.76	1661	1090	3558	69107	543.461
126	4257659	234	147.42	131.983	2.5	279.89	0.0946	0.5828	1806.46	1710	1094	3462	66839	535.727
126	4257693	235	147.046	131.086	2.5	246.257	0.112	0.6805	1848.81	1693	1125	4017	68406	547.33
126	4257683	236	146.353	131.976	2.5	329.42	0.1266	0.6524	1847.86	1555	1277	3885	68371	636.689
126	4257701	237	146.458	130.946	2.5	315.659	0.1062	0.6333	1812.7	1669	1117	3329	67070	549.821
126	4257709	238	146.507	130.466	2.5	256.28	0.0989	0.5865	1863.05	1715	1107	3743	68933	571.819
126	4257719	239	146.492	130.317	2.5	252.531	0.1092	0.6569	1854.76	1654	1295	3704	68626	556.068
126	4257725	240	146.859	131.04	2.5	365.424	0.1292	0.6937	1922.78	1773	1103	3585	71143	634.151
126	4257736	241	147.569	129.715	2.5	301.229	0.1062	0.554	1799.24	1608	960	3660	66572	623.332
126	4257729	242	147.222	130.462	2.5	200.77	0.0884	0.7004	1787.27	1668	1301	3113	66129	414.381
126	4257744	243	147.773	131.091	2.5	297.516	0.0984	0.5106	1824.57	1617	1079	4448	67509	639.912
126	4257753	244	148.085	130.358	2.5	323.74	0.1047	0.6417	1821.05	1653	1121	3364	67379	538.18
126	4257767	245	148.543	130.149	2.5	296.118	0.0973	0.5732	1837.24	1662	1149	3717	67978	568.391
126	4257761	246	148.309	130.771	2.5	305.656	0.1018	0.6029	1875.51	1719	1005	3445	69394	574.809
126	4257773	247	148.151	130.785	2.5	354.369	0.1239	0.6692	1935.62	1724	989	3727	71618	637.742
126	4257784	248	148.459	129.858	2.5	332.775	0.1076	0.6303	1949.81	1766	1198	3592	72143	600.807
126	4257779	249	148.775	129.029	2.5	352.882	0.1157	0.6659	1981	1822	1139	3773	73297	616.854
126	4257794	250	148.989	128.874	2.5	290.145	0.1008	0.7192	1937.68	1880	1327	3543	71694	493.246
126	4257788	251	149.347	128.977	2.5	271.305	0.0999	0.6566	1889.16	1734	1204	3514	69899	522.714
126	4257803	253	149.091	129.138	2.5	311.098	0.1124	0.7676	1937.24	1857	1260	3289	71678	510.047
126	4257808	254	150.009	130.007	2.5	339.962	0.1111	0.7134	1878.08	1728	1143	3680	69489	526.559
126	4257814	255	151.261	130.031	2.5	323.577	0.101	0.5802	1852.7	1673	898	3222	68550	585.951
126	4257819	256	150.614	129.51	2.5	241.594	0.0878	0.5625	1891	1787	1120	3579	69967	542.609
126	4257828	257	149.855	130.507	2.5	238.657	0.1074	0.5866	1801.78	1625	1068	3579	66666	595.567
126	4257835	258	150.22	129.434	2.5	315.136	0.0999	0.7006	1862.46	1720	1243	3009	68911	483.032
126	4257843	259	149.553	129.602	2.5	285.212	0.1002	0.6614	1903.62	1745	1261	3517	70434	524.374
126	4257853	260	149.356	129.995	2.5	297.563	0.1145	0.5375	1897.89	1696	1112	4316	70222	725.731
126	4257847	261	149.205	129.805	2.5	254.215	0.0982	0.5623	1871.11	1689	1246	4277	69231	594.974
126	4257867	262	149.238	130.422	2.5	319.336	0.0926	0.5657	1934.73	1674	1329	3371	71585	579.79
126	4257876	263	149.903	129.3	2.5	263.944	0.1111	0.6776	1871.24	1711	1231	3647	69236	552.155
126	4257857	264	149.281	129.995	2.5	293.388	0.1042	0.5707	1885.51	1717	1128	4078	69764	623.452
126	4257888	266	148.556	130.219	2.5	304.955	0.0967	0.6432	1840.7	1698	1238	3116	68106	504.587
126	4257895	267	148.741	130.871	2.5	256.582	0.0763	0.4689	1798.57	1645	1164	3461	66547	543.676
126	4257902	268	148.215	130.179	2.5	292.936	0.1031	0.5399	1868.03	1710	1142	3976	69117	646.99
126	4257908	269	148.792	130.104	2.5	212.754	0.0923	0.5193	1816.84	1695	1233	3984	67223	591.301
126	4257915	270	148.725	130.455	2.5	227.029	0.0917	0.6042	1840.65	1792	1198	3411	68104	511.829
126	4257921	271	148.508	129.77	2.5	269.143	0.0853	0.5489	1901.78	1706	1113	3582	70366	544.426
126	4257929	272	148.357	129.965	2.5	263.189	0.0913	0.6366	1858.97	1771	1173	3428	68782	488.435
126	4257935	273	148.858	129.269	2.5	278.337	0.0924	0.6202	1926.97	1794	919	3459	71298	525.573
126	4257952	274	148.551	128.78	2.5	231.329	0.0853	0.5843	1896.32	1697	1307	3599	70164	509.98
126	4257944	275	148.837	129.493	2.5	235.939	0.0953	0.6986	1922.41	1810	1415	3745	71129	478.875
126	4257957	276	148.936	128.971	2.5	265.027	0.0799	0.49	1890.08	1715	1248	4036	69933	570.6
126	4257964	277	148.833	128.938	2.5	299.074	0.1148	0.6032	1918.89	1741	1114	4432	70999	654.967
126	4257971	278	149.016	128.828	2.5	278.134	0.1005	0.5529	1885.89	1730	1009	3646	69778	623.155
126	4257977	279	148.537	129.017	2.5	235.775	0.0757	0.5175	1834.27	1702	1215	3358	67868	498.862
126	4257985	280	148.698	128.557	2.5	237.241	0.0781	0.4942	1849	1670	1186	3679	68413	542.184
126	4257993	281	148.37	129.123	2.5	281.528	0.11	0.7155	1872.49	1818	1246	3651	69282	518.764
126	4258002	282	147.885	128.661	2.5	304.495	0.112	0.6919	1884.54	1689	1145	3381	69728	548.656
[truncated: 4,125 more rows]

## Sheet: Figure 4d
TrackID	SpotID	FRAME	POSITION_X	POSITION_Y	RADIUS	QUALITY	Area	Circ.	CONTRAST	SNR	MEAN_INTENSITY	MEDIAN_INTENSITY	MIN_INTENSITY	MAX_INTENSITY
22	436536	858	7.4925	3.5047	2.5	214.898	0.0596	0.7888	2252.57	2217	1561	2947	83345	321.215
22	436540	859	7.3403	4.0476	2.5	255.166	0.0759	0.8441	2386.41	2298	1715	3465	88297	398.724
22	436538	860	6.9367	4.1315	2.5	319.051	0.0868	0.7951	2447.78	2339	1676	3608	90568	491.561
22	436537	861	6.5142	4.2798	2.5	231.058	0.0703	0.8041	2432.68	2411	1561	3324	90009	397.456
22	436541	862	6.913	4.0409	2.5	225.443	0.0582	0.7903	2377.03	2343	1741	3244	87950	330.802
22	436539	863	6.6449	4.2006	2.5	260.212	0.0809	0.7695	2372.65	2256	1603	3593	87788	461.344
22	436542	864	7.0908	4.2323	2.5	259.678	0.0924	0.9306	2315.24	2261	1740	4039	85664	420.712
22	436543	865	6.0616	3.6184	2.5	196.832	0.0653	0.6248	2322.35	2302	1520	3564	85927	455.654
22	436544	866	6.9158	4.4035	2.5	238.397	0.0736	0.7364	2348.86	2253	1694	3795	86908	437.357
22	436545	867	6.4338	3.9229	2.5	331.994	0.0776	0.756	2347.62	2278	1608	3231	86862	447.106
22	436546	868	6.201	4.4638	2.5	204.288	0.0726	0.7862	2279.81	2218	1651	3435	84353	392.565
22	436551	869	6.655	4.2179	2.5	234.758	0.0714	0.635	2252.89	2199	1493	3557	83357	472.825
22	436547	870	5.8679	4.2223	2.5	253.923	0.0785	0.8834	2308.27	2266	1653	3232	85406	380.3
22	436549	871	6.5515	4.4451	2.5	315.507	0.0807	0.6404	2437.38	2366	1563	4209	90183	568.239
22	436550	872	7.1086	4.3067	2.5	412.827	0.1111	0.8375	2487.03	2369	1653	4061	92020	593.732
22	436548	873	7.0536	4.885	2.5	348.756	0.1015	0.8719	2428.43	2300	1800	3808	89852	513.298
22	436552	874	7.4007	4.4562	2.5	527.962	0.1404	0.883	2646.49	2310	1307	4608	97920	737.967
22	436556	875	7.2887	4.8729	2.5	365.188	0.0948	0.7396	2442.76	2291	1669	4055	90382	572.19
22	436555	876	7.1521	4.8524	2.5	450.873	0.1294	0.8736	2498.57	2307	1503	4788	92447	655.554
22	436553	877	6.7366	4.7639	2.5	446.912	0.1125	0.6748	2482.08	2242	1419	4842	91837	743.916
22	436554	878	6.6864	4.6963	2.5	447.635	0.1317	0.8088	2534.57	2396	1512	5110	93779	729.528
22	436557	879	6.7555	4.7144	2.5	391.205	0.1212	0.7869	2480.62	2296	1617	5102	91783	681.386
22	436558	880	7.0666	4.782	2.5	419.756	0.1165	0.7389	2438.86	2168	1596	4318	90238	688.779
22	436559	881	6.8705	4.2106	2.5	480.803	0.121	0.8271	2709.97	2455	1693	4433	100269	707.242
22	436560	882	6.6602	4.615	2.5	397.192	0.1103	0.722	2588.89	2502	1495	4771	95789	712.223
22	436562	883	7.3433	4.4737	2.5	322.427	0.0939	0.8983	2537.24	2407	1805	3849	93878	484.687
22	436561	884	7.5061	4.4949	2.5	282.293	0.0716	0.5913	2442.76	2384	1716	4032	90382	552.019
22	436563	885	7.0143	4.8764	2.5	384.534	0.0997	0.8349	2495.89	2357	1633	3759	92348	542.019
22	436565	886	6.8125	5.0342	2.5	243.278	0.0716	0.8169	2350.86	2278	1738	3709	86982	384.578
22	436564	887	6.8434	4.5241	2.5	244.252	0.0631	0.6364	2279.54	2222	1583	3407	84343	424.903
22	436566	888	6.6893	4.5336	2.5	302.581	0.0728	0.6968	2265.32	2208	1459	3244	83817	441.18
22	436567	889	6.9068	4.6992	2.5	308.797	0.0786	0.6644	2326.89	2193	1701	3783	86095	510.555
22	436568	890	6.364	4.0884	2.5	249.501	0.0762	0.8423	2375.32	2316	1655	3614	87887	399.556
22	436570	891	6.6991	3.7496	2.5	287.259	0.0748	0.7064	2343.84	2366	1462	3421	86722	461.784
22	436569	892	6.4562	4.5131	2.5	302.39	0.0782	0.6962	2387.27	2301	1648	3507	88329	497.627
22	436572	893	6.4512	4.3017	2.5	241.494	0.0706	0.808	2420.19	2385	1698	3934	89547	395.053
22	436571	894	6.7496	4.5762	2.5	334.725	0.0879	0.9508	2453.41	2475	1828	3339	90776	416.974
22	436574	895	6.8234	4.4683	2.5	311.927	0.0789	0.8476	2329.08	2274	1578	3132	86176	401.778
22	436573	896	6.5117	3.9355	2.5	250.666	0.0643	0.7033	2370.95	2278	1528	3398	87725	407.193
22	436575	897	6.5183	4.6731	2.5	196.177	0.0607	0.68	2298.7	2309	1589	3298	85052	387.073
22	436576	898	5.6869	4.4043	2.5	249.878	0.0737	0.8055	2303.95	2270	1552	3088	85246	392.495
22	436577	899	5.9554	4.1643	2.5	256.788	0.0712	0.7383	2454.35	2365	1502	3487	90811	441.73
22	436578	900	6.4868	4.4422	2.5	242.584	0.0785	0.8233	2386.08	2322	1574	3708	88285	421.934
22	436579	901	6.4358	4.7775	2.5	292.343	0.0839	0.8757	2384.24	2305	1702	3645	88217	421.406
22	436581	902	6.5021	4.0254	2.5	304.853	0.0656	0.7076	2516.73	2508	1688	3531	93119	437.757
22	436580	903	6.6179	4.0355	2.5	274.061	0.0679	0.8104	2425.7	2418	1772	3285	89751	380.496
22	436582	904	6.7112	3.908	2.5	265.358	0.0639	0.7698	2506.24	2501	1776	3346	92731	391.249
22	436585	905	6.9548	3.9105	2.5	258.394	0.0649	0.7446	2456.19	2397	1821	3472	90879	402.357
22	436584	906	7.1189	3.8973	2.5	215.606	0.0447	0.469	2502.51	2368	1879	3972	92593	456.894
22	436583	907	7.1635	3.8613	2.5	255.542	0.0691	0.8139	2417.68	2357	1767	3453	89454	383.988
22	436587	908	6.7944	3.9133	2.5	282.926	0.0738	0.7104	2460.46	2410	1834	3535	91037	476.321
22	436589	909	7.1845	4.6504	2.5	251.963	0.0669	0.7005	2523.89	2502	1832	3880	93384	451.815
22	436586	910	6.3067	4.3432	2.5	200.385	0.0548	0.6345	2396.81	2422	1688	3269	88682	392.788
22	436591	911	6.4016	4.1068	2.5	253.423	0.0566	0.6538	2478.89	2429	1812	3373	91719	406.408
22	436590	912	6.5007	4.589	2.5	259.609	0.0576	0.5923	2476.03	2397	1711	3557	91613	455.711
22	436592	913	7.0176	4.6176	2.5	296.453	0.0823	1.0556	2537.57	2495	1908	3413	93890	365.665
22	436594	914	7.2803	4.9512	2.5	272.869	0.0712	0.8337	2422	2332	1704	3479	89614	386.104
22	436595	915	6.7735	4.8363	2.5	184.462	0.049	0.5066	2321	2260	1650	3414	85877	428.176
22	436593	916	7.2677	4.9976	2.5	209.97	0.0505	0.487	2297.14	2177	1435	3491	84994	453.485
22	436596	917	7.2887	4.101	2.5	244.764	0.0455	0.4814	2438.68	2398	1615	3463	90231	440.872
25	437838	815	6.052	6.3775	2.5	201.222	0.0485	0.4695	2284.11	2239	1578	3606	84512	449.759
25	437840	816	6.8553	6.4742	2.5	177.021	0.0682	0.5545	2482.57	2373	1622	4197	91855	572.071
25	437843	817	6.1669	6.7192	2.5	224.519	0.0613	0.5732	2436.78	2306	1803	3759	90161	491.101
25	437844	818	6.7514	6.3545	2.5	244.2	0.0619	0.6122	2527.38	2388	1917	3682	93513	481.16
25	437845	819	6.5342	6.8035	2.5	272.289	0.0628	0.5982	2526.62	2379	1866	3947	93485	499.365
25	437847	820	6.7865	6.6948	2.5	270.887	0.0716	0.5895	2618.46	2488	1825	4068	96883	593.806
25	437849	821	6.4862	6.5213	2.5	278.311	0.0521	0.425	2440.65	2296	1555	4142	90304	568.534
25	437850	822	6.8629	6.6486	2.5	293.276	0.0696	0.6207	2590.08	2423	1796	4145	95833	542.829
25	437851	823	6.4328	6.9328	2.5	202.756	0.0629	0.5025	2391.16	2286	1626	4272	88473	562.859
25	437852	824	6.3032	6.4757	2.5	277.005	0.0815	0.6978	2386.86	2266	1507	3805	88314	515.537
25	437854	825	5.9949	6.1121	2.5	282.674	0.0705	0.5844	2355.78	2259	1672	3823	87164	530.673
25	437853	826	6.2201	6.8408	2.5	264.645	0.067	0.5818	2507.32	2429	1682	3906	92771	540.925
25	437855	827	6.5089	6.492	2.5	320.549	0.0788	0.6091	2426.95	2327	1503	3967	89797	581.806
25	437856	828	6.5156	6.1946	2.5	269.95	0.0682	0.6223	2469.22	2390	1675	4132	91361	506.381
25	437859	829	6.3408	6.744	2.5	209.766	0.0538	0.4613	2310.59	2264	1689	4138	85492	511.017
25	437858	830	6.9301	6.8157	2.5	280.138	0.0661	0.6015	2522.3	2420	1936	3854	93325	519.812
25	437857	831	6.4708	6.7777	2.5	177.659	0.0655	0.4974	2326.81	2216	1760	4437	86092	575.153
25	437862	832	6.2499	6.7765	2.5	317.085	0.0732	0.5253	2350.43	2148	1568	4074	86966	610.56
25	437860	833	6.3502	6.757	2.5	282.877	0.0579	0.4034	2282	2082	1585	4245	84434	618.963
25	437861	834	6.4637	6.8771	2.5	299.416	0.0716	0.5901	2461.27	2412	1618	4131	91067	557.64
25	437863	835	6.4635	6.3632	2.5	285.355	0.0687	0.5234	2309.35	2152	1364	4334	85446	566.907
25	437864	836	6.6775	6.4403	2.5	273.376	0.0684	0.667	2473.68	2369	1881	4029	91526	474.928
25	437865	837	6.3339	6.4375	2.5	222.616	0.0712	0.6563	2449.16	2355	1566	4135	90619	496.316
25	437866	838	6.3022	6.4323	2.5	258.762	0.0714	0.6237	2399.81	2268	1653	3672	88793	512.934
25	437867	839	6.3006	6.2694	2.5	240.949	0.0692	0.5863	2506.57	2417	1533	3897	92743	553.627
25	437868	840	5.9379	6.3326	2.5	261.242	0.0608	0.5685	2425.97	2343	1772	3758	89761	489.343
25	437869	841	6.3765	6.2608	2.5	249.325	0.0509	0.4994	2379.3	2275	1550	3515	88034	461.839
25	437870	842	6.0899	6.2965	2.5	249.421	0.0673	0.5687	2443.76	2349	1558	4154	90419	541.851
25	437871	843	5.5414	6.3066	2.5	177.792	0.0527	0.4563	2244.59	2154	1594	4034	83050	492.593
25	437872	844	6.1811	6.1579	2.5	262.301	0.0593	0.5014	2382.57	2298	1493	3692	88155	531.966
25	437873	845	6.0174	6.1885	2.5	230.585	0.0609	0.5724	2291.35	2227	1538	3883	84780	459.532
25	437876	846	6.2885	6.4934	2.5	285.957	0.0824	0.6601	2442.86	2364	1662	3975	90386	563.449
25	437874	847	6.6904	6.4295	2.5	267.165	0.0612	0.5533	2394.32	2291	1489	3689	88590	498.975
25	437875	848	6.1167	6.2312	2.5	302.12	0.063	0.5239	2362.43	2179	1752	3818	87410	534.523
25	437879	849	6.5215	6.7026	2.5	205.745	0.0549	0.4247	2246	2108	1444	3894	83102	550.438
25	437877	850	5.6628	6.3651	2.5	202.277	0.0593	0.5005	2267.97	2124	1688	3950	83915	507.592
25	437880	851	6.0219	6.5602	2.5	266.779	0.0831	0.695	2323.49	2149	1541	3765	85969	513.201
25	437881	852	6.1328	6.6171	2.5	236.621	0.0703	0.4628	2277.38	2053	1644	4163	84263	646.594
25	437882	853	6.1251	6.6551	2.5	238.341	0.0729	0.632	2365.35	2301	1692	4237	87518	508.346
25	437885	854	6.5206	6.4943	2.5	206.344	0.0686	0.517	2347.51	2198	1525	4019	86858	582.818
25	437884	855	6.1924	6.6861	2.5	251.701	0.069	0.5728	2348.81	2205	1734	3847	86906	529.079
25	437887	856	6.5159	6.9061	2.5	172.38	0.0608	0.5957	2442.97	2294	1810	3716	90390	470.328
25	437886	857	6.525	7.2227	2.5	229.289	0.0604	0.5024	2394.32	2298	1744	4038	88590	542.828
25	437888	858	6.5414	6.9394	2.5	216.157	0.0538	0.3921	2323.57	2184	1582	4663	85972	605.413
25	437890	859	6.7805	6.8125	2.5	295.646	0.0611	0.4805	2394.46	2239	1735	4228	88595	573.858
25	437889	860	6.1682	6.726	2.5	201.007	0.0605	0.571	2317.08	2193	1785	3754	85732	462.721
25	437891	861	6.5523	6.7114	2.5	214.796	0.0614	0.521	2300.35	2210	1437	4026	85113	510.841
25	437892	862	6.4925	6.8848	2.5	282.727	0.0634	0.4501	2379.3	2266	1576	4254	88034	630.548
25	437893	863	6.5876	6.427	2.5	286.66	0.0634	0.5181	2404.22	2381	1612	3830	88956	552.926
25	437895	864	6.6108	6.6528	2.5	266.733	0.0621	0.4968	2294.97	2077	1736	4359	84914	540.151
25	437894	865	6.4488	6.8381	2.5	191.154	0.0493	0.3934	2257.32	2166	1468	4122	83521	539.468
25	437896	866	6.3918	6.7214	2.5	204.26	0.0487	0.3845	2183.41	2069	1316	3687	80786	527.772
25	437898	867	5.5819	6.3203	2.5	184.701	0.0517	0.5244	2213.11	2164	1510	3462	81885	414.559
25	437897	868	6.1833	6.9826	2.5	276.721	0.0551	0.4486	2252.49	2144	1598	3773	83342	524.331
25	437899	869	6.272	6.5366	2.5	180.049	0.0538	0.467	2297.92	2194	1599	4071	85023	502.738
25	437900	870	5.9679	6.3529	2.5	245.909	0.0671	0.4696	2251.24	2028	1547	4181	83296	602.423
25	437901	871	5.5682	6.476	2.5	197.208	0.0528	0.4394	2264.89	2165	1612	4088	83801	516.785
25	437902	872	6.034	6.4269	2.5	230.275	0.0619	0.4405	2206.24	2078	1587	4585	81631	583.959
25	437903	873	5.7038	6.4555	2.5	249.662	0.0535	0.4012	2334.3	2226	1415	4284	86369	590.865
25	437905	874	5.9753	6.7584	2.5	264.36	0.0673	0.5054	2320.62	2146	1551	4233	85863	579.301
25	437904	875	5.9431	6.8493	2.5	242.719	0.0644	0.5452	2335.41	2212	1841	4083	86410	518.48
5	437670	83	7.137	4.9074	2.5	151.168	0.0331	0.452	2314.86	2361	1666	3001	85650	328.036
5	437668	84	6.7365	4.9175	2.5	150.35	0.0363	0.5823	2272.41	2243	1782	2940	84079	273.037
5	437671	86	6.8073	4.0798	2.5	321.304	0.0729	0.8996	2604.24	2604	1959	3491	96357	393.185
5	437673	87	6.6419	4.7243	2.5	182.628	0.0477	0.6158	2312.08	2312	1677	3155	85547	341.57
5	437672	88	6.0877	5.0825	2.5	223.925	0.0751	0.999	2389.68	2327	1813	3224	88418	334.21
5	437674	89	5.7881	5.8543	2.5	245.724	0.0746	0.6062	2406.89	2394	1639	4578	89055	551.07
5	437675	90	6.3601	5.4032	2.5	264.727	0.0581	0.5403	2480.68	2479	1709	4164	91785	504.209
5	437678	91	6.5265	5.0597	2.5	263.227	0.0508	0.538	2613.59	2584	1652	3769	96703	469.761
5	437676	92	6.5748	5.5231	2.5	277.35	0.0602	0.6944	2644.41	2552	1982	3643	97843	432.531
5	437677	93	6.0166	5.5564	2.5	381.668	0.0862	0.7623	2603.78	2454	1586	4091	96340	541.998
5	437679	94	6.0365	5.0368	2.5	318.707	0.0759	0.8982	2524.19	2372	1976	3361	93395	396.519
5	437681	95	6.2527	4.9156	2.5	247.048	0.0689	0.7946	2494.51	2398	1908	3779	92297	404.649
5	437682	96	6.3784	5.8705	2.5	250.718	0.0543	0.6585	2571.19	2540	1831	3531	95134	401.885
5	437680	97	6.1734	5.8396	2.5	171.074	0.0367	0.4101	2401.41	2367	1657	3405	88852	414.184
5	437683	98	6.3077	5.3143	2.5	247.719	0.0626	0.7578	2504.11	2561	1803	3518	92652	389.294
5	437687	99	5.5025	5.329	2.5	229.566	0.0512	0.7464	2507.43	2450	2052	3095	92775	327.327
5	437684	100	5.1825	4.8365	2.5	224.13	0.0654	0.8278	2447.59	2416	1667	3286	90561	362.994
5	437685	101	5.8653	4.2099	2.5	258.743	0.0844	0.9515	2513.14	2458	1754	3852	92986	411.295
5	437689	102	6.1603	4.8335	2.5	333.818	0.0788	0.6547	2523.11	2389	1739	4385	93355	562.933
5	437688	103	5.593	5.1711	2.5	227.535	0.0718	0.9615	2522.97	2501	1769	3320	93350	351.481
5	437686	104	5.9637	4.5814	2.5	209.734	0.0571	0.6833	2471.43	2501	1792	3315	91443	390.667
5	437690	105	5.463	5.3485	2.5	258.265	0.0629	0.7717	2568.81	2460	1791	3470	95046	393.737
5	437692	106	4.695	4.7839	2.5	220.029	0.0729	0.8057	2493.41	2418	1744	3839	92256	420.8
5	437691	107	5.073	4.4947	2.5	253.38	0.07	0.6328	2404.16	2336	1550	3486	88954	496.825
5	437694	108	5.4046	3.9462	2.5	238.769	0.0616	0.6287	2297.68	2188	1639	3589	85014	424.304
5	437693	109	4.8814	3.7099	2.5	211.509	0.0701	0.953	2410.49	2358	1796	3353	89188	331.402
5	437698	110	5.6274	3.9102	2.5	294.882	0.077	0.8491	2464.41	2392	1747	3553	91183	415.147
5	437696	111	6.1109	3.9715	2.5	295.226	0.0858	0.8316	2381.16	2293	1765	3617	88103	452.375
5	437697	112	5.8995	3.4322	2.5	312.154	0.0804	0.7971	2496.19	2363	1759	3430	92359	466.229
5	437695	113	5.7154	4.8387	2.5	270.012	0.0794	0.9349	2461.43	2393	1702	3496	91073	387.465
5	437699	114	5.2627	4.6318	2.5	231.083	0.0708	0.7593	2525.7	2419	1727	4155	93451	439.737
5	437701	115	6.0141	4.5163	2.5	255.855	0.0687	0.8837	2412.3	2332	1861	3281	89255	351.077
5	437700	116	5.5185	4.6669	2.5	209.084	0.0532	0.8617	2430	2399	1930	3005	89910	285.083
5	437702	117	5.9677	4.9235	2.5	249.73	0.0501	0.5358	2381.38	2402	1502	3250	88111	424.152
5	437704	118	6.211	4.3247	2.5	257.456	0.0664	0.6634	2320.24	2250	1594	3466	85849	435.669
5	437703	119	5.7301	4.8338	2.5	305.252	0.0834	0.963	2458.57	2485	1804	3274	90967	393.098
5	437705	120	5.5311	4.5411	2.5	237.595	0.0744	0.8722	2371.95	2376	1703	3313	87762	376.497
5	437706	121	5.0984	4.289	2.5	264.14	0.064	0.7341	2382.7	2388	1800	3533	88160	390.244
5	437707	122	5.5662	4.6911	2.5	299.051	0.0783	0.8105	2439.92	2390	1585	3379	90277	437.413
5	437709	123	5.3001	4.6482	2.5	264.276	0.0673	0.7834	2431.57	2422	1653	3379	89968	391.41
5	437708	124	5.4015	4.6298	2.5	190.643	0.0385	0.4605	2290.49	2329	1767	3149	84748	368.921
5	437711	125	5.6225	5.0734	2.5	223.91	0.058	0.8055	2428.3	2494	1602	2969	89847	330.382
5	437710	126	5.8549	5.0373	2.5	223.342	0.0588	0.7681	2456.92	2466	1789	3263	90906	355.49
112	665926	737	8.7705	6.999	2.5	152.648	0.0441	0.538	2322.03	2199	1747	3382	85915	364.676
112	665928	738	7.9719	7.9373	2.5	306.355	0.0783	0.6272	2464.78	2284	1721	4076	91197	570.638
112	665931	739	6.9693	7.3047	2.5	283.54	0.0608	0.5072	2504.89	2343	1813	4155	92681	566.467
112	665935	740	7.1355	5.9092	2.5	315.24	0.0833	0.894	2485.76	2404	1953	3502	91973	427.499
112	665932	741	5.2625	6.1544	2.5	329.396	0.0847	0.534	2571.22	2416	1614	5078	95135	751.78
112	665933	742	4.1883	5.7725	2.5	378.067	0.0753	0.5557	2455.51	2258	1634	4277	90854	619.131
112	665934	743	3.8115	5.5979	2.5	374.688	0.0981	0.6628	2533.51	2281	1739	4686	93740	683.256
112	665938	744	4.0654	4.831	2.5	387.251	0.093	0.6458	2382.35	2148	1636	4465	88147	627.872
112	665937	745	3.4331	5.4959	2.5	321.318	0.0792	0.4558	2441.95	2249	1426	4531	90352	786.118
112	665939	746	3.8987	5.9574	2.5	401.441	0.0927	0.6359	2594.57	2407	1821	4836	95999	692.518
112	665940	747	4.6917	5.3079	2.5	482.342	0.1164	0.8424	2754.32	2490	1757	4635	101910	681.764
112	665941	748	4.7786	5.9729	2.5	318.254	0.0767	0.5295	2517.84	2432	1683	5085	93160	677.769
112	665944	749	4.899	6.366	2.5	371.991	0.0864	0.658	2564.08	2413	1601	4119	94871	619.616
112	665942	750	4.7204	5.8392	2.5	397.467	0.0869	0.7026	2556.51	2393	1854	3910	94591	581.625
112	665943	751	4.79	6.3345	2.5	362.418	0.0774	0.649	2520.65	2413	1660	3833	93264	557.766
112	665946	752	5.0494	6.0571	2.5	309.24	0.0891	0.7737	2430.08	2354	1709	3982	89913	514.012
112	665948	753	5.0185	5.1668	2.5	537.196	0.1471	1.2574	2789.7	2618	1892	4041	103219	569.141
112	665952	754	5.9743	5.3576	2.5	301.462	0.0927	0.7473	2638.62	2494	1834	4243	97629	599.213
112	665950	755	7.7118	6.1788	2.5	404.564	0.1012	0.5774	2695.14	2403	1767	5360	99720	857.604
112	665954	756	7.8142	6.7921	2.5	392.642	0.0963	0.5786	2724.51	2450	1897	5124	100807	826.876
112	665957	757	7.3733	5.5774	2.5	492.917	0.1418	0.7631	2779.51	2611	1639	5321	102842	904.489
112	665959	758	7.3653	6.0631	2.5	353.213	0.1059	0.5694	2460.89	2245	1541	4932	91053	827.842
112	665962	759	6.8082	5.5945	2.5	367.127	0.1032	0.6553	2443.54	2324	1471	4443	90411	697.557
112	665965	760	6.9285	5.4086	2.5	502.928	0.124	0.7624	2639.38	2359	1637	4792	97657	763.893
112	665968	761	7.1256	5.2224	2.5	432.917	0.1163	0.9309	2658.97	2469	1752	4193	98382	595.287
112	665967	762	7.5313	5.2694	2.5	381.109	0.1039	0.7379	2450.7	2293	1643	4539	90676	625.435
112	665971	763	8.0263	5.8041	2.5	371.585	0.1089	0.8003	2393.86	2199	1611	3872	88573	587.608
112	665973	764	8.3295	5.338	2.5	343.058	0.0921	0.768	2605.46	2485	1754	4234	96402	572.28
112	665972	765	9.6379	6.7732	2.5	323.04	0.0985	0.7473	2504.97	2411	1704	4308	92684	601.207
112	665974	766	9.0615	7.2492	2.5	415.123	0.1208	0.6957	2578.16	2294	1690	5117	95392	799.103
112	665976	767	8.9106	7.4115	2.5	455.321	0.1188	0.841	2658.7	2371	1876	4442	98372	671.182
112	665975	768	8.0012	7.3883	2.5	342.911	0.0893	0.6205	2577.16	2368	1747	4493	95355	680.772
112	665978	769	7.1408	8.0994	2.5	316.246	0.0908	0.5799	2487.7	2236	1797	4724	92045	714.34
112	665980	770	6.7363	8.0508	2.5	394.212	0.104	0.5897	2582.32	2361	1629	5304	95546	824.807
112	665979	771	5.9215	8.5549	2.5	377.422	0.1004	0.6104	2584.32	2428	1765	5301	95620	772.6
112	665982	772	6.6906	7.0342	2.5	371.606	0.0965	0.707	2692.97	2507	1648	4607	99640	670.623
112	665983	773	6.9238	7.1078	2.5	434.889	0.1039	0.6175	2605.46	2339	1527	5290	96402	794.463
112	665984	774	7.1049	6.1729	2.5	473.968	0.1219	0.6021	2627.76	2245	1694	5908	97227	948.667
112	665985	775	6.636	6.7636	2.5	412.896	0.1055	0.8329	2978.73	2795	2149	5112	110213	682.668
112	665986	776	5.8518	8.1695	2.5	488.15	0.1142	0.6733	2971.68	2753	1710	6055	109952	904.507
112	665988	777	7.0121	6.9158	2.5	448.78	0.1003	0.6009	3076.11	2789	2098	6084	113816	933.521
112	665987	778	5.9643	7.135	2.5	188.564	0.0453	0.5593	2439	2406	1950	3566	90243	377.635

## Sheet: Figure 4e（average by lenght）
n	R_mean_by_n
3	0.0848607
4	0.0957122
5	0.100149
6	0.105975
7	0.107625
8	0.110868
9	0.113062
10	0.118049
11	0.116404
12	0.116669
13	0.118124
14	0.120726
15	0.118762
16	0.122377
17	0.122632
18	0.128589
19	0.126592
20	0.126358
21	0.121135
22	0.130796
23	0.126646
24	0.130072
25	0.122445
26	0.131817
27	0.134552
28	0.132015
29	0.128342
30	0.141855
31	0.132032
32	0.127418
33	0.13583
34	0.129286
35	0.127447
36	0.137241
37	0.142178
38	0.143446
39	0.126327
40	0.125116
41	0.13852
42	0.136493
43	0.13927
44	0.128747
45	0.133643
46	0.130286
47	0.136396
48	0.122256
49	0.130731
50	0.128203
51	0.136617
52	0.130214
53	0.139649
54	0.153568
55	0.155451
56	0.134463
57	0.118511
58	0.162573
59	0.172502
60	0.144628
61	0.150626
62	0.148588
63	0.148121
64	0.146134
65	0.149163
66	0.144971
67	0.150581
68	0.164897
69	0.123643
70	0.137688
71	0.134257
72	0.140452
73	0.139422
74	0.147096
75	0.139508
76	0.114917
77	0.124518
78	0.155959
79	0.144095
80	0.141411
81	0.14458
82	0.172682
83	0.147145
84	0.133808
85	0.152338
86	0.133385
87	0.159671
88	0.128458
89	0.128861
90	0.130198
91	0.0945422
92	0.161305
93	0.153376
94	0.160613
95	0.158743
96	0.155321
97	0.127311
98	0.147263
99	0.163656
100	0.14324
101	0.167374
102	0.15805
103	0.135014
104	0.104709
105	0.131127
106	0.205101
107	0.110603
108	0.180717
109	0.159925
110	0.113073
111	0.158459
112	0.208138
113	0.128422
114	0.130383
115	0.109146
116	0.14979
117	0.123785
118	0.163595
119	0.145835
120	0.159582
121	0.1247
122	0.137687
123	0.117657
124	0.267877
125	0.16314
126	0.137797
128	0.126534
129	0.164031
130	0.162058
131	0.13127
132	0.116607
133	0.10353
134	0.17278
135	0.27576
136	0.122544
137	0.138648
138	0.1049
139	0.125133
140	0.164569
141	0.149762
142	0.156187
143	0.156549
144	0.15477
145	0.147128
146	0.167335
147	0.160816
149	0.147285
150	0.242655
151	0.0997517
154	0.148739
155	0.135196
157	0.290678
161	0.155299
162	0.220466
163	0.135123
165	0.181936
166	0.118222
170	0.168885
171	0.124769
172	0.105589
174	0.147746
175	0.171701
176	0.142094
177	0.163495
179	0.144033
181	0.29477
182	0.151252
185	0.225096
187	0.183276
189	0.175892
192	0.160459
193	0.164041
194	0.179488
197	0.121856
198	0.135366
200	0.2289
205	0.202659
212	0.144887
218	0.183321
232	0.175948
239	0.153893
243	0.0942421
265	0.223251
312	0.137504
326	0.162293
344	0.114815
351	0.129548
384	0.0710379

## Sheet: Figure 4e (raw)
CellID	TrackID	n	R_mean
1	0	19	0.14348
1	1	110	0.113073
1	3	52	0.0879067
1	4	6	0.0718984
1	5	12	0.212557
1	6	3	0.128362
1	8	23	0.151832
1	9	5	0.0992724
1	10	5	0.0512828
1	11	4	0.0739562
1	12	31	0.103073
1	13	37	0.135961
1	15	74	0.156829
1	16	3	0.114097
1	17	21	0.107398
1	18	6	0.102736
1	19	9	0.101772
1	20	81	0.146284
1	21	6	0.044991
1	22	3	0.0482474
1	23	21	0.108842
1	24	3	0.0906368
1	25	3	0.0500954
1	26	4	0.0921088
1	27	12	0.0997159
1	28	15	0.0648595
1	29	7	0.0803609
1	30	11	0.0758664
1	32	43	0.122974
1	33	5	0.0414174
1	35	7	0.0728814
1	36	11	0.127968
1	37	4	0.209471
1	38	19	0.126649
1	39	20	0.0964259
1	40	6	0.105169
1	42	23	0.123281
1	43	31	0.0998139
1	44	6	0.134303
1	45	4	0.0391815
1	46	3	0.0394086
1	47	3	0.0547617
1	48	21	0.0652061
1	50	124	0.219161
1	51	7	0.062149
1	52	6	0.112516
1	55	3	0.0568223
1	56	59	0.417643
1	58	83	0.179478
1	61	33	0.0879586
1	62	4	0.0747147
1	63	3	0.0609943
1	64	7	0.0702582
1	65	24	0.088785
1	66	6	0.107909
1	67	3	0.0512466
1	68	13	0.0795887
1	69	62	0.103339
1	70	28	0.126063
1	71	15	0.0931992
1	74	3	0.0621944
1	75	6	0.0982757
1	76	30	0.0829644
1	78	5	0.0805501
1	79	7	0.0842917
1	80	12	0.0626337
1	82	5	0.104819
1	83	4	0.0546782
1	85	19	0.0969075
1	86	5	0.147596
1	87	4	0.0769785
1	88	30	0.134765
1	90	34	0.150847
1	91	8	0.148936
1	93	39	0.134404
1	94	60	0.0584442
1	95	11	0.136019
1	97	4	0.106668
1	98	8	0.0615897
1	99	18	0.138789
1	100	8	0.0464092
1	101	3	0.0237979
1	102	26	0.100059
1	103	11	0.0942486
1	105	6	0.0818102
1	106	23	0.102927
1	107	145	0.178273
1	108	3	0.0588612
1	109	5	0.0821964
1	110	6	0.0991498
1	111	11	0.107448
1	112	6	0.0849417
1	113	20	0.0629195
1	114	3	0.0549862
1	115	8	0.0715175
1	119	6	0.101761
1	122	10	0.0625261
1	124	4	0.0839201
1	125	8	0.107437
1	126	118	0.219656
1	127	39	0.120658
1	132	6	0.0500069
1	133	3	0.0671059
1	134	4	0.0624839
1	137	4	0.0544765
1	139	4	0.0371229
1	140	3	0.108423
1	141	3	0.071351
1	142	3	0.0924763
1	143	30	0.08887
1	144	5	0.0446102
1	147	6	0.0643024
1	148	12	0.0706522
1	149	37	0.113531
1	150	81	0.196143
1	151	3	0.0883389
1	152	3	0.110692
1	153	3	0.0435349
1	154	14	0.0930926
1	155	5	0.0607777
1	158	14	0.0775994
1	159	5	0.154615
1	160	3	0.0298211
1	161	3	0.0980078
1	163	9	0.0545534
1	164	6	0.158018
1	165	6	0.0538949
1	167	6	0.049244
1	168	9	0.0610934
1	169	28	0.112526
1	170	8	0.0804733
1	172	7	0.132382
1	174	9	0.0859482
1	175	5	0.0946045
1	176	16	0.0903231
1	177	8	0.0616381
1	181	3	0.0819806
1	183	4	0.10946
1	184	141	0.171199
1	185	7	0.117759
1	189	4	0.0397717
1	190	6	0.0720587
1	191	4	0.09271
1	192	4	0.0786815
1	193	4	0.071777
1	194	15	0.118806
1	196	44	0.0854966
1	197	5	0.131411
1	198	5	0.128049
1	200	4	0.0886063
1	202	26	0.0904698
1	205	37	0.183058
1	206	4	0.0585208
1	207	5	0.101596
1	210	71	0.188521
1	211	5	0.118117
1	212	16	0.084087
1	214	5	0.0493869
1	215	3	0.111708
1	216	14	0.0601107
1	217	3	0.0565493
1	220	8	0.21162
1	222	4	0.0832099
1	223	50	0.129488
1	226	7	0.0838203
1	228	14	0.0972678
1	230	5	0.0425409
1	231	3	0.0949215
1	234	5	0.118183
1	235	14	0.113063
1	236	4	0.131474
1	237	17	0.107004
1	239	7	0.0882828
1	240	6	0.0614057
1	241	4	0.0520934
1	242	12	0.248669
1	243	32	0.132194
1	244	6	0.0832977
1	246	15	0.115824
1	247	5	0.0653189
1	248	6	0.117407
1	249	56	0.114937
1	250	3	0.0898592
1	251	5	0.0777381
1	252	10	0.0969293
1	253	5	0.178383
1	255	7	0.0798565
1	256	3	0.0892673
1	257	8	0.0883578
1	258	7	0.0581966
1	259	3	0.156273
1	260	19	0.0860877
1	261	4	0.0957377
1	262	6	0.120427
1	263	3	0.08766
1	265	5	0.0779725
1	266	3	0.126488
1	271	3	0.0491628
1	272	22	0.130994
1	274	12	0.134131
1	276	23	0.180609
1	277	8	0.0826325
1	278	7	0.0761215
1	279	23	0.150425
1	283	6	0.0595907
1	284	5	0.0708246
1	285	10	0.0906764
1	286	7	0.0707291
1	289	28	0.115742
1	290	33	0.120753
1	292	17	0.0579767
1	294	11	0.0841973
1	295	4	0.0472833
1	297	17	0.0541499
1	298	9	0.0911635
1	302	4	0.137744
1	303	20	0.138791
1	304	32	0.114379
1	305	10	0.134969
1	307	37	0.0556162
1	308	3	0.0748995
1	309	79	0.1549
1	310	11	0.069152
1	312	16	0.140812
1	315	7	0.0630709
1	316	4	0.0246797
1	317	10	0.123763
1	318	6	0.0577468
1	320	4	0.0742813
1	322	10	0.0688487
1	325	3	0.0476548
1	327	7	0.117872
1	328	6	0.0638223
1	329	24	0.0862764
1	333	3	0.207062
1	334	10	0.12423
1	336	3	0.114777
1	337	3	0.0638981
1	338	4	0.147054
1	339	3	0.0576994
1	340	3	0.0186678
1	341	3	0.135714
1	342	13	0.0850675
1	343	6	0.199309
1	344	36	0.0973904
1	345	40	0.108369
1	346	39	0.113505
1	347	4	0.0834451
1	352	29	0.173682
1	354	12	0.0663696
1	355	5	0.0604642
1	360	54	0.112648
1	361	12	0.0882167
1	364	5	0.0732676
1	365	85	0.196042
1	367	47	0.0692663
1	368	22	0.0718305
1	369	3	0.0797096
1	370	4	0.069643
1	371	8	0.0738481
1	373	8	0.150949
1	374	5	0.0504626
1	375	4	0.0796442
1	376	4	0.0821495
1	381	6	0.0732503
1	384	4	0.0414205
1	386	5	0.155106
1	387	3	0.0665591
1	388	129	0.17232
1	389	10	0.105472
1	391	54	0.21313
1	392	4	0.109573
1	393	31	0.136283
1	394	6	0.0643991
1	395	6	0.0888652
1	396	4	0.0949843
1	397	24	0.157563
1	399	6	0.134332
1	402	6	0.123283
1	404	13	0.0921631
1	406	5	0.124126
1	407	13	0.12133
1	408	6	0.0492096
1	409	15	0.115799
1	410	4	0.0463409
1	411	7	0.134907
1	412	21	0.152761
1	414	17	0.193229
1	415	39	0.0930476
1	416	7	0.108582
1	417	17	0.11584
1	418	6	0.088225
1	419	4	0.0945812
1	420	3	0.12086
1	421	4	0.08
1	422	5	0.0670436
1	423	36	0.132631
1	425	6	0.142125
1	426	5	0.0603851
1	427	6	0.143604
1	428	7	0.0794887
1	429	6	0.0578118
1	431	8	0.0654463
1	432	11	0.149681
1	433	33	0.116404
1	435	25	0.121443
1	436	6	0.10895
1	438	3	0.0301362
1	439	3	0.0363922
1	440	22	0.0857004
1	441	5	0.0852888
1	442	3	0.0502664
1	446	3	0.0476452
1	447	21	0.0790503
1	449	3	0.0505475
1	452	33	0.119063
1	457	47	0.116404
1	458	74	0.119592
1	460	9	0.080199
1	462	3	0.0164845
1	464	7	0.0513074
1	467	4	0.0429068
1	468	73	0.136367
1	470	3	0.091054
1	471	5	0.0474544
1	472	76	0.113255
1	474	52	0.0976434
1	475	3	0.0494236
1	477	4	0.0619066
1	479	11	0.137762
1	480	3	0.0361099
1	482	4	0.0618311
1	483	85	0.116023
1	484	5	0.185471
1	485	3	0.0523745
1	487	7	0.0924973
1	489	3	0.0462432
1	492	18	0.117402
1	493	4	0.058394
1	496	7	0.184247
1	497	61	0.112613
1	498	31	0.150916
1	499	27	0.182321
1	500	14	0.0374239
1	503	4	0.145308
1	504	4	0.0533295
1	505	9	0.0781616
1	506	3	0.0581555
1	508	38	0.130981
1	509	11	0.0826329
1	510	3	0.0300485
1	512	37	0.0890427
1	514	4	0.0402224
1	515	4	0.0418405
1	516	17	0.0395115
1	518	12	0.0268075
1	519	12	0.116515
1	520	3	0.108045
1	522	4	0.0500603
1	523	4	0.127256
1	524	4	0.153661
2	0	72	0.130564
2	1	4	0.117755
2	2	7	0.0810483
2	3	18	0.0651921
2	4	4	0.0199021
2	5	8	0.0592217
2	6	37	0.0563925
2	7	10	0.0824734
2	8	42	0.0845322
2	9	77	0.11621
2	10	15	0.0751705
2	11	8	0.0341284
2	12	49	0.0528364
2	13	11	0.0719415
2	14	3	0.0283221
2	15	60	0.0634616
2	16	61	0.0868161
2	17	9	0.0499112
2	18	76	0.0688143
2	19	17	0.0558253
2	20	12	0.0753423
2	21	7	0.0757181
2	22	85	0.10371
2	23	3	0.0978353
2	24	11	0.0569198
2	25	6	0.0496957
2	26	72	0.102197
2	27	3	0.0583133
2	28	18	0.074339
2	29	26	0.253816
2	30	3	0.0422385
2	31	26	0.0399131
2	32	18	0.0652808
2	33	16	0.150927
2	34	243	0.0942421
2	36	7	0.0588257
2	37	74	0.259263
2	38	21	0.0470992
2	39	55	0.0924541
2	40	103	0.0708318
2	41	11	0.0407453
2	42	62	0.0819
2	43	27	0.0903367
2	45	15	0.0766128
2	47	4	0.085753
2	48	10	0.0610707
2	49	5	0.0801795
2	50	30	0.0709146
2	51	9	0.136654
2	52	10	0.0404498
2	54	9	0.0782394
2	55	10	0.0501674
2	56	44	0.141814
2	57	15	0.0738297
2	58	19	0.0903868
2	59	87	0.0986268
2	61	24	0.0752886
2	63	13	0.0823268
2	65	13	0.0625963
2	68	4	0.0523945
2	69	84	0.0796636
2	71	4	0.0411606
2	74	52	0.0868209
2	75	5	0.0542945
2	77	56	0.0768493
2	78	6	0.159155
2	79	5	0.0717506
2	80	53	0.0420792
2	82	17	0.0534061
2	83	74	0.0809065
2	85	49	0.073087
2	87	26	0.0738002
2	88	10	0.0822508
2	89	11	0.0992613
2	92	11	0.0603063
2	94	7	0.0852095
2	95	23	0.120676
2	96	50	0.0803481
2	97	6	0.0779356
2	98	4	0.0291397
2	99	6	0.077206
2	100	4	0.0570031
2	101	103	0.245154
2	102	56	0.0769353
2	103	16	0.0748686
2	104	4	0.0590176
2	105	45	0.0710199
2	106	18	0.0556487
2	107	20	0.108921
2	108	18	0.0957749
2	111	80	0.106073
2	115	47	0.0577592
2	116	6	0.0687022
2	117	49	0.143011
2	118	9	0.0795243
2	119	17	0.0711933
2	121	5	0.0554751
2	122	3	0.0619349
2	123	8	0.0558901
2	124	12	0.0884132
2	125	3	0.0754247
2	126	48	0.0881146
2	127	22	0.0701757
2	128	43	0.0954303
2	129	4	0.069282
2	130	10	0.0967528
2	131	45	0.0687428
2	132	4	0.0184801
2	133	143	0.105907
2	134	4	0.0260882
2	137	39	0.0814539
2	139	34	0.0567973
2	142	3	0.0488593
2	145	5	0.0585232
2	146	18	0.0760905
2	147	3	0.0992733
2	148	38	0.237425
2	150	17	0.0619841
2	151	94	0.0920973
2	152	23	0.0471605
2	153	14	0.0813084
2	154	26	0.0449625
2	155	3	0.0356378
2	157	56	0.0478959
2	158	48	0.07997
2	159	48	0.108914
2	160	9	0.0617028
2	161	4	0.12466
2	162	28	0.0654588
2	163	3	0.0352962
2	164	8	0.0813503
2	165	24	0.101724
2	166	22	0.0906783
2	167	12	0.0651888
2	168	8	0.288131
2	172	4	0.0470444
2	173	6	0.06359
2	174	5	0.0619008
2	176	28	0.079783
2	177	12	0.137807
2	181	17	0.0536941
2	185	4	0.0768973
2	186	6	0.0839566
2	188	7	0.069501
2	189	5	0.0600923
2	190	14	0.052699
2	191	5	0.0439389
2	192	3	0.0470576
2	195	5	0.0703471
2	201	11	0.0434254
2	202	3	0.150319
2	203	8	0.0608219
2	205	4	0.0452954
2	206	7	0.0838764
2	207	6	0.08299
2	209	4	0.0549775
2	210	40	0.162399
2	211	4	0.065262
2	213	5	0.0485588
2	214	16	0.0876593
2	215	3	0.0920073
2	216	26	0.0823637
2	217	10	0.0530983
2	218	14	0.157454
2	219	10	0.0681514
2	220	6	0.0510773
2	221	4	0.0547617
2	223	69	0.0871854
2	224	25	0.118946
2	225	5	0.0763607
2	226	3	0.119293
2	227	38	0.128186
2	228	3	0.0695076
2	229	11	0.0851887
2	230	6	0.101612
2	231	25	0.0949402
2	233	14	0.0716094
2	234	6	0.0659146
2	236	6	0.0847314
2	237	3	0.0678996
2	238	70	0.049501
2	239	21	0.0762369
2	240	63	0.0769161
2	241	6	0.0891716
2	242	3	0.0690934
2	243	17	0.0741947
2	244	5	0.0539438
2	245	4	0.0824438
2	246	21	0.104722
2	248	12	0.115534
2	249	3	0.0594629
2	251	33	0.0555285
2	252	14	0.0545906
2	253	14	0.0567532
2	254	6	0.0620604
2	255	31	0.234512
2	256	3	0.0506558
2	257	5	0.0486954
2	258	11	0.0651747
2	259	7	0.128878
2	260	69	0.0840642
2	262	5	0.0452531
2	263	55	0.111474
2	264	3	0.114897
2	265	5	0.0767269
2	266	7	0.0323368
2	268	126	0.0749694
2	270	25	0.0735543
2	271	9	0.0467795
2	272	10	0.097854
2	273	6	0.0625044
2	276	4	0.0767978
2	277	11	0.0666504
2	278	10	0.184168
2	279	7	0.0651092
2	280	6	0.0852714
2	281	3	0.0289662
2	283	27	0.107171
2	284	5	0.062082
2	285	53	0.102545
2	286	9	0.0685389
2	288	11	0.128506
2	289	6	0.0931219
2	290	21	0.122849
2	291	19	0.074654
2	292	100	0.269717
2	293	3	0.0696766
2	294	21	0.0778022
2	296	25	0.051624
2	297	34	0.0633048
2	298	39	0.10145
2	299	76	0.0653004
2	300	4	0.0645399
2	302	19	0.0759027
2	304	33	0.0837333
2	305	53	0.082388
2	306	4	0.0598732
2	307	7	0.0337642
2	312	8	0.121239
2	314	121	0.182812
2	315	7	0.0862532
2	317	8	0.0725797
2	319	41	0.0830545
2	320	4	0.0440635
2	322	60	0.120365
2	323	99	0.120548
2	325	34	0.056087
2	326	5	0.0502504
2	327	82	0.113291
2	328	31	0.0723755
2	329	6	0.106835
2	330	17	0.105828
2	331	40	0.0654167
2	332	15	0.145824
2	333	18	0.0770248
2	334	26	0.0703597
2	335	4	0.0992202
2	337	8	0.0944604
2	338	23	0.0699173
2	339	3	0.0937024
2	341	8	0.0750754
2	342	10	0.165868
2	343	14	0.0845795
2	344	3	0.0512636
2	345	3	0.0503734
2	347	19	0.113364
2	349	3	0.0418563
2	351	40	0.158464
2	352	15	0.0747583
2	353	3	0.126058
2	354	8	0.0685564
2	356	9	0.0549505
2	357	4	0.0844863
2	358	7	0.0696628
2	359	17	0.0722088
2	360	15	0.0620161
2	362	38	0.0836281
2	365	43	0.0656115
2	366	4	0.0778081
2	367	6	0.0502719
2	368	3	0.0657709
2	369	16	0.0820316
2	371	5	0.0653219
2	372	36	0.0793611
2	374	6	0.212316
2	376	8	0.101187
2	377	3	0.0391018
2	378	68	0.11809
2	379	28	0.0478396
2	380	8	0.128269
2	382	13	0.0760227
2	383	7	0.0541456
2	384	23	0.183925
2	385	3	0.0774225
2	387	10	0.0746252
2	388	22	0.101143
2	389	5	0.0723955
2	390	29	0.174676
2	391	24	0.0848587
2	392	15	0.05265
2	393	3	0.0828529
2	394	69	0.0586221
2	396	6	0.080326
2	397	12	0.02476
2	398	141	0.149481
2	399	107	0.110603
2	401	17	0.0728248
2	403	8	0.0807387
2	404	6	0.0810284
2	407	44	0.0935709
2	408	82	0.0754156
2	409	11	0.0715654
2	410	13	0.0836011
2	411	33	0.143751
2	412	3	0.162417
2	413	4	0.144381
2	415	8	0.0739934
2	416	35	0.0604727
2	417	8	0.132985
2	419	3	0.133921
2	420	25	0.056983
2	421	40	0.0830434
2	422	9	0.0454578
2	423	3	0.0622688
2	424	21	0.150022
2	425	42	0.0616962
2	426	17	0.0749236
2	427	3	0.124374
2	428	66	0.134658
2	429	24	0.0969602
2	430	344	0.114815
2	434	103	0.0963682
2	435	13	0.0794463
2	436	10	0.058973
2	438	48	0.0706143
2	439	4	0.097688
2	440	12	0.0521986
2	441	5	0.120995
2	442	24	0.0838727
2	443	9	0.0497753
2	444	19	0.0443343
2	445	3	0.0913248
2	446	19	0.0688987
2	447	57	0.0818729
2	448	5	0.0742715
2	449	5	0.172153
2	450	10	0.0613497
2	451	10	0.119386
2	452	3	0.0700532
2	455	3	0.119687
2	458	15	0.074687
2	459	8	0.0674413
2	460	8	0.0668155
2	461	114	0.0869021
2	462	7	0.218018
2	463	15	0.0546862
2	464	9	0.148606
2	465	4	0.119458
2	466	3	0.0743362
2	467	5	0.0787092
2	470	8	0.064944
2	472	3	0.0655986
2	473	3	0.0522182
2	474	5	0.0596431
2	475	4	0.117986
2	479	3	0.060286
2	480	6	0.0746044
2	481	8	0.0984662
2	482	4	0.0761544
2	483	3	0.0423209
2	484	64	0.139411
2	485	23	0.0619284
2	486	4	0.0561116
2	487	46	0.0775326
2	489	24	0.0844927
2	490	18	0.0806527
2	492	35	0.107161
2	493	13	0.108785
2	495	3	0.0709917
2	496	41	0.107496
2	497	6	0.0391331
2	499	23	0.0685935
2	502	15	0.0607169
2	503	3	0.0420415
2	504	7	0.0721178
2	506	9	0.0702175
2	507	12	0.0542069
2	508	9	0.0672806
2	510	5	0.0800169
2	511	4	0.0720303
2	512	5	0.0625607
2	513	25	0.0888077
2	514	7	0.0436766
2	515	96	0.237899
2	517	11	0.0719801
2	518	120	0.115404
2	523	3	0.0506054
2	524	29	0.0796078
2	526	8	0.0724143
2	527	47	0.170096
2	528	12	0.0463736
2	529	5	0.0601909
2	530	14	0.0544474
2	531	11	0.122003
2	532	7	0.0813625
2	533	8	0.0487049
2	534	6	0.074889
2	537	7	0.163656
2	538	5	0.0786377
2	539	9	0.060427
2	540	5	0.035127
2	541	5	0.0528695
2	544	13	0.0711335
2	545	4	0.0710412
2	546	32	0.13769
2	547	29	0.0828794
2	548	3	0.150177
2	551	4	0.0414457
2	552	4	0.0975806
2	554	67	0.136591
2	555	9	0.0522667
2	556	5	0.0351959
2	557	51	0.0913677
2	558	19	0.0792092
2	560	3	0.0999623
2	562	34	0.0651101
2	563	26	0.0457821
2	564	18	0.080654
2	565	35	0.117344
2	566	5	0.040054
2	569	7	0.063154
2	570	6	0.038167
2	572	6	0.0568421
2	573	57	0.0888464
2	574	7	0.080716
2	576	31	0.091583
2	577	29	0.0498753
2	578	138	0.0674288
2	579	34	0.0793093
2	580	4	0.0495492
2	581	5	0.027649
2	582	17	0.141061
2	585	3	0.0392575
2	586	3	0.0726621
2	587	3	0.048451
2	588	31	0.0680636
2	589	3	0.0918499
2	590	29	0.0716199
2	592	5	0.080926
2	593	66	0.0708551
2	594	15	0.0719679
2	595	17	0.10521
2	597	57	0.0861082
2	598	9	0.10147
2	599	4	0.0502713
2	600	27	0.148735
2	603	3	0.0518203
2	605	5	0.0542176
2	606	4	0.0897735
2	607	59	0.0955386
2	608	3	0.0848789
2	609	6	0.0629296
2	610	8	0.0597859
2	611	30	0.0704854
2	612	3	0.0396749
2	613	5	0.116742
2	615	7	0.0617824
2	616	65	0.0900154
2	618	13	0.0704456
2	619	14	0.114338
2	620	14	0.198152
2	621	51	0.0679399
2	622	24	0.0603408
2	624	51	0.100266
2	625	20	0.0565354
2	626	132	0.0793915
2	627	10	0.0617084
2	628	6	0.0918034
2	629	8	0.0513347
2	630	3	0.108639
2	631	88	0.103386
2	633	12	0.0928429
2	635	28	0.0598078
2	636	3	0.0664858
2	637	5	0.0899769
2	638	7	0.0989947
2	639	40	0.0763634
2	640	3	0.12757
2	641	66	0.05784
2	642	10	0.0709527
2	644	14	0.0811462
2	645	8	0.0715511
2	646	3	0.0612811
2	647	39	0.104567
2	648	3	0.0490955
2	649	15	0.0360114
2	650	5	0.0307049
2	652	12	0.0601742
2	654	4	0.0345581
2	655	24	0.108626
2	656	13	0.0598061
2	657	36	0.0842333
2	658	3	0.0622162
2	659	11	0.0684474
2	660	9	0.0400295
2	661	15	0.0716357
2	662	10	0.0586644
2	663	62	0.0572785
2	664	3	0.0464282
2	665	3	0.0501028
2	667	7	0.062972
2	668	9	0.032049
2	669	3	0.168244
2	670	11	0.0834176
2	671	45	0.0692549
2	672	26	0.0728285
2	673	27	0.0672894
2	675	14	0.0366971
2	678	3	0.0826652
2	679	3	0.0563302
2	680	4	0.056336
2	681	3	0.0735589
2	682	3	0.0754071
2	684	5	0.0946712
2	686	49	0.0507307
2	687	81	0.0530017
2	688	3	0.0349613
2	689	4	0.0270317
2	690	10	0.0345553
2	691	6	0.0891817
2	696	30	0.0899307
2	697	7	0.0996362
2	699	71	0.137832
2	700	4	0.031844
2	701	9	0.133608
2	702	13	0.094408
2	705	6	0.0597496
2	706	12	0.0512005
2	708	4	0.0654704
2	709	38	0.102518
2	711	3	0.075883
2	713	3	0.0443065
2	714	7	0.0797289
2	715	56	0.139785
2	716	11	0.0998304
2	720	7	0.0426994
2	722	6	0.119236
2	724	6	0.118989
2	726	3	0.0331189
2	727	4	0.148185
2	729	57	0.0715786
2	730	9	0.0374718
2	731	11	0.10457
2	732	5	0.0652098
2	733	7	0.0501881
2	734	14	0.0885094
2	735	3	0.0110247
2	736	6	0.0547963
2	739	3	0.139221
2	740	36	0.0755165
2	741	12	0.0709553
2	743	3	0.169156
2	744	3	0.0497667
2	745	35	0.0679238
2	746	3	0.0609073
2	747	9	0.064698
2	748	13	0.062745
2	749	4	0.0603411
2	750	55	0.0999483
2	751	5	0.0656352
2	752	3	0.142955
2	753	9	0.0692477
2	754	6	0.0596285
2	756	57	0.0820714
2	757	5	0.128821
2	761	8	0.0799449
2	762	34	0.139222
2	763	6	0.0572379
2	764	4	0
2	765	11	0.0535235
2	766	3	0.0761711
2	767	5	0.063052
2	768	5	0.0624953
2	772	13	0.0641963
2	773	3	0.111396
2	774	60	0.26969
2	775	31	0.0855764
2	776	22	0.0726682
2	777	3	0.0887952
2	779	99	0.11166
2	780	8	0.0873983
2	781	20	0.104818
2	782	30	0.0512913
2	783	7	0.0724846
2	784	7	0.0494217
2	785	22	0.0677923
2	786	21	0.0740155
2	789	14	0.0700565
2	790	10	0.0610122
2	792	10	0.130703
2	793	4	0.0685742
2	794	6	0.0791986
2	795	3	0.0795042
2	797	5	0.0859314
2	798	3	0.0692431
2	799	73	0.170434
2	800	92	0.288935
2	801	5	0.0457199
2	803	3	0.0525591
2	804	34	0.0936966
2	806	10	0.066907
2	809	9	0.153424
2	810	4	0.0717864
2	811	49	0.100924
2	812	18	0.0866481
2	813	4	0.0268578
2	815	7	0.105798
2	816	3	0.0663146
2	817	16	0.0864181
2	818	21	0.120806
2	819	44	0.13987
2	821	3	0.0193185
2	822	3	0.0656618
2	824	9	0.0795788
2	825	10	0.12357
2	826	33	0.11626
2	830	23	0.0423057
2	831	26	0.0610587
2	834	43	0.0992687
2	835	33	0.0621538
2	836	7	0.0685927
2	837	40	0.0950203
2	838	7	0.0936525
2	839	57	0.140965
2	840	6	0.0505643
2	841	4	0.0529671
2	842	8	0.0585205
2	843	3	0.0699173
2	844	32	0.311958
2	845	60	0.0728677
2	846	72	0.0917438
2	848	3	0.0708984
2	849	100	0.0782475
2	850	115	0.0855223
2	852	6	0.094878
2	853	7	0.0671893
2	854	35	0.0975852
2	855	4	0.0861599
2	856	84	0.177463
2	858	15	0.125062
2	859	14	0.0902403
2	860	4	0.101276
2	861	5	0.110218
2	863	15	0.0557005
2	864	7	0.0829537
2	865	3	0.0651286
2	866	3	0.0464825
2	867	21	0.062745
2	869	45	0.0919241
2	870	15	0.0600313
2	871	17	0.130713
2	872	5	0.0416058
2	873	7	0.0392588
2	874	3	0.0478284
2	875	14	0.0693396
2	876	46	0.0961943
2	877	28	0.0571856
2	880	11	0.0595791
2	882	51	0.115033
2	883	18	0.0408705
2	886	33	0.0863079
2	887	9	0.0490506
2	888	6	0.051215
2	889	3	0.0523276
2	890	30	0.0526043
2	891	15	0.108758
2	893	48	0.0690484
2	894	3	0.143813
2	895	16	0.0554357
2	896	21	0.0562279
2	897	50	0.0902847
2	898	17	0.0779373
2	899	4	0.142307
2	900	74	0.054396
2	902	6	0.0720484
2	903	3	0.134031
2	905	3	0.0495581
2	906	3	0.0279061
2	907	6	0.0979498
2	908	13	0.0807924
2	909	73	0.123241
2	910	15	0.0739653
2	911	28	0.0626289
2	913	3	0.027045
2	914	12	0.0752433
2	917	30	0.0536637
2	919	11	0.0632554
2	920	9	0.0730434
2	922	90	0.108418
2	924	20	0.0859913
2	925	17	0.0642655
2	926	55	0.0924904
2	927	126	0.108594
2	928	4	0.0555754
2	929	3	0.0254099
2	931	13	0.060298
2	932	32	0.112254
2	933	4	0.039995
2	935	4	0.0786705
2	936	3	0.0299058
2	937	92	0.123381
2	938	151	0.0832783
2	942	61	0.166768
2	943	7	0.112179
2	945	8	0.0661075
2	947	3	0.0395304
2	949	4	0.0845308
2	950	13	0.0722429
2	951	4	0.0481886
2	952	11	0.108676
2	953	3	0.0851126
2	954	12	0.0998896
2	955	16	0.0624825
2	957	3	0.0914161
2	958	9	0.0783439
2	959	22	0.0677268
2	961	4	0.0607748
2	963	4	0.0493506
2	965	13	0.0685514
2	966	17	0.0619576
2	968	5	0.158768
2	969	34	0.0657427
2	970	13	0.154352
2	971	7	0.0414817
2	973	3	0.102581
2	974	5	0.0725968
2	975	42	0.0782904
2	976	13	0.0558018
2	977	6	0.111844
2	979	6	0.0599369
2	980	5	0.119285
2	981	12	0.0593315
2	982	9	0.0614817
2	984	3	0.0573305
2	985	16	0.058189
2	986	6	0.116203
2	987	31	0.0573296
2	988	7	0.092271
2	989	3	0.020523
2	990	17	0.0778606
2	992	21	0.084348
2	994	4	0.0840407
2	995	6	0.0625024
2	996	5	0.265483
2	997	139	0.0952255
2	998	5	0.119151
2	999	4	0.15654
2	1000	8	0.0902595
2	1001	10	0.0546194
2	1002	6	0.0520876
2	1003	50	0.110411
2	1004	10	0.103106
2	1005	3	0.0492397
2	1007	22	0.0402227
2	1008	4	0.0662726
2	1010	17	0.0533984
2	1011	27	0.176513
2	1012	66	0.105005
2	1013	7	0.0920535
2	1014	7	0.06693
2	1015	4	0.0780899
2	1016	37	0.0557853
2	1017	13	0.0974114
2	1018	3	0.0623957
2	1019	16	0.103328
2	1021	4	0.0910205
2	1022	3	0.0505816
2	1023	5	0.0379918
2	1024	45	0.0937418
2	1025	83	0.0928375
2	1027	3	0.0499879
2	1028	41	0.177508
2	1029	3	0.162299
2	1030	13	0.0806002
2	1032	6	0.0519656
2	1034	12	0.16674
2	1035	3	0.0975417
2	1036	3	0.0459482
2	1037	92	0.121062
2	1038	23	0.0677774
2	1039	90	0.177974
2	1040	75	0.0830259
2	1041	3	0.0858501
2	1042	4	0.060965
2	1043	40	0.172477
2	1044	13	0.104156
2	1046	9	0.0414083
2	1047	18	0.0743725
2	1048	6	0.0588961
2	1049	6	0.227333
2	1050	23	0.0833376
2	1051	31	0.0973033
2	1052	3	0.0420688
2	1053	66	0.117352
2	1054	3	0.0747461
2	1055	10	0.044088
2	1056	19	0.0432458
2	1057	3	0.0260487
2	1060	3	0.072548
2	1061	3	0.0754247
2	1062	15	0.0505763
2	1063	57	0.12307
2	1064	10	0.0531983
2	1065	56	0.109381
2	1066	3	0.0348961
2	1067	54	0.0865453
2	1068	27	0.0754486
2	1069	20	0.0666502
2	1072	7	0.109449
2	1073	28	0.0620856
2	1076	33	0.0852778
2	1077	3	0.0743381
2	1078	3	0.0764595
2	1079	36	0.0871163
2	1081	10	0.0520417
2	1082	4	0.0463339
2	1083	4	0.0566226
2	1084	34	0.0887486
2	1085	27	0.0590723
2	1086	18	0.079538
2	1088	3	0.0556436
2	1092	21	0.0628102
2	1093	4	0.0584474
2	1095	14	0.0760074
2	1096	8	0.106227
2	1097	8	0.0526726
2	1098	4	0.040156
2	1099	7	0.0484294
2	1101	4	0.104967
2	1102	3	0.0415508
2	1103	3	0.0175942
3	0	88	0.10676
3	1	6	0.0929708
3	3	22	0.122242
3	4	71	0.171306
3	5	53	0.175427
3	6	48	0.111052
3	7	31	0.163925
3	8	85	0.154709
3	9	37	0.0735018
3	10	8	0.0905489
3	12	31	0.131707
3	13	6	0.14223
3	14	20	0.0704463
3	16	6	0.0486554
3	17	74	0.25044
3	18	14	0.0668496
3	19	16	0.115372
3	20	98	0.158663
3	21	73	0.121331
3	22	122	0.188727
3	23	22	0.213708
3	24	94	0.136766
3	28	33	0.162365
3	30	60	0.131884
3	31	45	0.110916
3	33	3	0.0940914
3	35	5	0.0793524
3	36	4	0.0473745
3	37	40	0.153905
3	38	3	0.0644385
3	39	10	0.141554
3	41	20	0.146457
3	42	3	0.0717681
3	43	15	0.100012
3	44	16	0.118283
3	45	36	0.06774
3	46	4	0.133128
3	47	89	0.153367
3	48	11	0.143708
3	49	3	0.129218
3	50	28	0.119828
3	52	9	0.080181
3	53	3	0.104595
3	58	3	0.066349
3	59	137	0.138648
3	60	88	0.168357
3	62	26	0.0782596
3	63	22	0.0718979
3	64	36	0.0977616
3	65	48	0.086157
3	66	7	0.132481
3	67	14	0.179265
3	68	8	0.105074
3	69	6	0.102237
3	70	4	0.0893062
3	72	19	0.110397
3	73	4	0.159835
3	74	6	0.306018
3	76	7	0.153638
3	77	187	0.183276
3	78	4	0.181118
3	80	77	0.109405
3	81	23	0.0509714
3	82	18	0.0224649
3	83	239	0.153893
3	84	93	0.139551
3	85	11	0.160149
3	86	15	0.0994332
3	87	4	0.119019
3	88	11	0.106703
3	90	3	0.130535
3	91	125	0.10854
3	92	42	0.132121
3	93	6	0.0755509
3	94	35	0.163831
3	95	5	0.183534
3	96	36	0.0948707
3	97	77	0.14215
3	98	81	0.220341
3	99	111	0.275703
3	101	205	0.202659
3	102	71	0.0904108
3	103	7	0.0882825
3	104	16	0.117437
3	105	3	0.0663766
3	107	25	0.0577361
3	108	105	0.113869
3	110	4	0.113208
3	111	21	0.108438
3	112	16	0.0965462
3	115	146	0.129253
3	116	140	0.112055
3	117	86	0.132368
3	118	46	0.0919891
3	119	20	0.114939
3	120	3	0.0383978
3	122	4	0.102513
3	125	40	0.105907
3	129	112	0.218786
3	131	7	0.142479
3	132	3	0.0816481
3	133	82	0.128996
3	134	4	0.141787
3	138	9	0.14465
3	139	94	0.102747
3	140	3	0.0711419
3	141	13	0.119389
3	142	5	0.143313
3	144	11	0.138337
3	147	15	0.123765
3	148	7	0.10183
3	150	19	0.0941102
3	151	32	0.0914669
3	153	21	0.164094
3	154	3	0.135934
3	155	52	0.131605
3	156	212	0.144887
3	157	5	0.0732591
3	158	15	0.11386
3	159	23	0.158952
3	161	12	0.200892
3	162	30	0.123879
3	163	7	0.131548
3	164	132	0.148971
3	165	7	0.099815
3	166	62	0.0951793
3	168	10	0.100893
3	169	3	0.0988013
3	171	4	0.0970622
3	172	5	0.0969862
3	173	3	0.0488883
3	174	64	0.129687
3	177	7	0.107291
3	178	4	0.182439
3	180	5	0.134173
3	181	14	0.256132
3	183	4	0.0819085
3	184	8	0.138617
3	185	11	0.129978
3	187	10	0.0922297
3	188	6	0.100235
3	190	3	0.0977698
3	191	9	0.078259
3	192	4	0.0947569
3	193	3	0.0697492
3	194	4	0.130432
3	195	200	0.209353
3	197	24	0.0598574
3	198	10	0.108199
3	200	29	0.172454
3	201	24	0.144192
3	202	5	0.0934745
3	203	55	0.0866532
3	204	5	0.108306
3	205	41	0.24452
3	206	5	0.177041
3	209	4	0.211249
3	210	161	0.132584
3	211	3	0.146171
3	212	3	0.0728801
3	213	95	0.142065
3	215	51	0.117456
3	216	9	0.168433
3	217	9	0.140086
3	218	3	0.116965
3	220	19	0.141167
3	224	8	0.142643
3	227	34	0.131676
3	228	3	0.0985615
3	230	5	0.0860177
3	231	41	0.0418811
3	232	20	0.10163
3	233	3	0.0772641
3	234	6	0.167516
3	236	52	0.0840057
3	238	3	0.0434892
3	239	26	0.114544
3	240	10	0.103239
3	243	29	0.140174
3	245	8	0.0863841
3	249	3	0.11147
3	251	9	0.12147
3	253	4	0.155186
3	254	4	0.153783
3	257	3	0.0361021
3	258	165	0.181936
3	259	21	0.147834
3	260	19	0.12204
3	261	9	0.102961
3	262	12	0.118283
3	263	4	0.154389
3	264	20	0.132548
3	265	3	0.0598803
3	267	19	0.144251
3	268	3	0.128662
3	269	3	0.119133
3	271	13	0.152177
3	272	19	0.081231
3	273	9	0.129598
3	274	5	0.107377
3	275	96	0.0683114
3	278	14	0.0907933
3	279	3	0.0515758
3	280	8	0.15518
3	281	36	0.0947279
3	282	5	0.0906355
3	283	5	0.0993017
3	284	94	0.139956
3	285	7	0.125147
3	286	32	0.108818
3	288	7	0.306114
3	289	52	0.135822
3	290	4	0.134571
3	291	39	0.112095
3	292	4	0.0994308
3	294	5	0.153867
3	295	14	0.102708
3	297	5	0.114231
3	300	3	0.108855
3	301	5	0.103266
3	302	13	0.126557
3	303	3	0.105451
3	304	31	0.141182
3	305	17	0.147149
3	306	26	0.0924948
3	307	5	0.0879885
3	309	6	0.0766424
3	310	23	0.201897
3	311	13	0.135924
3	312	7	0.114753
3	313	9	0.152158
3	314	198	0.135366
3	315	8	0.15613
3	316	10	0.17651
3	317	26	0.175376
3	319	43	0.131749
3	320	33	0.150186
3	321	4	0.118091
3	322	3	0.0427692
3	323	3	0.0622326
3	324	5	0.107307
3	325	3	0.0934326
3	326	3	0.13023
3	329	10	0.0689051
3	330	47	0.121187
3	331	6	0.130863
3	332	33	0.121623
3	333	4	0.0413319
3	334	6	0.0752587
3	335	7	0.172241
3	337	3	0.103697
3	338	10	0.150716
3	339	80	0.211044
3	341	9	0.191687
3	342	22	0.104908
3	344	7	0.158422
3	345	15	0.130458
3	346	18	0.172752
3	347	3	0.163233
3	349	3	0.104091
3	351	3	0.110428
3	352	7	0.126359
3	353	20	0.150882
3	357	14	0.0991957
3	358	5	0.176124
3	359	3	0.187496
3	362	11	0.128649
3	364	49	0.107514
3	365	11	0.114623
3	366	4	0.0471227
3	368	5	0.0756929
3	369	4	0.0782446
3	370	106	0.207565
3	371	5	0.0838193
3	372	68	0.427842
3	373	65	0.217098
3	374	41	0.169991
3	375	8	0.139952
3	376	6	0.161234
3	378	3	0.0398599
3	379	3	0.059589
3	380	27	0.127242
3	381	18	0.147656
3	383	3	0.0910954
3	384	3	0.113948
3	385	3	0.0356604
3	386	4	0.118445
3	388	3	0.0702818
3	389	3	0.0467457
3	390	4	0.106144
3	392	12	0.106161
3	394	3	0.0590404
3	396	41	0.139688
3	397	49	0.0838978
3	398	63	0.122351
3	399	84	0.116575
3	400	4	0.155384
3	401	9	0.156337
3	402	5	0.0706637
3	403	9	0.0525777
3	404	28	0.128155
3	405	3	0.0771848
3	406	5	0.0424883
3	407	70	0.228122
3	408	11	0.112494
3	409	265	0.223251
3	410	18	0.130604
3	411	7	0.0504521
3	412	18	0.0453223
3	414	34	0.106677
3	417	8	0.119012
3	418	23	0.0829616
3	422	3	0.106467
3	424	3	0.115886
3	425	5	0.0764387
3	426	4	0.11113
3	427	4	0.181163
3	429	3	0.142431
3	430	9	0.132205
3	433	7	0.0739536
3	434	23	0.0966739
3	435	12	0.159997
3	436	23	0.154801
3	437	46	0.119641
3	439	4	0.159005
3	440	77	0.11811
3	441	9	0.132472
3	442	14	0.0820682
3	444	95	0.153857
3	445	7	0.101114
3	446	3	0.0617549
3	447	3	0.0785833
3	448	5	0.150905
3	449	51	0.144036
3	450	12	0.0762702
3	451	46	0.137059
3	452	3	0.0856933
3	453	9	0.142189
3	454	17	0.10993
3	455	12	0.119349
3	459	3	0.0197615
3	460	20	0.132546
3	461	9	0.140808
3	463	11	0.140775
3	464	6	0.0672448
3	465	10	0.154806
3	466	9	0.0975694
3	467	22	0.182822
3	468	7	0.075126
3	469	35	0.0974777
3	471	3	0.098182
3	472	6	0.106936
3	474	33	0.160849
3	475	16	0.121359
3	476	5	0.142845
3	477	10	0.104455
3	478	17	0.103089
3	479	13	0.0650507
3	480	13	0.17169
3	481	37	0.147358
3	482	4	0.161988
3	484	4	0.106912
3	486	11	0.0859128
3	487	10	0.121142
3	488	8	0.0840148
3	489	5	0.122654
3	490	12	0.122053
3	491	3	0.0458905
3	492	6	0.0824264
3	493	25	0.127849
3	494	40	0.138843
3	495	46	0.145574
3	496	3	0.0232896
3	498	22	0.085504
3	499	40	0.185103
3	500	4	0.0752411
3	501	67	0.203437
3	503	3	0.0850263
3	504	3	0.0479306
3	507	47	0.0816579
3	509	5	0.0699612
3	510	19	0.0664954
3	511	14	0.151805
3	512	24	0.186183
3	513	7	0.143669
3	515	3	0.0541413
3	516	16	0.225933
3	517	26	0.147946
3	518	6	0.0955912
3	519	7	0.124597
3	520	4	0.121793
3	521	12	0.135186
3	522	7	0.0717144
3	523	10	0.091641
3	524	105	0.106616
3	526	10	0.0870848
3	527	7	0.0773514
3	528	3	0.063446
3	530	33	0.106858
3	531	5	0.0917796
3	532	4	0.0786157
3	533	3	0.064904
3	534	36	0.11348
3	536	32	0.167207
3	537	84	0.111646
3	538	32	0.126696
3	539	34	0.154068
3	541	4	0.105305
3	543	12	0.0767224
3	544	8	0.110611
3	545	3	0.0993426
3	546	3	0.0350426
3	547	13	0.117052
3	548	4	0.137551
3	550	43	0.178433
3	551	5	0.141961
3	552	5	0.0501503
3	553	4	0.0202798
3	554	4	0.114741
3	555	15	0.176509
3	557	4	0.1586
3	559	5	0.0556929
3	560	3	0.101704
3	561	7	0.138562
3	562	6	0.0624216
3	565	8	0.120738
3	566	57	0.0759794
3	567	6	0.095178
3	568	3	0.0698581
3	569	21	0.0559883
3	570	8	0.136489
3	571	4	0.030792
3	572	4	0.0594135
3	573	3	0.0529022
3	574	3	0.0906476
3	577	43	0.140456
3	578	6	0.119283
3	579	9	0.08354
3	580	62	0.0882226
3	581	4	0.0503517
3	582	3	0.0447537
3	583	60	0.171955
3	584	4	0.0517601
3	585	8	0.100248
3	586	88	0.0910345
3	587	3	0.0935692
3	590	3	0.0916367
3	591	10	0.138226
3	592	57	0.163247
3	593	13	0.119534
3	595	72	0.142984
3	596	6	0.152501
3	597	8	0.105507
3	598	21	0.132381
3	599	74	0.120489
3	600	5	0.065497
3	601	26	0.0998219
3	603	48	0.104356
3	604	11	0.114989
3	605	4	0.127955
3	608	29	0.0647888
3	610	5	0.0481842
3	612	10	0.0781774
3	614	4	0.089783
3	615	30	0.179292
3	616	40	0.179163
3	617	55	0.126282
3	618	7	0.19211
3	619	7	0.0923459
3	620	58	0.119132
3	621	14	0.108342
3	625	11	0.0957692
3	627	12	0.0543879
3	628	9	0.0857927
3	630	11	0.055403
3	631	4	0.0444088
3	632	29	0.0851639
3	633	8	0.163517
3	634	7	0.102725
3	635	24	0.127451
3	637	3	0.11114
3	639	3	0.0745331
3	641	3	0.130843
3	642	3	0.0461035
3	643	4	0.048785
3	644	14	0.131088
3	645	3	0.0618681
3	646	9	0.164961
3	648	109	0.158401
3	649	6	0.113201
3	650	4	0.10728
3	651	7	0.102422
3	652	36	0.058225
3	654	3	0.0669038
3	656	22	0.134335
3	657	4	0.123014
3	658	3	0.0519516
3	659	4	0.104761
3	660	8	0.280574
3	661	3	0.0827587
3	663	3	0.0857892
3	664	42	0.14973
3	667	8	0.093089
3	669	3	0.123155
3	671	17	0.11156
3	672	59	0.204168
3	673	3	0.071833
3	675	10	0.115013
3	676	6	0.166
3	677	22	0.178678
3	678	5	0.144002
3	679	8	0.106141
3	680	24	0.14397
3	682	12	0.113581
3	683	16	0.0687612
3	684	29	0.150052
3	686	128	0.154916
3	687	17	0.121555
3	688	3	0.063337
3	690	4	0.112953
3	691	5	0.161128
3	692	31	0.119259
3	693	108	0.180717
3	694	5	0.126221
3	696	6	0.150197
3	697	4	0.160278
3	698	19	0.0555845
3	700	15	0.133483
3	701	4	0.0719109
3	702	15	0.0872758
3	704	3	0.0592295
3	705	40	0.0911646
3	706	4	0.11092
3	707	5	0.110368
3	709	24	0.287993
3	710	7	0.178915
3	711	4	0.0732703
3	712	4	0.116721
3	714	16	0.124964
3	715	56	0.0964574
3	716	5	0.0884714
3	718	3	0.0627851
3	720	5	0.100304
3	722	3	0.0930126
3	723	4	0.0827852
3	724	3	0.043452
3	725	8	0.119016
3	726	28	0.116502
3	727	31	0.132346
3	728	13	0.119037
3	729	64	0.216279
3	730	4	0.0490708
3	731	18	0.177968
3	732	7	0.220694
3	733	4	0.122006
3	734	9	0.101263
3	735	4	0.127209
3	736	3	0.0411517
3	737	13	0.114524
3	738	9	0.0653173
3	740	6	0.195762
3	741	6	0.128771
3	742	3	0.113093
3	744	3	0.107293
3	745	5	0.109597
3	746	3	0.137698
3	747	4	0.12811
3	750	3	0.127952
3	753	6	0.0890251
3	754	4	0.0675666
3	755	3	0.0718195
3	757	3	0.0866911
3	758	4	0.0660884
3	759	4	0.112941
3	760	3	0.0832974
3	761	58	0.157903
3	762	3	0.0815427
3	763	6	0.0877584
3	765	8	0.127994
3	766	19	0.110893
3	768	19	0.112741
3	769	28	0.107804
3	770	4	0.069282
3	772	50	0.125502
3	776	40	0.060803
3	779	3	0.0763643
3	780	7	0.073244
3	781	4	0.0781716
3	783	3	0.0500792
3	784	5	0.138971
3	785	15	0.102104
3	786	3	0.0662188
3	789	20	0.192973
3	791	8	0.116065
3	792	7	0.18339
3	793	13	0.267254
3	795	6	0.0689204
3	796	8	0.122161
3	798	7	0.108376
3	800	3	0.152532
3	801	17	0.159678
3	802	4	0.167332
3	803	6	0.129602
3	804	74	0.15352
3	807	9	0.0962831
3	808	6	0.0996814
3	809	15	0.095022
3	811	5	0.0599883
3	812	5	0.0900829
3	814	5	0.043172
3	815	12	0.127476
3	816	8	0.0860305
3	817	8	0.115685
3	821	10	0.143894
3	822	5	0.1586
3	823	4	0.0886762
3	824	14	0.0971526
3	825	37	0.154611
3	826	18	0.0996039
3	827	70	0.101434
3	829	12	0.139888
3	830	4	0.119306
3	831	5	0.0801114
3	832	31	0.172795
3	833	3	0.0356518
3	835	21	0.124738
3	836	3	0.096271
3	837	6	0.129124
3	838	27	0.139359
3	840	4	0.128606
3	841	11	0.136
3	842	4	0.154954
3	843	116	0.139686
3	844	3	0.0195821
3	849	3	0.0729171
3	853	146	0.108794
3	855	4	0.0860423
3	856	126	0.133034
3	857	16	0.160921
3	858	10	0.0997674
3	859	12	0.109585
3	860	3	0.0973486
3	861	10	0.0976404
3	863	5	0.165127
3	864	12	0.151137
3	865	3	0.0771496
3	866	3	0.0972743
3	867	27	0.0992084
3	868	5	0.136721
3	870	12	0.10865
3	871	6	0.110343
3	872	4	0.0977271
3	875	26	0.124756
3	880	16	0.105014
3	883	6	0.127225
3	884	17	0.155925
3	885	8	0.111802
3	887	5	0.146246
3	889	22	0.153285
3	890	28	0.107428
3	891	4	0.115525
3	892	60	0.231664
3	893	7	0.12839
3	894	3	0.060839
3	895	7	0.13188
3	896	3	0.0778716
3	897	29	0.0828863
3	901	3	0.185767
3	903	7	0.113522
3	904	38	0.16291
3	906	33	0.21838
3	909	28	0.137333
3	910	10	0.079874
3	911	3	0.111307
3	913	11	0.0633319
3	914	3	0.107902
3	915	3	0.141688
3	917	3	0.0496967
3	918	13	0.200878
3	919	4	0.163744
3	920	4	0.0866817
3	921	9	0.136216
3	924	18	0.162018
3	926	22	0.114322
3	927	20	0.150669
3	930	59	0.116914
3	931	15	0.151118
3	932	6	0.066859
3	933	3	0.104464
3	934	4	0.112094
3	936	72	0.0882545
3	938	7	0.142697
3	940	10	0.107517
3	941	64	0.229621
3	942	10	0.181597
3	943	3	0.145267
3	944	4	0.0910326
3	945	3	0.0548226
3	947	3	0.0712801
3	948	8	0.0899258
3	949	10	0.103032
3	952	6	0.0781605
3	956	9	0.0758658
3	958	22	0.198201
3	959	5	0.115674
3	960	5	0.152199
3	961	29	0.0502136
3	963	8	0.136854
3	964	139	0.132987
3	965	11	0.0809198
3	966	6	0.0737665
3	969	6	0.112866
3	970	12	0.144685
3	971	6	0.104329
3	972	12	0.0935786
3	973	4	0.1447
3	975	12	0.072207
3	976	15	0.0906538
3	977	10	0.163694
3	981	10	0.100627
3	982	4	0.115867
3	983	3	0.123542
3	984	30	0.144722
3	985	3	0.0421326
3	986	3	0.0813371
3	988	9	0.117048
3	990	7	0.100857
3	991	8	0.0810118
3	992	8	0.14548
3	993	10	0.0936145
3	996	8	0.165247
3	997	33	0.147864
3	998	21	0.119328
3	999	11	0.111173
3	1000	29	0.110512
3	1004	3	0.0390175
3	1005	87	0.0983197
3	1006	12	0.117364
3	1009	8	0.159084
3	1011	7	0.0463403
3	1012	7	0.0820913
3	1013	27	0.133965
3	1014	3	0.0617555
3	1015	14	0.113133
3	1016	14	0.243743
3	1017	3	0.117395
3	1018	93	0.137435
3	1019	7	0.165804
3	1020	99	0.109844
3	1021	11	0.152657
3	1022	4	0.0836383
3	1023	10	0.123123
3	1025	5	0.0548797
3	1026	25	0.191038
3	1027	103	0.0460311
3	1029	3	0.0388941
3	1030	3	0.0837142
3	1031	9	0.0949198
3	1032	7	0.124055
3	1034	17	0.218522
3	1035	5	0.114558
3	1038	44	0.0988659
3	1039	5	0.0861633
3	1040	30	0.124945
3	1041	8	0.101127
3	1042	5	0.109673
3	1043	6	0.113891
3	1044	4	0.132864
3	1045	16	0.0874128
3	1047	4	0.115881
3	1048	21	0.175399
3	1049	5	0.106457
3	1050	15	0.138855
3	1054	7	0.0615332
3	1056	14	0.100704
3	1057	9	0.123821
3	1059	5	0.108354
3	1060	5	0.0756492
3	1061	3	0.0479869
3	1062	4	0.157904
3	1063	6	0.0482674
3	1064	3	0.0582407
3	1067	4	0.0682529
3	1070	15	0.0958652
3	1072	58	0.0532142
3	1074	84	0.173718
3	1076	7	0.162356
3	1077	3	0.021641
3	1079	12	0.108926
3	1080	3	0.0482552
3	1084	6	0.0794991
3	1085	5	0.184827
3	1086	4	0.10668
3	1087	31	0.128055
3	1089	6	0.108607
3	1092	5	0.242975
3	1094	6	0.111105
[truncated: 14,258 more rows]

## Sheet: Figure 4f
delay (s)	MSD_mean	MSD_lower	MSD_upper	Group
0	0	0	0	Normal
0.5	0.00993191	0.00991517	0.00994866	Normal
1	0.0147517	0.0147233	0.0147802	Normal
1.5	0.0179237	0.0178866	0.0179608	Normal
2	0.0203799	0.0203355	0.0204242	Normal
2.5	0.0224401	0.0223893	0.0224909	Normal
3	0.0242361	0.0241795	0.0242928	Normal
3.5	0.0258733	0.025811	0.0259356	Normal
4	0.0273602	0.0272926	0.0274278	Normal
4.5	0.0287595	0.0286867	0.0288323	Normal
5	0.0300394	0.0299617	0.0301171	Normal
5.5	0.0312502	0.0311679	0.0313325	Normal
6	0.0323437	0.0322568	0.0324306	Normal
6.5	0.0334588	0.0333673	0.0335502	Normal
7	0.0345103	0.0344142	0.0346064	Normal
7.5	0.0355624	0.0354616	0.0356633	Normal
8	0.0365851	0.0364797	0.0366906	Normal
8.5	0.037553	0.0374428	0.0376632	Normal
9	0.0384945	0.0383798	0.0386092	Normal
9.5	0.0393926	0.0392732	0.0395121	Normal
10	0.0402789	0.0401543	0.0404035	Normal
10.5	0.0410975	0.0409684	0.0412266	Normal
11	0.0419337	0.0418001	0.0420674	Normal
11.5	0.0427414	0.0426032	0.0428795	Normal
12	0.0435286	0.0433859	0.0436712	Normal
12.5	0.0443218	0.0441742	0.0444693	Normal
13	0.0450827	0.0449304	0.045235	Normal
13.5	0.0458283	0.0456713	0.0459853	Normal
14	0.0466018	0.0464398	0.0467639	Normal
14.5	0.0473084	0.0471413	0.0474755	Normal
15	0.0479849	0.0478129	0.0481568	Normal
15.5	0.0486658	0.0484888	0.0488428	Normal
16	0.0493897	0.0492072	0.0495721	Normal
16.5	0.0501793	0.0499914	0.0503672	Normal
17	0.0509016	0.0507081	0.0510951	Normal
17.5	0.0516141	0.0514153	0.0518129	Normal
18	0.0522921	0.0520881	0.0524961	Normal
18.5	0.0529598	0.0527504	0.0531692	Normal
19	0.0536464	0.0534313	0.0538615	Normal
19.5	0.0543217	0.0541009	0.0545424	Normal
20	0.0549917	0.0547657	0.0552177	Normal
20.5	0.0556523	0.0554207	0.0558839	Normal
21	0.0562643	0.0560271	0.0565014	Normal
21.5	0.0568257	0.0565833	0.0570681	Normal
22	0.0574538	0.0572056	0.057702	Normal
22.5	0.0580584	0.0578043	0.0583125	Normal
23	0.0586062	0.0583463	0.0588662	Normal
23.5	0.0591738	0.0589078	0.0594398	Normal
24	0.0597215	0.0594488	0.0599942	Normal
24.5	0.0602493	0.0599706	0.060528	Normal
25	0.0608216	0.0605368	0.0611063	Normal
25.5	0.0613505	0.0610595	0.0616416	Normal
26	0.0618536	0.0615561	0.0621511	Normal
26.5	0.0623993	0.0620951	0.0627034	Normal
27	0.0628969	0.0625867	0.0632071	Normal
27.5	0.0634894	0.063172	0.0638068	Normal
28	0.0639609	0.0636369	0.064285	Normal
28.5	0.0644195	0.0640889	0.0647501	Normal
29	0.0649429	0.0646053	0.0652805	Normal
29.5	0.065435	0.065091	0.065779	Normal
30	0.0658743	0.0655233	0.0662254	Normal
0	0	0	0	DRB
0.5	0.00717136	0.00713956	0.00720316	DRB
1	0.00820932	0.00816124	0.00825741	DRB
1.5	0.00874231	0.0086844	0.00880021	DRB
2	0.00917271	0.00910656	0.00923885	DRB
2.5	0.00958817	0.00951356	0.00966279	DRB
3	0.00994305	0.00986119	0.0100249	DRB
3.5	0.0102303	0.010142	0.0103186	DRB
4	0.0105968	0.0105003	0.0106934	DRB
4.5	0.010897	0.010793	0.011001	DRB
5	0.0112174	0.0111053	0.0113296	DRB
5.5	0.0114696	0.0113505	0.0115887	DRB
6	0.0117711	0.0116441	0.011898	DRB
6.5	0.0121088	0.0119737	0.012244	DRB
7	0.0124177	0.0122741	0.0125612	DRB
7.5	0.0127314	0.0125801	0.0128828	DRB
8	0.0129591	0.0128014	0.0131169	DRB
8.5	0.013187	0.0130216	0.0133524	DRB
9	0.0133679	0.0131975	0.0135383	DRB
9.5	0.0135451	0.0133699	0.0137202	DRB
10	0.0137263	0.0135457	0.0139069	DRB
10.5	0.0139405	0.0137529	0.014128	DRB
11	0.0141081	0.0139141	0.0143021	DRB
11.5	0.0143223	0.0141219	0.0145226	DRB
12	0.0145028	0.0142968	0.0147088	DRB
12.5	0.0146411	0.0144298	0.0148525	DRB
13	0.0148185	0.0146004	0.0150366	DRB
13.5	0.0150845	0.0148607	0.0153082	DRB
14	0.0153263	0.015095	0.0155575	DRB
14.5	0.0156122	0.0153714	0.0158529	DRB
15	0.0158742	0.0156241	0.0161243	DRB
15.5	0.0161151	0.015856	0.0163742	DRB
16	0.016355	0.0160856	0.0166243	DRB
16.5	0.0165716	0.0162925	0.0168507	DRB
17	0.0167762	0.0164868	0.0170657	DRB
17.5	0.0170803	0.0167806	0.01738	DRB
18	0.0172931	0.0169842	0.017602	DRB
18.5	0.0174222	0.0171063	0.017738	DRB
19	0.0177029	0.0173776	0.0180282	DRB
19.5	0.0179894	0.0176536	0.0183252	DRB
20	0.0182698	0.0179244	0.0186153	DRB
20.5	0.0185966	0.0182401	0.0189531	DRB
21	0.0187653	0.0183988	0.0191318	DRB
21.5	0.0190036	0.0186273	0.0193799	DRB
22	0.0192156	0.0188304	0.0196008	DRB
22.5	0.019392	0.018998	0.0197861	DRB
23	0.0195778	0.0191746	0.019981	DRB
23.5	0.0197108	0.0192975	0.0201242	DRB
24	0.0199391	0.0195163	0.020362	DRB
24.5	0.020101	0.0196694	0.0205325	DRB
25	0.0201806	0.019743	0.0206182	DRB
25.5	0.0203698	0.0199241	0.0208155	DRB
26	0.0205733	0.0201183	0.0210282	DRB
26.5	0.0207888	0.0203251	0.0212525	DRB
27	0.0209424	0.0204702	0.0214146	DRB
27.5	0.0210479	0.0205677	0.0215281	DRB
28	0.0211742	0.020687	0.0216614	DRB
28.5	0.0213002	0.0208025	0.0217978	DRB
29	0.021448	0.0209403	0.0219557	DRB
29.5	0.0215395	0.0210245	0.0220544	DRB
30	0.0217002	0.0211754	0.022225	DRB

## Sheet: Figure 4g
Scaling Factor							Diffusion coefficient
tag	mean	std	order				tag	mean	std	order
Normal	0.4424	0.001391	1				Normal	0.003651	1.487e-05	1
DRB	0.3513	0.008944	2				DRB	0.001597	4.118e-05	2
DRB Fitting results							Normal Fitting results
Formula: mean ~ MSD(i, D, alpha)							Formula: mean ~ MSD(i, D, alpha)
Parameters:							Parameters:
Estimate Std. Error t value Pr(>|t|)							Estimate Std. Error t value Pr(>|t|)
D 1.597e-03 4.118e-05 38.79 <2e-16 ***							D 3.651e-03 1.487e-05 245.6 <2e-16 ***
alpha 3.513e-01 8.944e-03 39.28 <2e-16 ***							alpha 4.424e-01 1.391e-03 318.1 <2e-16 ***
---							---
Signif. codes: 0 ‘***’ 0.001 ‘**’ 0.01 ‘*’ 0.05 ‘.’ 0.1 ‘ ’ 1							Signif. codes: 0 ‘***’ 0.001 ‘**’ 0.01 ‘*’ 0.05 ‘.’ 0.1 ‘ ’ 1
Residual standard error: 0.0006566 on 59 degrees of freedom							Residual standard error: 0.0002747 on 59 degrees of freedom
Number of iterations to convergence: 4							Number of iterations to convergence: 4
Achieved convergence tolerance: 0.004454							Achieved convergence tolerance: 4.117e-05

## Sheet: Figure 4h
n	R_mean_by_n	Group
3	0.0848607	Normal
4	0.0957122	Normal
5	0.100149	Normal
6	0.105975	Normal
7	0.107625	Normal
8	0.110868	Normal
9	0.113062	Normal
10	0.118049	Normal
11	0.116404	Normal
12	0.116669	Normal
13	0.118124	Normal
14	0.120726	Normal
15	0.118762	Normal
16	0.122377	Normal
17	0.122632	Normal
18	0.128589	Normal
19	0.126592	Normal
20	0.126358	Normal
21	0.121135	Normal
22	0.130796	Normal
23	0.126646	Normal
24	0.130072	Normal
25	0.122445	Normal
26	0.131817	Normal
27	0.134552	Normal
28	0.132015	Normal
29	0.128342	Normal
30	0.141855	Normal
31	0.132032	Normal
32	0.127418	Normal
33	0.13583	Normal
34	0.129286	Normal
35	0.127447	Normal
36	0.137241	Normal
37	0.142178	Normal
38	0.143446	Normal
39	0.126327	Normal
40	0.125116	Normal
41	0.13852	Normal
42	0.136493	Normal
43	0.13927	Normal
44	0.128747	Normal
45	0.133643	Normal
46	0.130286	Normal
47	0.136396	Normal
48	0.122256	Normal
49	0.130731	Normal
50	0.128203	Normal
51	0.136617	Normal
52	0.130214	Normal
53	0.139649	Normal
54	0.153568	Normal
55	0.155451	Normal
56	0.134463	Normal
57	0.118511	Normal
58	0.162573	Normal
59	0.172502	Normal
60	0.144628	Normal
61	0.150626	Normal
62	0.148588	Normal
63	0.148121	Normal
64	0.146134	Normal
65	0.149163	Normal
66	0.144971	Normal
67	0.150581	Normal
68	0.164897	Normal
69	0.123643	Normal
70	0.137688	Normal
71	0.134257	Normal
72	0.140452	Normal
73	0.139422	Normal
74	0.147096	Normal
75	0.139508	Normal
76	0.114917	Normal
77	0.124518	Normal
78	0.155959	Normal
79	0.144095	Normal
80	0.141411	Normal
81	0.14458	Normal
82	0.172682	Normal
83	0.147145	Normal
84	0.133808	Normal
85	0.152338	Normal
86	0.133385	Normal
87	0.159671	Normal
88	0.128458	Normal
89	0.128861	Normal
90	0.130198	Normal
91	0.0945422	Normal
92	0.161305	Normal
93	0.153376	Normal
94	0.160613	Normal
95	0.158743	Normal
96	0.155321	Normal
97	0.127311	Normal
98	0.147263	Normal
99	0.163656	Normal
100	0.14324	Normal
101	0.167374	Normal
102	0.15805	Normal
103	0.135014	Normal
104	0.104709	Normal
105	0.131127	Normal
106	0.205101	Normal
107	0.110603	Normal
108	0.180717	Normal
109	0.159925	Normal
110	0.113073	Normal
111	0.158459	Normal
112	0.208138	Normal
113	0.128422	Normal
114	0.130383	Normal
115	0.109146	Normal
116	0.14979	Normal
117	0.123785	Normal
118	0.163595	Normal
119	0.145835	Normal
120	0.159582	Normal
121	0.1247	Normal
122	0.137687	Normal
123	0.117657	Normal
124	0.267877	Normal
125	0.16314	Normal
126	0.137797	Normal
128	0.126534	Normal
129	0.164031	Normal
130	0.162058	Normal
131	0.13127	Normal
132	0.116607	Normal
133	0.10353	Normal
134	0.17278	Normal
135	0.27576	Normal
136	0.122544	Normal
137	0.138648	Normal
138	0.1049	Normal
139	0.125133	Normal
140	0.164569	Normal
141	0.149762	Normal
142	0.156187	Normal
143	0.156549	Normal
144	0.15477	Normal
145	0.147128	Normal
146	0.167335	Normal
147	0.160816	Normal
149	0.147285	Normal
150	0.242655	Normal
151	0.0997517	Normal
154	0.148739	Normal
155	0.135196	Normal
157	0.290678	Normal
161	0.155299	Normal
162	0.220466	Normal
163	0.135123	Normal
165	0.181936	Normal
166	0.118222	Normal
170	0.168885	Normal
171	0.124769	Normal
172	0.105589	Normal
174	0.147746	Normal
175	0.171701	Normal
176	0.142094	Normal
177	0.163495	Normal
179	0.144033	Normal
181	0.29477	Normal
182	0.151252	Normal
185	0.225096	Normal
187	0.183276	Normal
189	0.175892	Normal
192	0.160459	Normal
193	0.164041	Normal
194	0.179488	Normal
197	0.121856	Normal
198	0.135366	Normal
200	0.2289	Normal
205	0.202659	Normal
212	0.144887	Normal
218	0.183321	Normal
232	0.175948	Normal
239	0.153893	Normal
243	0.0942421	Normal
265	0.223251	Normal
312	0.137504	Normal
326	0.162293	Normal
344	0.114815	Normal
351	0.129548	Normal
384	0.0710379	Normal
3	0.0568692	DRB
4	0.0597393	DRB
5	0.060706	DRB
6	0.0616226	DRB
7	0.0619421	DRB
8	0.0619861	DRB
9	0.0621111	DRB
10	0.0601027	DRB
11	0.0651165	DRB
12	0.0645289	DRB
13	0.0624331	DRB
14	0.0612826	DRB
15	0.0582329	DRB
16	0.0650797	DRB
17	0.0681019	DRB
18	0.065569	DRB
19	0.0676511	DRB
20	0.0717138	DRB
21	0.0605172	DRB
22	0.0730095	DRB
23	0.0659986	DRB
24	0.063271	DRB
25	0.0632603	DRB
26	0.0744438	DRB
27	0.066336	DRB
28	0.066377	DRB
29	0.0690049	DRB
30	0.068945	DRB
31	0.0663329	DRB
32	0.0621834	DRB
33	0.0676517	DRB
34	0.0732379	DRB
35	0.0689265	DRB
36	0.0675948	DRB
37	0.065648	DRB
38	0.0737139	DRB
39	0.0685849	DRB
40	0.069887	DRB
41	0.0562413	DRB
42	0.0485294	DRB
43	0.0651936	DRB
44	0.0693367	DRB
45	0.0699307	DRB
46	0.0649576	DRB
47	0.0850822	DRB
48	0.0590895	DRB
49	0.0837122	DRB
50	0.0675496	DRB
51	0.0629667	DRB
52	0.0669989	DRB
53	0.0551512	DRB
54	0.0727347	DRB
55	0.0745114	DRB
56	0.0319064	DRB
57	0.0803006	DRB
58	0.0813106	DRB
59	0.0806624	DRB
60	0.0569321	DRB
61	0.0605754	DRB
62	0.0647588	DRB
63	0.068067	DRB
64	0.0897865	DRB
65	0.0934497	DRB
66	0.0609955	DRB
67	0.0803019	DRB
68	0.0578225	DRB
69	0.0536357	DRB
70	0.0805004	DRB
71	0.0876931	DRB
72	0.0936001	DRB
73	0.075184	DRB
74	0.0414874	DRB
75	0.0428092	DRB
76	0.056	DRB
77	0.0850674	DRB
78	0.0805611	DRB
79	0.0819216	DRB
80	0.0524833	DRB
81	0.0677466	DRB
82	0.108417	DRB
83	0.0511463	DRB
84	0.0991243	DRB
85	0.10093	DRB
87	0.0346727	DRB
88	0.0409745	DRB
89	0.072197	DRB
90	0.0638087	DRB
91	0.116218	DRB
92	0.10877	DRB
93	0.0554077	DRB
94	0.110367	DRB
95	0.0529198	DRB
96	0.0532398	DRB
98	0.0612415	DRB
99	0.0396226	DRB
101	0.0689498	DRB
102	0.0682038	DRB
103	0.0353036	DRB
104	0.0923699	DRB
105	0.0422505	DRB
106	0.0858606	DRB
107	0.0361639	DRB
108	0.169014	DRB
109	0.0475486	DRB
110	0.072445	DRB
111	0.0640326	DRB
114	0.0658863	DRB
115	0.0665485	DRB
117	0.0299215	DRB
118	0.0596125	DRB
119	0.02559	DRB
120	0.218788	DRB
121	0.103885	DRB
122	0.0791673	DRB
123	0.0438008	DRB
124	0.0364224	DRB
125	0.0469876	DRB
126	0.0462062	DRB
127	0.130955	DRB
128	0.0362331	DRB
129	0.0527876	DRB
130	0.0918278	DRB
131	0.0330461	DRB
132	0.0616407	DRB
133	0.0817649	DRB
135	0.0847605	DRB
137	0.0254529	DRB
140	0.157146	DRB
141	0.0370836	DRB
142	0.202887	DRB
143	0.0379734	DRB
144	0.0585869	DRB
146	0.0639884	DRB
148	0.137074	DRB
149	0.0684917	DRB
150	0.147258	DRB
152	0.045166	DRB
153	0.172808	DRB
155	0.090098	DRB
158	0.0300494	DRB
159	0.0542513	DRB
162	0.0514082	DRB
169	0.100067	DRB
170	0.099206	DRB
171	0.0903268	DRB
172	0.0442234	DRB
173	0.0695755	DRB
175	0.0380821	DRB
186	0.0394019	DRB
187	0.0751104	DRB
189	0.0336682	DRB
195	0.0697943	DRB
197	0.0927779	DRB
199	0.144899	DRB
204	0.0462872	DRB
214	0.0666104	DRB
223	0.0628651	DRB
234	0.0583127	DRB
236	0.0965394	DRB
244	0.213116	DRB
245	0.0825168	DRB
247	0.0380981	DRB
261	0.0754954	DRB
262	0.0783512	DRB
274	0.0272024	DRB
312	0.0585122	DRB
318	0.0475511	DRB
528	0.0363441	DRB

## Sheet: Figure 4i
delay (s)	MSD_mean	MSD_lower	MSD_upper	Group
0	0	0	0	H2A-H2A
0.5	0.00992745	0.009905	0.0099499	H2A-H2A
1	0.0149318	0.0148943	0.0149694	H2A-H2A
1.5	0.0182715	0.018223	0.0183201	H2A-H2A
2	0.0208849	0.0208269	0.0209429	H2A-H2A
2.5	0.02308	0.0230136	0.0231465	H2A-H2A
3	0.0249662	0.0248922	0.0250402	H2A-H2A
3.5	0.0266686	0.0265872	0.02675	H2A-H2A
4	0.0281589	0.0280708	0.028247	H2A-H2A
4.5	0.0294886	0.0293942	0.0295829	H2A-H2A
5	0.0306573	0.0305571	0.0307576	H2A-H2A
5.5	0.0317639	0.0316579	0.0318699	H2A-H2A
6	0.0327373	0.0326257	0.0328488	H2A-H2A
6.5	0.0337853	0.0336679	0.0339027	H2A-H2A
7	0.0347377	0.0346146	0.0348607	H2A-H2A
7.5	0.0357128	0.0355838	0.0358418	H2A-H2A
8	0.0366164	0.0364819	0.0367508	H2A-H2A
8.5	0.0374637	0.0373235	0.037604	H2A-H2A
9	0.0382935	0.0381479	0.0384392	H2A-H2A
9.5	0.0390704	0.0389191	0.0392218	H2A-H2A
10	0.0397978	0.0396404	0.0399551	H2A-H2A
10.5	0.0404721	0.0403095	0.0406347	H2A-H2A
11	0.041193	0.041025	0.041361	H2A-H2A
11.5	0.0418808	0.0417075	0.042054	H2A-H2A
12	0.0425492	0.0423708	0.0427276	H2A-H2A
12.5	0.0432266	0.0430425	0.0434107	H2A-H2A
13	0.0438479	0.0436584	0.0440374	H2A-H2A
13.5	0.0444226	0.0442278	0.0446173	H2A-H2A
14	0.0450457	0.0448454	0.0452461	H2A-H2A
14.5	0.04563	0.0454238	0.0458362	H2A-H2A
15	0.0461893	0.0459777	0.0464009	H2A-H2A
15.5	0.0467502	0.0465326	0.0469678	H2A-H2A
16	0.0473809	0.0471566	0.0476052	H2A-H2A
16.5	0.0480636	0.0478326	0.0482946	H2A-H2A
17	0.0487072	0.0484696	0.0489449	H2A-H2A
17.5	0.0493498	0.049106	0.0495935	H2A-H2A
18	0.0499504	0.0497005	0.0502003	H2A-H2A
18.5	0.050547	0.0502908	0.0508033	H2A-H2A
19	0.0511424	0.0508795	0.0514054	H2A-H2A
19.5	0.0517188	0.0514492	0.0519884	H2A-H2A
20	0.0523066	0.0520309	0.0525824	H2A-H2A
20.5	0.0528802	0.0525981	0.0531622	H2A-H2A
21	0.0533926	0.0531044	0.0536809	H2A-H2A
21.5	0.0538701	0.0535758	0.0541643	H2A-H2A
22	0.0544357	0.0541349	0.0547366	H2A-H2A
22.5	0.0549583	0.0546504	0.0552661	H2A-H2A
23	0.0554885	0.0551733	0.0558037	H2A-H2A
23.5	0.0560236	0.0557009	0.0563464	H2A-H2A
24	0.0565307	0.0561998	0.0568616	H2A-H2A
24.5	0.0570245	0.0566867	0.0573624	H2A-H2A
25	0.0575311	0.0571862	0.057876	H2A-H2A
25.5	0.0580015	0.0576492	0.0583537	H2A-H2A
26	0.0584839	0.0581237	0.0588441	H2A-H2A
26.5	0.059	0.0586315	0.0593685	H2A-H2A
27	0.0594676	0.0590921	0.059843	H2A-H2A
27.5	0.0600444	0.0596603	0.0604284	H2A-H2A
28	0.0604153	0.0600232	0.0608074	H2A-H2A
28.5	0.0608645	0.0604646	0.0612645	H2A-H2A
29	0.0613856	0.0609768	0.0617944	H2A-H2A
29.5	0.0618909	0.0614733	0.0623085	H2A-H2A
30	0.0623225	0.0618961	0.0627489	H2A-H2A
0	0	0	0	H2A-H2A.Z
0.5	0.0100488	0.0100066	0.010091	H2A-H2A.Z
1	0.014932	0.0148619	0.015002	H2A-H2A.Z
1.5	0.0181795	0.0180881	0.018271	H2A-H2A.Z
2	0.0206587	0.0205504	0.020767	H2A-H2A.Z
2.5	0.0227048	0.0225821	0.0228276	H2A-H2A.Z
3	0.0245379	0.0243999	0.0246759	H2A-H2A.Z
3.5	0.026091	0.0259385	0.0262435	H2A-H2A.Z
4	0.0276973	0.0275293	0.0278653	H2A-H2A.Z
4.5	0.0289971	0.0288148	0.0291794	H2A-H2A.Z
5	0.0302341	0.0300371	0.0304311	H2A-H2A.Z
5.5	0.0312888	0.0310784	0.0314993	H2A-H2A.Z
6	0.0323804	0.0321577	0.0326031	H2A-H2A.Z
6.5	0.0333949	0.0331601	0.0336298	H2A-H2A.Z
7	0.0342512	0.0340049	0.0344976	H2A-H2A.Z
7.5	0.0351278	0.0348691	0.0353866	H2A-H2A.Z
8	0.0359659	0.0356956	0.0362362	H2A-H2A.Z
8.5	0.0367864	0.036504	0.0370687	H2A-H2A.Z
9	0.0374842	0.0371887	0.0377798	H2A-H2A.Z
9.5	0.0381117	0.0378015	0.0384218	H2A-H2A.Z
10	0.0388238	0.0384996	0.039148	H2A-H2A.Z
10.5	0.0394345	0.0390977	0.0397713	H2A-H2A.Z
11	0.0402778	0.0399269	0.0406287	H2A-H2A.Z
11.5	0.0409133	0.0405523	0.0412743	H2A-H2A.Z
12	0.0415488	0.0411765	0.0419211	H2A-H2A.Z
12.5	0.0421863	0.0418024	0.0425703	H2A-H2A.Z
13	0.0427119	0.0423166	0.0431072	H2A-H2A.Z
13.5	0.0434425	0.0430332	0.0438517	H2A-H2A.Z
14	0.044108	0.0436836	0.0445323	H2A-H2A.Z
14.5	0.0445901	0.0441534	0.0450269	H2A-H2A.Z
15	0.0450993	0.0446515	0.0455471	H2A-H2A.Z
15.5	0.0458031	0.0453431	0.0462631	H2A-H2A.Z
16	0.0463006	0.045832	0.0467691	H2A-H2A.Z
16.5	0.0466794	0.0462006	0.0471583	H2A-H2A.Z
17	0.0471709	0.0466828	0.0476591	H2A-H2A.Z
17.5	0.0475333	0.0470355	0.0480311	H2A-H2A.Z
18	0.0480742	0.0475644	0.048584	H2A-H2A.Z
18.5	0.0485788	0.0480551	0.0491025	H2A-H2A.Z
19	0.049165	0.0486261	0.049704	H2A-H2A.Z
19.5	0.0497253	0.0491681	0.0502825	H2A-H2A.Z
20	0.0502914	0.0497191	0.0508636	H2A-H2A.Z
20.5	0.0509374	0.0503547	0.0515202	H2A-H2A.Z
21	0.051376	0.0507835	0.0519685	H2A-H2A.Z
21.5	0.0519179	0.0513135	0.0525223	H2A-H2A.Z
22	0.0524509	0.0518438	0.0530579	H2A-H2A.Z
22.5	0.0529718	0.0523645	0.0535791	H2A-H2A.Z
23	0.053324	0.052715	0.053933	H2A-H2A.Z
23.5	0.0538215	0.0532046	0.0544384	H2A-H2A.Z
24	0.054268	0.0536425	0.0548935	H2A-H2A.Z
24.5	0.054742	0.0541074	0.0553766	H2A-H2A.Z
25	0.0553969	0.0547583	0.0560355	H2A-H2A.Z
25.5	0.0558759	0.0552301	0.0565217	H2A-H2A.Z
26	0.0564383	0.0557887	0.0570878	H2A-H2A.Z
26.5	0.0568322	0.0561778	0.0574866	H2A-H2A.Z
27	0.0572135	0.056553	0.0578739	H2A-H2A.Z
27.5	0.0576012	0.0569336	0.0582687	H2A-H2A.Z
28	0.058053	0.0573819	0.0587242	H2A-H2A.Z
28.5	0.0584961	0.0578203	0.0591719	H2A-H2A.Z
29	0.0588585	0.0581695	0.0595476	H2A-H2A.Z
29.5	0.0589903	0.0582933	0.0596874	H2A-H2A.Z
30	0.059403	0.0586934	0.0601126	H2A-H2A.Z

## Sheet: Figure 4j
Scaling Factor						Diffusion coefficient
tag	mean	std	order			tag	mean	std	order
H2A-H2A	0.4028	0.002278	1			H2A-H2A	0.003927	2.602e-05	1
H2A-H2AZ	0.3873	0.002291	2			H2A-H2AZ	0.003971	2.639e-05	2
H2A-H2A						H2A-H2AZ
Formula: mean ~ MSD(i, D, alpha)						Formula: mean ~ MSD(i, D, alpha)
Parameters:						Parameters:
Estimate Std. Error t value Pr(>|t|)						Estimate Std. Error t value Pr(>|t|)
D 3.927e-03 2.602e-05 150.9 <2e-16 ***						D 3.971e-03 2.639e-05 150.4 <2e-16 ***
alpha 4.028e-01 2.278e-03 176.8 <2e-16 ***						alpha 3.873e-01 2.291e-03 169.0 <2e-16 ***
---						---
Signif. codes: 0 ‘***’ 0.001 ‘**’ 0.01 ‘*’ 0.05 ‘.’ 0.1 ‘ ’ 1						Signif. codes: 0 ‘***’ 0.001 ‘**’ 0.01 ‘*’ 0.05 ‘.’ 0.1 ‘ ’ 1
Residual standard error: 0.00045 on 59 degrees of freedom						Residual standard error: 0.0004453 on 59 degrees of freedom
Number of iterations to convergence: 4						Number of iterations to convergence: 4
Achieved convergence tolerance: 3.587e-05						Achieved convergence tolerance: 0.000172

## Sheet: Figure 4k
n	R_mean_by_n	Group
3	0.0733715	H2A-H2A
4	0.0808363	H2A-H2A
5	0.0868889	H2A-H2A
6	0.0907823	H2A-H2A
7	0.0942206	H2A-H2A
8	0.0956158	H2A-H2A
9	0.0966376	H2A-H2A
10	0.101564	H2A-H2A
11	0.101044	H2A-H2A
12	0.104043	H2A-H2A
13	0.102855	H2A-H2A
14	0.106749	H2A-H2A
15	0.10462	H2A-H2A
16	0.104865	H2A-H2A
17	0.108281	H2A-H2A
18	0.110063	H2A-H2A
19	0.110723	H2A-H2A
20	0.109422	H2A-H2A
21	0.113542	H2A-H2A
22	0.110143	H2A-H2A
23	0.113718	H2A-H2A
24	0.11659	H2A-H2A
25	0.112805	H2A-H2A
26	0.123951	H2A-H2A
27	0.114416	H2A-H2A
28	0.116217	H2A-H2A
29	0.115177	H2A-H2A
30	0.119305	H2A-H2A
31	0.118501	H2A-H2A
32	0.120851	H2A-H2A
33	0.11464	H2A-H2A
34	0.12518	H2A-H2A
35	0.11776	H2A-H2A
36	0.121711	H2A-H2A
37	0.121502	H2A-H2A
38	0.119163	H2A-H2A
39	0.124783	H2A-H2A
40	0.12801	H2A-H2A
41	0.122917	H2A-H2A
42	0.118516	H2A-H2A
43	0.126005	H2A-H2A
44	0.130128	H2A-H2A
45	0.122468	H2A-H2A
46	0.123128	H2A-H2A
47	0.12214	H2A-H2A
48	0.126706	H2A-H2A
49	0.127797	H2A-H2A
50	0.12042	H2A-H2A
51	0.125821	H2A-H2A
52	0.136187	H2A-H2A
53	0.132702	H2A-H2A
54	0.130582	H2A-H2A
55	0.13589	H2A-H2A
56	0.122934	H2A-H2A
57	0.132329	H2A-H2A
58	0.12682	H2A-H2A
59	0.136236	H2A-H2A
60	0.126584	H2A-H2A
61	0.138433	H2A-H2A
62	0.129997	H2A-H2A
63	0.14021	H2A-H2A
64	0.146917	H2A-H2A
65	0.1322	H2A-H2A
66	0.140437	H2A-H2A
67	0.135238	H2A-H2A
68	0.136685	H2A-H2A
69	0.143434	H2A-H2A
70	0.134019	H2A-H2A
71	0.145507	H2A-H2A
72	0.104642	H2A-H2A
73	0.142466	H2A-H2A
74	0.133003	H2A-H2A
75	0.125291	H2A-H2A
76	0.128686	H2A-H2A
77	0.146344	H2A-H2A
78	0.116864	H2A-H2A
79	0.129525	H2A-H2A
80	0.135263	H2A-H2A
81	0.137417	H2A-H2A
82	0.13559	H2A-H2A
83	0.129291	H2A-H2A
84	0.142387	H2A-H2A
85	0.128723	H2A-H2A
86	0.139839	H2A-H2A
87	0.15395	H2A-H2A
88	0.129687	H2A-H2A
89	0.130837	H2A-H2A
90	0.153306	H2A-H2A
91	0.130754	H2A-H2A
92	0.143883	H2A-H2A
93	0.148567	H2A-H2A
94	0.142168	H2A-H2A
95	0.134797	H2A-H2A
96	0.128457	H2A-H2A
97	0.13352	H2A-H2A
98	0.145841	H2A-H2A
99	0.145215	H2A-H2A
100	0.116982	H2A-H2A
101	0.143612	H2A-H2A
102	0.134725	H2A-H2A
103	0.145816	H2A-H2A
104	0.132118	H2A-H2A
105	0.144062	H2A-H2A
106	0.152931	H2A-H2A
107	0.160687	H2A-H2A
108	0.152677	H2A-H2A
109	0.151739	H2A-H2A
110	0.156777	H2A-H2A
111	0.137607	H2A-H2A
112	0.186317	H2A-H2A
113	0.166347	H2A-H2A
114	0.122818	H2A-H2A
115	0.168749	H2A-H2A
116	0.134482	H2A-H2A
117	0.149597	H2A-H2A
118	0.116841	H2A-H2A
119	0.141041	H2A-H2A
120	0.155747	H2A-H2A
121	0.148443	H2A-H2A
122	0.16379	H2A-H2A
123	0.146536	H2A-H2A
124	0.13083	H2A-H2A
125	0.185627	H2A-H2A
126	0.145784	H2A-H2A
127	0.169019	H2A-H2A
128	0.149679	H2A-H2A
129	0.153564	H2A-H2A
130	0.117797	H2A-H2A
131	0.18671	H2A-H2A
132	0.101676	H2A-H2A
133	0.156376	H2A-H2A
134	0.107514	H2A-H2A
135	0.11191	H2A-H2A
136	0.129539	H2A-H2A
137	0.112921	H2A-H2A
138	0.105911	H2A-H2A
139	0.147768	H2A-H2A
140	0.162681	H2A-H2A
141	0.172009	H2A-H2A
142	0.117626	H2A-H2A
143	0.23836	H2A-H2A
144	0.1828	H2A-H2A
145	0.15841	H2A-H2A
146	0.144558	H2A-H2A
147	0.128057	H2A-H2A
148	0.105709	H2A-H2A
149	0.116274	H2A-H2A
150	0.164607	H2A-H2A
151	0.118386	H2A-H2A
152	0.12363	H2A-H2A
153	0.19858	H2A-H2A
154	0.126187	H2A-H2A
155	0.127847	H2A-H2A
156	0.11562	H2A-H2A
157	0.159327	H2A-H2A
158	0.126917	H2A-H2A
160	0.134598	H2A-H2A
161	0.209261	H2A-H2A
162	0.144286	H2A-H2A
163	0.149749	H2A-H2A
164	0.169325	H2A-H2A
165	0.170845	H2A-H2A
166	0.238408	H2A-H2A
167	0.146615	H2A-H2A
168	0.188416	H2A-H2A
169	0.153311	H2A-H2A
170	0.160506	H2A-H2A
171	0.169679	H2A-H2A
172	0.192176	H2A-H2A
173	0.1603	H2A-H2A
174	0.113446	H2A-H2A
175	0.137042	H2A-H2A
176	0.125162	H2A-H2A
177	0.227872	H2A-H2A
178	0.130018	H2A-H2A
179	0.103091	H2A-H2A
180	0.202022	H2A-H2A
182	0.163183	H2A-H2A
183	0.120444	H2A-H2A
184	0.160491	H2A-H2A
186	0.189266	H2A-H2A
187	0.121833	H2A-H2A
188	0.121671	H2A-H2A
189	0.142809	H2A-H2A
190	0.121075	H2A-H2A
191	0.139493	H2A-H2A
192	0.170587	H2A-H2A
193	0.166151	H2A-H2A
194	0.128204	H2A-H2A
195	0.177769	H2A-H2A
196	0.182313	H2A-H2A
199	0.173966	H2A-H2A
200	0.204463	H2A-H2A
201	0.15003	H2A-H2A
203	0.14597	H2A-H2A
204	0.116181	H2A-H2A
205	0.155276	H2A-H2A
206	0.281533	H2A-H2A
207	0.121825	H2A-H2A
209	0.0856009	H2A-H2A
210	0.125151	H2A-H2A
211	0.296309	H2A-H2A
214	0.281521	H2A-H2A
216	0.155746	H2A-H2A
217	0.143338	H2A-H2A
219	0.132256	H2A-H2A
220	0.115975	H2A-H2A
221	0.22353	H2A-H2A
222	0.198325	H2A-H2A
224	0.135697	H2A-H2A
225	0.231659	H2A-H2A
227	0.161765	H2A-H2A
228	0.152359	H2A-H2A
229	0.11074	H2A-H2A
231	0.162784	H2A-H2A
232	0.171482	H2A-H2A
233	0.148559	H2A-H2A
234	0.106904	H2A-H2A
236	0.164553	H2A-H2A
237	0.227284	H2A-H2A
238	0.224641	H2A-H2A
239	0.18126	H2A-H2A
242	0.183518	H2A-H2A
246	0.145789	H2A-H2A
247	0.142296	H2A-H2A
248	0.181872	H2A-H2A
249	0.225656	H2A-H2A
251	0.159565	H2A-H2A
257	0.131689	H2A-H2A
258	0.184855	H2A-H2A
264	0.190346	H2A-H2A
269	0.147776	H2A-H2A
271	0.223703	H2A-H2A
272	0.168325	H2A-H2A
275	0.075963	H2A-H2A
282	0.141643	H2A-H2A
285	0.17349	H2A-H2A
291	0.114178	H2A-H2A
306	0.23338	H2A-H2A
311	0.287616	H2A-H2A
319	0.158118	H2A-H2A
321	0.226332	H2A-H2A
325	0.133034	H2A-H2A
348	0.109428	H2A-H2A
380	0.17526	H2A-H2A
384	0.196559	H2A-H2A
397	0.131588	H2A-H2A
411	0.115173	H2A-H2A
414	0.285362	H2A-H2A
420	0.269029	H2A-H2A
547	0.280967	H2A-H2A
3	0.0761423	H2A-H2AZ
4	0.0836778	H2A-H2AZ
5	0.089632	H2A-H2AZ
6	0.0909061	H2A-H2AZ
7	0.0935194	H2A-H2AZ
8	0.0977513	H2A-H2AZ
9	0.0975353	H2A-H2AZ
10	0.0984105	H2A-H2AZ
11	0.100049	H2A-H2AZ
12	0.0978787	H2A-H2AZ
13	0.0995276	H2A-H2AZ
14	0.111889	H2A-H2AZ
15	0.100726	H2A-H2AZ
16	0.110359	H2A-H2AZ
17	0.105977	H2A-H2AZ
18	0.110573	H2A-H2AZ
19	0.11174	H2A-H2AZ
20	0.117032	H2A-H2AZ
21	0.108605	H2A-H2AZ
22	0.118849	H2A-H2AZ
23	0.117169	H2A-H2AZ
24	0.108172	H2A-H2AZ
25	0.11586	H2A-H2AZ
26	0.114909	H2A-H2AZ
27	0.112323	H2A-H2AZ
28	0.111072	H2A-H2AZ
29	0.122007	H2A-H2AZ
30	0.101882	H2A-H2AZ
31	0.118223	H2A-H2AZ
32	0.117076	H2A-H2AZ
33	0.117152	H2A-H2AZ
34	0.135857	H2A-H2AZ
35	0.116185	H2A-H2AZ
36	0.135567	H2A-H2AZ
37	0.109822	H2A-H2AZ
38	0.118167	H2A-H2AZ
39	0.118373	H2A-H2AZ
40	0.127452	H2A-H2AZ
41	0.103128	H2A-H2AZ
42	0.124225	H2A-H2AZ
43	0.112865	H2A-H2AZ
44	0.134425	H2A-H2AZ
45	0.118335	H2A-H2AZ
46	0.128957	H2A-H2AZ
47	0.128735	H2A-H2AZ
48	0.117049	H2A-H2AZ
49	0.122375	H2A-H2AZ
50	0.134309	H2A-H2AZ
51	0.128913	H2A-H2AZ
52	0.11694	H2A-H2AZ
53	0.135295	H2A-H2AZ
54	0.114363	H2A-H2AZ
55	0.121395	H2A-H2AZ
56	0.119901	H2A-H2AZ
57	0.133295	H2A-H2AZ
58	0.117751	H2A-H2AZ
59	0.137526	H2A-H2AZ
60	0.108291	H2A-H2AZ
61	0.146866	H2A-H2AZ
62	0.111215	H2A-H2AZ
63	0.13822	H2A-H2AZ
64	0.123172	H2A-H2AZ
65	0.118845	H2A-H2AZ
66	0.136745	H2A-H2AZ
67	0.125913	H2A-H2AZ
68	0.133198	H2A-H2AZ
69	0.133294	H2A-H2AZ
70	0.100466	H2A-H2AZ
71	0.124575	H2A-H2AZ
72	0.138847	H2A-H2AZ
73	0.149956	H2A-H2AZ
74	0.126542	H2A-H2AZ
75	0.124528	H2A-H2AZ
76	0.131499	H2A-H2AZ
77	0.116855	H2A-H2AZ
78	0.20507	H2A-H2AZ
79	0.12529	H2A-H2AZ
80	0.13026	H2A-H2AZ
81	0.131635	H2A-H2AZ
82	0.13219	H2A-H2AZ
83	0.145596	H2A-H2AZ
84	0.109412	H2A-H2AZ
85	0.105784	H2A-H2AZ
86	0.0759665	H2A-H2AZ
87	0.10908	H2A-H2AZ
88	0.125648	H2A-H2AZ
89	0.0830224	H2A-H2AZ
90	0.129174	H2A-H2AZ
91	0.123282	H2A-H2AZ
92	0.174643	H2A-H2AZ
93	0.117475	H2A-H2AZ
94	0.132265	H2A-H2AZ
95	0.153728	H2A-H2AZ
96	0.0884545	H2A-H2AZ
97	0.121192	H2A-H2AZ
98	0.17825	H2A-H2AZ
99	0.10926	H2A-H2AZ
100	0.133399	H2A-H2AZ
101	0.146879	H2A-H2AZ
102	0.11969	H2A-H2AZ
103	0.24356	H2A-H2AZ
104	0.117892	H2A-H2AZ
105	0.142726	H2A-H2AZ
106	0.16779	H2A-H2AZ
107	0.180484	H2A-H2AZ
108	0.24787	H2A-H2AZ
109	0.0999311	H2A-H2AZ
110	0.123656	H2A-H2AZ
111	0.180271	H2A-H2AZ
112	0.119527	H2A-H2AZ
113	0.0763841	H2A-H2AZ
115	0.120223	H2A-H2AZ
116	0.148602	H2A-H2AZ
117	0.143406	H2A-H2AZ
118	0.122813	H2A-H2AZ
119	0.130756	H2A-H2AZ
120	0.118404	H2A-H2AZ
121	0.156285	H2A-H2AZ
122	0.11346	H2A-H2AZ
124	0.20034	H2A-H2AZ
125	0.186894	H2A-H2AZ
127	0.136677	H2A-H2AZ
128	0.199769	H2A-H2AZ
129	0.13141	H2A-H2AZ
131	0.126541	H2A-H2AZ
132	0.236033	H2A-H2AZ
133	0.164727	H2A-H2AZ
134	0.193753	H2A-H2AZ
136	0.0861386	H2A-H2AZ
137	0.0743081	H2A-H2AZ
140	0.119221	H2A-H2AZ
142	0.109787	H2A-H2AZ
143	0.161461	H2A-H2AZ
144	0.158764	H2A-H2AZ
146	0.12896	H2A-H2AZ
147	0.255583	H2A-H2AZ
148	0.112507	H2A-H2AZ
149	0.11148	H2A-H2AZ
151	0.0750493	H2A-H2AZ
154	0.322802	H2A-H2AZ
157	0.163774	H2A-H2AZ
160	0.246372	H2A-H2AZ
162	0.153448	H2A-H2AZ
163	0.160988	H2A-H2AZ
165	0.143549	H2A-H2AZ
166	0.145444	H2A-H2AZ
173	0.112425	H2A-H2AZ
183	0.108602	H2A-H2AZ
188	0.156169	H2A-H2AZ
194	0.22323	H2A-H2AZ
204	0.183137	H2A-H2AZ
228	0.0956279	H2A-H2AZ
232	0.184449	H2A-H2AZ
237	0.240616	H2A-H2AZ
277	0.0887057	H2A-H2AZ
333	0.17535	H2A-H2AZ
342	0.377802	H2A-H2AZ
