# Supplementary material for: TagBiFC technique allows long-term single-molecule tracking of protein-protein interactions in living cells
Source: Commun Biol. 2021 Mar 19;4:378. doi: 10.1038/s42003-021-01896-7 (PMC7979928; doi:10.1038/s42003-021-01896-7)
Supplement: Supplementary file 7 — Supplementary Data 5 [file 42003_2021_1896_MOESM7_ESM.xlsx]

## Sheet: Figure 5d
Only Labeled by FISH	Only Labeled by TagBiFC	Colocated
4	1	9
4	1	12
7	2	9
4	1	13
5	1	13
7	2	12
6	4	12
8	3	19
23	2	12
23	2	29
30	3	25
29	4	28
35	3	23
27	6	35
31	3	38
18	6	55
46	4	39
52	4	43
45	8	51
45	7	53
42	6	63
37	8	76
63	5	120

## Sheet: Figure 5d Inset
False negative	False negative
0.272727	0.181818
0.432692	0.0769231
0.227848	0.0759494
0.335106	0.0265957
0.57377	0.0491803
0.397059	0.0882353
0.621622	0.0540541
0.222222	0.0555556
0.516854	0.0449438
0.47541	0.0655738
0.517241	0.0517241
0.305785	0.0661157
0.430556	0.0416667
0.378378	0.0540541
0.428571	0.0666667
0.525253	0.040404
0.425926	0.037037
0.266667	0.1
0.333333	0.0952381
0.388889	0.111111
0.235294	0.0588235
0.263158	0.0526316
0.285714	0.0714286

## Sheet: Figure 5j
Dox+	Dox-
1287	53
553	46
368	24
250	22
528	33
843	40
407	37
500	60
503	36
797	23
367	75
291	27
463	20
418	85
290	54
828	105
	30
	14
	16
	31
	58
	23
	35
